# Supplementary material for: Single-Cell RNA Sequencing Analysis of the Heterogeneity in Gene Regulatory Networks in Colorectal Cancer
Source: Front Cell Dev Biol. 2021 Nov 30;9:765578. doi: 10.3389/fcell.2021.765578 (PMC8669944; doi:10.3389/fcell.2021.765578)
Supplement: Supplementary file 1 [file Table2.xlsx]

## Sheet: Sheet1
Table S2. Top expressed markers of different subtypes.
p_val	avg_log2FC	pct.1	pct.2	p_val_adj	cluster	gene
1.49119e-26	0.496022	0.398	0.094	2.26332e-22	CMS1	RAMP1
2.08805e-25	0.478042	0.443	0.123	3.16923e-21	CMS1	PRKCDBP
8.90858e-23	0.696893	0.543	0.22	1.35214e-18	CMS1	SERPINB5
9.70472e-23	1.13293	0.548	0.244	1.47298e-18	CMS1	BST2
1.66861e-22	0.429699	0.597	0.264	2.53262e-18	CMS1	GBP1
6.37557e-22	0.90843	0.661	0.337	9.67683e-18	CMS1	IFI6
2.29915e-20	0.365049	0.389	0.114	3.48965e-16	CMS1	ENO2
2.99953e-20	0.479799	0.398	0.13	4.55269e-16	CMS1	CTSE
1.63237e-19	1.8763	0.81	0.566	2.47762e-15	CMS1	LYZ
6.09289e-19	0.215027	0.312	0.075	9.24779e-15	CMS1	ADGRG6
7.10677e-19	0.0352668	0.348	0.104	1.07867e-14	CMS1	BAG2
9.40746e-19	0.172232	0.439	0.155	1.42786e-14	CMS1	IFI44
1.25399e-18	0.206292	0.462	0.182	1.90331e-14	CMS1	APOL2
1.54355e-18	0.861913	0.611	0.347	2.34281e-14	CMS1	UBE2L6
2.33115e-18	0.593889	0.394	0.14	3.53822e-14	CMS1	KLK10
1.86811e-17	0.025228	0.412	0.132	2.83541e-13	CMS1	FSCN1
2.3385e-17	0.109237	0.353	0.108	3.54937e-13	CMS1	SLC1A1
3.55952e-17	0.0815565	0.367	0.117	5.40264e-13	CMS1	ETV7
5.22209e-17	0.278294	0.276	0.065	7.92608e-13	CMS1	FIBCD1
7.073e-17	0.463877	0.647	0.366	1.07354e-12	CMS1	REG4
1.28162e-16	0.457682	0.751	0.509	1.94525e-12	CMS1	STAT1
1.8578e-16	0.262978	0.371	0.121	2.81978e-12	CMS1	TRIM29
2.28316e-16	0.243598	0.57	0.293	3.46538e-12	CMS1	PARP9
3.0285e-16	0.0195664	0.303	0.084	4.59665e-12	CMS1	ST3GAL4
4.292e-16	0.188755	0.62	0.298	6.5144e-12	CMS1	IQGAP2
4.81362e-16	0.242729	0.267	0.068	7.30611e-12	CMS1	GAD1
8.02869e-16	0.241036	0.43	0.173	1.21859e-11	CMS1	PIWIL1
2.30298e-15	0.425692	0.281	0.079	3.49547e-11	CMS1	BLVRA
2.53196e-15	0.0584892	0.385	0.137	3.84301e-11	CMS1	SLC39A6
2.59132e-15	0.810435	0.814	0.575	3.9331e-11	CMS1	WARS
2.61497e-15	0.100661	0.475	0.205	3.969e-11	CMS1	RNF187
2.96953e-15	0.318492	0.271	0.071	4.50715e-11	CMS1	LEMD1
3.87207e-15	0.657413	0.742	0.532	5.87703e-11	CMS1	PSMB9
5.30131e-15	0.082197	0.294	0.085	8.04634e-11	CMS1	USP18
6.85419e-15	0.0706713	0.498	0.231	1.04033e-10	CMS1	OAS3
1.23383e-14	0.188642	0.534	0.253	1.8727e-10	CMS1	SLCO4A1
1.63551e-14	0.0993256	0.421	0.178	2.48238e-10	CMS1	TRIM7
1.71298e-14	0.0551553	0.339	0.113	2.59995e-10	CMS1	SPON1
3.60944e-14	0.0359252	0.335	0.111	5.47841e-10	CMS1	ANO1
4.6386e-14	0.0820764	0.294	0.09	7.04046e-10	CMS1	TNNT1
5.7525e-14	0.425045	0.62	0.345	8.73115e-10	CMS1	TESC
6.05177e-14	0.224244	0.412	0.179	9.18537e-10	CMS1	VSNL1
7.71012e-14	0.973993	1	1	1.17024e-09	CMS1	B2M
9.3265e-14	0.109679	0.326	0.118	1.41558e-09	CMS1	FRAS1
1.25219e-13	0.027224	0.353	0.132	1.90057e-09	CMS1	GULP1
1.2827e-13	0.106102	0.308	0.105	1.94689e-09	CMS1	PODXL
1.44133e-13	0.0482408	0.466	0.218	2.18765e-09	CMS1	SGPP2
1.48259e-13	0.0175787	0.367	0.137	2.25027e-09	CMS1	OXCT1
1.63973e-13	0.527529	0.674	0.434	2.48879e-09	CMS1	LAP3
2.18272e-13	0.0498403	0.317	0.108	3.31294e-09	CMS1	PODXL2
2.40425e-13	0.0770763	0.452	0.207	3.64918e-09	CMS1	NAB1
2.57593e-13	0.697662	0.701	0.457	3.90974e-09	CMS1	LY6E
2.64642e-13	0.102796	0.602	0.318	4.01674e-09	CMS1	C1ORF21
2.67259e-13	0.0793118	0.511	0.256	4.05646e-09	CMS1	PDLIM7
3.47095e-13	0.366161	0.303	0.101	5.2682e-09	CMS1	RARRES1
3.63146e-13	0.062414	0.33	0.117	5.51183e-09	CMS1	OSR2
3.74955e-13	0.169017	0.412	0.181	5.69107e-09	CMS1	OAS2
4.18586e-13	0.136977	0.253	0.075	6.3533e-09	CMS1	AQP5
4.62313e-13	0.141393	0.33	0.129	7.01699e-09	CMS1	IFIT3
5.45444e-13	0.403883	0.412	0.185	8.27875e-09	CMS1	PMP22
6.10323e-13	0.0990454	0.462	0.224	9.26349e-09	CMS1	CYR61
6.13612e-13	0.0704894	0.502	0.257	9.3134e-09	CMS1	DUSP4
7.34305e-13	0.28229	0.498	0.25	1.11453e-08	CMS1	KCNK1
7.44114e-13	0.15373	0.579	0.309	1.12942e-08	CMS1	CDC42EP1
7.55262e-13	0.0991686	0.299	0.101	1.14634e-08	CMS1	ELOVL7
8.13029e-13	0.0177663	0.339	0.123	1.23402e-08	CMS1	HLA-J
9.12555e-13	0.0790812	0.448	0.202	1.38508e-08	CMS1	MSRB1
1.10347e-12	0.138607	0.443	0.22	1.67485e-08	CMS1	ACSL1
1.11114e-12	0.111603	0.448	0.208	1.68649e-08	CMS1	2021-09-10
1.11799e-12	0.0540448	0.348	0.136	1.69689e-08	CMS1	CD109
1.23184e-12	0.571371	0.697	0.481	1.86968e-08	CMS1	IFI30
1.24017e-12	0.202442	0.561	0.311	1.88234e-08	CMS1	APOL1
1.27894e-12	0.0386273	0.602	0.308	1.94118e-08	CMS1	DNAJC1
1.87816e-12	0.268252	0.692	0.387	2.85068e-08	CMS1	ISG15
2.80627e-12	0.200199	0.308	0.111	4.25935e-08	CMS1	GJB3
3.63506e-12	0.0536869	0.575	0.353	5.5173e-08	CMS1	SLC7A11
3.68809e-12	0.188187	0.516	0.277	5.59779e-08	CMS1	DPP4
4.28925e-12	0.604405	0.688	0.461	6.51022e-08	CMS1	PGAM1
4.71952e-12	0.0444688	0.394	0.163	7.16329e-08	CMS1	COQ2
4.91013e-12	0.103173	0.389	0.16	7.4526e-08	CMS1	F12
5.40164e-12	0.130362	0.367	0.152	8.1986e-08	CMS1	TREX1
5.65154e-12	0.154483	0.443	0.211	8.5779e-08	CMS1	ME1
5.78125e-12	0.77541	0.294	0.108	8.77478e-08	CMS1	KLK6
5.78825e-12	0.10685	0.376	0.163	8.78541e-08	CMS1	LMO4
8.09541e-12	0.129115	0.624	0.376	1.22872e-07	CMS1	NDFIP1
8.20174e-12	0.0217194	0.407	0.185	1.24486e-07	CMS1	SGCB
9.48524e-12	0.286619	0.511	0.277	1.43967e-07	CMS1	ATG101
1.01368e-11	0.0935703	0.312	0.116	1.53856e-07	CMS1	LYSMD2
1.40414e-11	0.258891	0.588	0.351	2.13121e-07	CMS1	SLC35B1
1.46295e-11	0.242714	0.615	0.392	2.22047e-07	CMS1	TMEM167A
1.51591e-11	0.54984	0.398	0.185	2.30084e-07	CMS1	KRT7
1.64676e-11	0.118848	0.624	0.393	2.49945e-07	CMS1	GBP2
1.77375e-11	0.726719	0.339	0.146	2.69219e-07	CMS1	UBD
1.87527e-11	0.946364	0.484	0.28	2.84628e-07	CMS1	PLA2G2A
2.10286e-11	0.364614	0.638	0.405	3.19171e-07	CMS1	PLK2
2.29118e-11	0.126508	0.389	0.171	3.47756e-07	CMS1	KDELR3
2.72471e-11	0.355044	0.511	0.273	4.13557e-07	CMS1	TNS4
2.99058e-11	0.0340901	0.253	0.084	4.5391e-07	CMS1	CTHRC1
3.06251e-11	0.190478	0.548	0.309	4.64828e-07	CMS1	INPP1
3.15944e-11	0.151728	0.38	0.169	4.7954e-07	CMS1	IL15RA
3.49107e-11	0.00788846	0.367	0.159	5.29874e-07	CMS1	TAP2
3.59754e-11	0.209279	0.299	0.11	5.46034e-07	CMS1	SNAPC2
3.65332e-11	0.311203	0.715	0.47	5.54501e-07	CMS1	PPFIBP1
3.71086e-11	0.00118132	0.385	0.173	5.63234e-07	CMS1	WDR5
3.86855e-11	0.385733	0.719	0.527	5.87168e-07	CMS1	TAP1
4.19477e-11	0.138876	0.317	0.127	6.36682e-07	CMS1	GJB2
5.27373e-11	0.0432779	0.357	0.152	8.00447e-07	CMS1	DAPK1
6.34377e-11	0.149906	0.326	0.127	9.62857e-07	CMS1	PTPRR
6.61825e-11	0.0494181	0.552	0.308	1.00452e-06	CMS1	TMED7
7.0752e-11	0.0471236	0.439	0.214	1.07387e-06	CMS1	XPR1
7.10573e-11	0.132438	0.665	0.423	1.07851e-06	CMS1	C9ORF3
7.38707e-11	0.0646664	0.281	0.105	1.12121e-06	CMS1	FEN1
7.77248e-11	0.221421	0.407	0.197	1.17971e-06	CMS1	RHOF
8.19493e-11	0.0566478	0.262	0.095	1.24383e-06	CMS1	PLA2G4A
8.51596e-11	0.158272	0.462	0.244	1.29255e-06	CMS1	GTF2H3
1.06627e-10	0.0505131	0.317	0.124	1.61839e-06	CMS1	NUDT8
1.12241e-10	0.0322779	0.584	0.347	1.7036e-06	CMS1	PALLD
1.19818e-10	0.166546	0.57	0.355	1.81859e-06	CMS1	TP53
1.1991e-10	0.543183	0.738	0.542	1.81999e-06	CMS1	PLPP2
1.20519e-10	0.066747	0.643	0.395	1.82924e-06	CMS1	MX1
1.22453e-10	0.368367	0.824	0.624	1.85859e-06	CMS1	PSMC4
1.25888e-10	0.0709291	0.398	0.184	1.91072e-06	CMS1	AIFM2
1.28739e-10	0.12444	0.566	0.329	1.954e-06	CMS1	FAM46A
1.34839e-10	0.362333	0.819	0.662	2.04659e-06	CMS1	CD55
1.41897e-10	0.00748797	0.557	0.35	2.15371e-06	CMS1	SAMHD1
1.42841e-10	0.0291854	0.738	0.533	2.16804e-06	CMS1	PARP14
1.53562e-10	0.0620728	0.462	0.246	2.33077e-06	CMS1	WWTR1
1.6046e-10	0.526416	0.557	0.324	2.43546e-06	CMS1	CNIH1
1.60681e-10	0.12869	0.434	0.208	2.43882e-06	CMS1	FAM173A
1.68257e-10	0.289333	0.48	0.262	2.55381e-06	CMS1	BAK1
1.82672e-10	0.145501	0.516	0.293	2.7726e-06	CMS1	COPS2
1.93554e-10	0.29523	0.629	0.376	2.93776e-06	CMS1	CRIP1
2.09119e-10	0.125954	0.584	0.324	3.174e-06	CMS1	RPL22L1
2.23422e-10	0.117578	0.557	0.34	3.39109e-06	CMS1	CYB561
2.27258e-10	0.10353	0.253	0.088	3.44932e-06	CMS1	PPP1R8
2.49209e-10	0.0890821	0.394	0.182	3.7825e-06	CMS1	YEATS4
3.1168e-10	0.369403	0.543	0.337	4.73068e-06	CMS1	TVP23B
3.1178e-10	0.0952073	0.443	0.233	4.7322e-06	CMS1	BTN3A1
3.14662e-10	0.295063	0.62	0.389	4.77594e-06	CMS1	IFI35
3.33047e-10	0.124256	0.403	0.198	5.05498e-06	CMS1	KIAA0040
3.37736e-10	0.0814458	0.407	0.204	5.12616e-06	CMS1	FBXO6
3.69954e-10	0.660208	0.932	0.9	5.61517e-06	CMS1	CD74
4.35807e-10	0.124283	0.258	0.097	6.61467e-06	CMS1	SLC28A3
4.47631e-10	0.0184856	0.262	0.094	6.79414e-06	CMS1	CENPH
4.5745e-10	0.307813	0.33	0.153	6.94318e-06	CMS1	SLC43A3
4.88036e-10	0.0552026	0.471	0.244	7.40742e-06	CMS1	NR2F2
5.49021e-10	0.136538	0.484	0.262	8.33305e-06	CMS1	RPRD2
5.81698e-10	0.496859	0.729	0.553	8.82901e-06	CMS1	TMED2
5.97374e-10	0.24795	0.624	0.431	9.06694e-06	CMS1	PPIE
6.00042e-10	0.271181	0.475	0.262	9.10743e-06	CMS1	ITGB1BP1
6.08279e-10	0.104194	0.529	0.292	9.23247e-06	CMS1	TBK1
6.80596e-10	0.0174098	0.294	0.113	1.03301e-05	CMS1	SLC25A22
6.87893e-10	0.217919	0.52	0.314	1.04408e-05	CMS1	ALDH3A2
7.12272e-10	0.275458	0.557	0.342	1.08109e-05	CMS1	ACSL3
7.1728e-10	0.0728026	0.38	0.172	1.08869e-05	CMS1	CENPN
7.36856e-10	0.116621	0.276	0.527	1.1184e-05	CMS1	SYTL2
7.44372e-10	0.0743687	0.638	0.405	1.12981e-05	CMS1	PDE4D
8.57936e-10	0.0360758	0.529	0.311	1.30217e-05	CMS1	GNS
8.96863e-10	0.170596	0.471	0.25	1.36126e-05	CMS1	C12ORF10
9.09172e-10	0.326149	0.52	0.298	1.37994e-05	CMS1	TMX2
9.11006e-10	0.0310203	0.367	0.172	1.38272e-05	CMS1	SRBD1
9.59288e-10	0.0580229	0.317	0.134	1.45601e-05	CMS1	LIMCH1
9.6393e-10	0.213039	0.588	0.373	1.46305e-05	CMS1	APEX1
1.0047e-09	0.011544	0.357	0.165	1.52494e-05	CMS1	TPBG
1.01189e-09	0.13499	0.389	0.199	1.53584e-05	CMS1	HSD3B7
1.02392e-09	0.0499526	0.357	0.168	1.5541e-05	CMS1	SBSPON
1.03737e-09	0.0851934	0.783	0.561	1.57452e-05	CMS1	SMCHD1
1.07347e-09	0.0055577	0.276	0.11	1.62932e-05	CMS1	TIFA
1.1266e-09	0.0577957	0.389	0.192	1.70995e-05	CMS1	ATPAF1
1.14209e-09	0.12869	0.452	0.228	1.73347e-05	CMS1	RFX3
1.30521e-09	0.548918	0.846	0.76	1.98105e-05	CMS1	PKM
1.34692e-09	0.17096	0.376	0.176	2.04436e-05	CMS1	RAD18
1.44654e-09	0.280688	0.593	0.374	2.19556e-05	CMS1	SARNP
1.4482e-09	0.101267	0.294	0.121	2.19807e-05	CMS1	MFGE8
1.4785e-09	0.00460001	0.321	0.142	2.24407e-05	CMS1	KLF2
1.57142e-09	0.0587607	0.321	0.14	2.38511e-05	CMS1	MFSD5
1.57337e-09	0.300246	0.629	0.455	2.38806e-05	CMS1	ADAM10
1.59519e-09	0.358628	0.792	0.607	2.42118e-05	CMS1	IRF1
1.60772e-09	0.0456285	0.416	0.21	2.4402e-05	CMS1	CDK2AP1
1.6116e-09	0.0442441	0.407	0.201	2.44609e-05	CMS1	MOCS2
1.67339e-09	0.590663	0.724	0.546	2.53987e-05	CMS1	PLAUR
1.70669e-09	0.0296038	0.321	0.146	2.59041e-05	CMS1	NEDD1
1.76267e-09	0.299964	0.312	0.129	2.67538e-05	CMS1	PJA1
1.80807e-09	0.111428	0.434	0.22	2.74429e-05	CMS1	MRPL35
1.85618e-09	0.128152	0.357	0.163	2.81731e-05	CMS1	PKDCC
1.87472e-09	0.0457101	0.443	0.238	2.84545e-05	CMS1	LGR4
1.9946e-09	0.0153209	0.267	0.103	3.02741e-05	CMS1	RAB27B
2.03229e-09	0.400654	0.869	0.788	3.0846e-05	CMS1	PSAP
2.18214e-09	0.0370401	0.484	0.27	3.31206e-05	CMS1	AAGAB
2.23203e-09	0.197468	0.407	0.212	3.38777e-05	CMS1	THEM6
2.26853e-09	0.0948142	0.525	0.314	3.44318e-05	CMS1	P4HA2
2.2988e-09	0.0507227	0.462	0.253	3.48912e-05	CMS1	CASP7
2.32294e-09	0.624712	0.624	0.435	3.52576e-05	CMS1	ATP6V0B
2.49936e-09	0.244439	0.561	0.358	3.79353e-05	CMS1	LAMC2
2.70278e-09	0.118644	0.339	0.158	4.10228e-05	CMS1	B9D2
2.76157e-09	0.102566	0.52	0.318	4.19151e-05	CMS1	IER3IP1
2.76445e-09	0.0780564	0.538	0.325	4.19588e-05	CMS1	ADAM9
2.83143e-09	0.227314	0.557	0.36	4.29754e-05	CMS1	TMX1
2.86757e-09	0.326905	0.62	0.419	4.35241e-05	CMS1	QSOX1
2.93605e-09	0.0627341	0.303	0.124	4.45634e-05	CMS1	ALKBH2
3.13646e-09	0.0937904	0.371	0.176	4.76053e-05	CMS1	MED31
3.25502e-09	0.0732184	0.339	0.147	4.94047e-05	CMS1	DPCD
3.49323e-09	0.0396288	0.398	0.201	5.30202e-05	CMS1	SPRYD3
3.50536e-09	0.148619	0.367	0.176	5.32044e-05	CMS1	MYRF
3.56036e-09	0.299884	0.534	0.332	5.40392e-05	CMS1	NIFK
3.64448e-09	0.060725	0.457	0.251	5.53159e-05	CMS1	HLTF
3.723e-09	0.0881014	0.394	0.197	5.65077e-05	CMS1	SLC7A6OS
3.79464e-09	0.317352	0.466	0.262	5.7595e-05	CMS1	FAM103A1
3.83007e-09	0.0650669	0.683	0.481	5.81328e-05	CMS1	CAND1
3.96301e-09	0.236507	0.294	0.123	6.01506e-05	CMS1	TFF2
3.98909e-09	0.204911	0.471	0.27	6.05464e-05	CMS1	EHBP1
4.07272e-09	0.241021	0.819	0.689	6.18157e-05	CMS1	TOR1AIP2
4.26432e-09	0.324052	0.697	0.507	6.47238e-05	CMS1	LDHB
4.40571e-09	0.381201	0.462	0.253	6.68698e-05	CMS1	SLPI
4.4205e-09	0.0202357	0.294	0.126	6.70943e-05	CMS1	TRIP13
4.5852e-09	0.331196	0.688	0.488	6.95942e-05	CMS1	EMC3
4.67723e-09	0.0626891	0.376	0.191	7.0991e-05	CMS1	CMTM7
4.7149e-09	0.142894	0.561	0.386	7.15627e-05	CMS1	DTX3L
4.77805e-09	0.121232	0.557	0.332	7.25212e-05	CMS1	LTA4H
4.97864e-09	0.0996162	0.339	0.156	7.55658e-05	CMS1	FRS2
5.10597e-09	0.26704	0.412	0.22	7.74984e-05	CMS1	POLDIP3
5.13467e-09	0.17827	0.457	0.249	7.7934e-05	CMS1	SCARB2
5.16912e-09	0.140139	0.443	0.251	7.84568e-05	CMS1	C5ORF15
5.19334e-09	0.140257	0.416	0.218	7.88246e-05	CMS1	TNIK
5.28697e-09	0.220502	0.919	0.786	8.02457e-05	CMS1	IFI27
5.35357e-09	0.120843	0.371	0.182	8.12565e-05	CMS1	TK1
5.48654e-09	0.0781508	0.357	0.172	8.32747e-05	CMS1	METTL10
5.6472e-09	0.0415871	0.362	0.178	8.57133e-05	CMS1	TBX3
5.96188e-09	0.504288	0.738	0.592	9.04894e-05	CMS1	NCOA7
6.22594e-09	0.0169961	0.643	0.435	9.44973e-05	CMS1	EFTUD2
6.27019e-09	0.0786534	0.452	0.249	9.5169e-05	CMS1	CHPF
6.31915e-09	0.304944	0.584	0.367	9.59121e-05	CMS1	MAL2
6.33943e-09	0.209077	0.507	0.306	9.62199e-05	CMS1	TMEM183A
6.38429e-09	0.095924	0.534	0.325	9.69007e-05	CMS1	IFI16
6.42075e-09	0.304481	0.548	0.355	9.74541e-05	CMS1	BAG3
6.51869e-09	0.350853	0.647	0.457	9.89407e-05	CMS1	IRF9
6.53179e-09	0.024317	0.48	0.282	9.91395e-05	CMS1	TMEM43
6.54275e-09	0.0633976	0.43	0.238	9.93059e-05	CMS1	TMEM173
6.60445e-09	0.102627	0.425	0.22	0.000100242	CMS1	RWDD4
6.73418e-09	0.124875	0.425	0.224	0.000102211	CMS1	FOSL1
6.88897e-09	0.0684173	0.312	0.15	0.000104561	CMS1	SLC6A14
7.05325e-09	0.0444928	0.457	0.253	0.000107054	CMS1	TXLNG
7.05907e-09	0.0268625	0.339	0.166	0.000107142	CMS1	DMKN
7.37218e-09	0.21728	0.466	0.266	0.000111895	CMS1	FUCA1
7.41317e-09	0.163725	0.434	0.237	0.000112517	CMS1	CDC42EP4
7.45364e-09	0.380917	0.593	0.402	0.000113131	CMS1	RSL24D1
7.47378e-09	0.203045	0.466	0.267	0.000113437	CMS1	AK1
7.48196e-09	0.213947	0.262	0.108	0.000113561	CMS1	EGR2
7.55276e-09	0.251524	0.425	0.244	0.000114636	CMS1	COMMD8
7.89782e-09	0.0491919	0.466	0.254	0.000119873	CMS1	DDX58
7.96795e-09	0.104393	0.471	0.27	0.000120937	CMS1	GOLT1B
8.15247e-09	0.379217	0.561	0.397	0.000123738	CMS1	PLLP
8.25676e-09	0.0214923	0.317	0.136	0.000125321	CMS1	MROH6
8.25917e-09	0.0752497	0.294	0.127	0.000125358	CMS1	BTN3A3
8.3026e-09	0.00661039	0.398	0.212	0.000126017	CMS1	AP1S2
8.33657e-09	0.106825	0.475	0.279	0.000126532	CMS1	2021-03-05
8.52565e-09	0.147788	0.448	0.244	0.000129402	CMS1	KANSL2
8.57266e-09	0.565563	0.543	0.363	0.000130116	CMS1	TSG101
8.77244e-09	0.0198531	0.362	0.172	0.000133148	CMS1	AIDA
8.82967e-09	0.0508488	0.376	0.173	0.000134017	CMS1	BCAN
8.99198e-09	0.256401	0.321	0.145	0.00013648	CMS1	PXMP2
9.10236e-09	0.4769	0.493	0.315	0.000138156	CMS1	SRPRB
9.18846e-09	0.0810789	0.552	0.368	0.000139462	CMS1	HSPA4L
9.22834e-09	0.124419	0.281	0.118	0.000140068	CMS1	HIRIP3
9.87964e-09	0.298371	0.579	0.368	0.000149953	CMS1	ISG20
1.00842e-08	0.267599	0.561	0.354	0.000153058	CMS1	TXNL1
1.02038e-08	0.085214	0.656	0.415	0.000154873	CMS1	TYMP
1.03018e-08	0.246329	0.543	0.37	0.00015636	CMS1	PPT1
1.04658e-08	0.0849394	0.394	0.198	0.000158849	CMS1	QDPR
1.07416e-08	0.258307	0.412	0.23	0.000163037	CMS1	TMEM222
1.088e-08	0.100347	0.299	0.132	0.000165137	CMS1	FADD
1.10195e-08	0.102752	0.615	0.41	0.000167255	CMS1	WDR45B
1.15226e-08	0.0182853	0.299	0.129	0.000174889	CMS1	CEMIP
1.16573e-08	0.086314	0.611	0.412	0.000176934	CMS1	VEZT
1.17095e-08	0.12923	0.29	0.133	0.000177727	CMS1	TMPRSS3
1.1891e-08	0.0490942	0.679	0.458	0.000180482	CMS1	ENOSF1
1.19474e-08	0.104077	0.624	0.435	0.000181338	CMS1	CDCP1
1.22013e-08	0.0826513	0.489	0.286	0.000185192	CMS1	WDR11
1.26751e-08	0.300441	0.729	0.533	0.000192383	CMS1	RBM17
1.31084e-08	0.628569	0.729	0.555	0.00019896	CMS1	HLA-F
1.33106e-08	0.0701388	0.394	0.202	0.000202028	CMS1	HAUS1
1.35881e-08	0.682027	0.729	0.605	0.000206241	CMS1	TSPAN3
1.37078e-08	0.431936	0.339	0.163	0.000208058	CMS1	UBE2T
1.38616e-08	0.0861575	0.312	0.146	0.000210391	CMS1	ECE2
1.39917e-08	0.343267	0.434	0.253	0.000212366	CMS1	HCCS
1.42149e-08	0.0614634	0.566	0.36	0.000215754	CMS1	FKBP11
1.42509e-08	0.0436567	0.357	0.172	0.0002163	CMS1	PARP3
1.44039e-08	0.508265	0.9	0.844	0.000218622	CMS1	CTSC
1.44236e-08	0.211974	0.466	0.267	0.000218922	CMS1	TMEM14A
1.49942e-08	0.207229	0.715	0.497	0.000227583	CMS1	MLPH
1.52934e-08	0.245136	0.489	0.295	0.000232123	CMS1	MRPL19
1.60182e-08	0.494942	0.778	0.692	0.000243124	CMS1	CTSD
1.60194e-08	0.203184	0.312	0.139	0.000243142	CMS1	PI3
1.60734e-08	0.221724	0.412	0.221	0.000243962	CMS1	SNRNP40
1.60763e-08	0.235027	0.548	0.347	0.000244005	CMS1	CLPP
1.61465e-08	0.33559	0.294	0.134	0.000245072	CMS1	AP3M2
1.61484e-08	0.228262	0.507	0.312	0.000245101	CMS1	DPM2
1.63568e-08	0.312634	0.751	0.616	0.000248264	CMS1	SARAF
1.66102e-08	0.0761546	0.434	0.237	0.000252109	CMS1	RIPK2
1.73197e-08	0.253582	0.611	0.387	0.000262878	CMS1	C12ORF57
1.76154e-08	1.14746	0.516	0.322	0.000267367	CMS1	SERPINA1
1.80962e-08	0.0533397	0.294	0.133	0.000274665	CMS1	IL15
1.82354e-08	0.0568159	0.326	0.156	0.000276777	CMS1	TMEM246
1.8451e-08	0.114697	0.516	0.299	0.000280049	CMS1	ABHD17C
1.8633e-08	0.165846	0.548	0.338	0.000282811	CMS1	SNRPB2
1.88119e-08	0.0208935	0.317	0.143	0.000285527	CMS1	MCAT
1.89278e-08	0.394742	0.665	0.491	0.000287286	CMS1	UFD1L
1.89357e-08	0.122636	0.394	0.207	0.000287406	CMS1	ACD
1.93445e-08	0.0164908	0.317	0.139	0.00029361	CMS1	RAB35
1.93834e-08	0.313768	0.738	0.6	0.000294201	CMS1	HACD3
1.94604e-08	0.185275	0.403	0.211	0.000295369	CMS1	UFSP2
1.96294e-08	0.0703587	0.538	0.355	0.000297935	CMS1	CSRP2
1.97123e-08	0.00867141	0.439	0.24	0.000299193	CMS1	PIP4K2C
1.98742e-08	0.220562	0.584	0.41	0.000301651	CMS1	TIMM17A
2.02141e-08	0.253111	0.552	0.347	0.00030681	CMS1	CORO1C
2.03218e-08	0.550363	0.674	0.526	0.000308445	CMS1	ANXA5
2.09503e-08	0.0924299	0.443	0.257	0.000317984	CMS1	RTCA
2.11891e-08	0.0499582	0.516	0.303	0.000321608	CMS1	MPC1
2.16449e-08	0.0910146	0.434	0.236	0.000328526	CMS1	TFDP1
2.16817e-08	0.105044	0.376	0.192	0.000329085	CMS1	B3GAT3
2.1779e-08	0.501854	0.837	0.642	0.000330561	CMS1	ATF4
2.2121e-08	0.112975	0.597	0.416	0.000335752	CMS1	ISCU
2.2903e-08	0.000612968	0.321	0.152	0.000347622	CMS1	KLHL35
2.31184e-08	0.303584	0.448	0.266	0.000350891	CMS1	CKMT1A
2.34624e-08	0.308578	0.57	0.383	0.000356112	CMS1	SEC11C
2.3501e-08	0.264239	0.443	0.243	0.000356698	CMS1	MTHFS
2.45446e-08	0.175989	0.434	0.234	0.000372539	CMS1	TRMT11
2.48117e-08	0.204786	0.543	0.363	0.000376592	CMS1	CCNB1IP1
2.50644e-08	0.053489	0.502	0.309	0.000380427	CMS1	PML
2.51874e-08	0.0933999	0.516	0.328	0.000382294	CMS1	TRIM16
2.54e-08	0.167997	0.425	0.23	0.000385521	CMS1	RUSC1
2.56089e-08	0.118747	0.353	0.182	0.000388692	CMS1	SPRED1
2.57111e-08	0.239106	0.742	0.579	0.000390243	CMS1	ASAH1
2.59687e-08	0.242893	0.588	0.396	0.000394153	CMS1	CNIH4
2.62476e-08	0.157523	0.425	0.238	0.000398386	CMS1	SLC35A1
2.70081e-08	0.0617766	0.326	0.162	0.000409929	CMS1	MAP3K1
2.70543e-08	0.158403	0.643	0.461	0.00041063	CMS1	MTHFD2
2.73882e-08	0.191906	0.498	0.308	0.000415697	CMS1	ELOVL5
2.75827e-08	0.0519852	0.38	0.194	0.00041865	CMS1	GTF2E2
2.82614e-08	0.0731261	0.403	0.224	0.000428951	CMS1	UBE2Z
2.83298e-08	0.218604	0.552	0.338	0.00042999	CMS1	MCU
2.89397e-08	0.0791645	0.389	0.202	0.000439246	CMS1	OXNAD1
2.90913e-08	0.243135	0.543	0.358	0.000441547	CMS1	CNN3
2.91466e-08	0.243476	0.507	0.332	0.000442387	CMS1	SLC25A4
2.94855e-08	0.0954018	0.534	0.324	0.000447531	CMS1	NUDT5
2.9498e-08	0.3015	0.633	0.462	0.000447721	CMS1	PSMA5
2.96706e-08	0.0379509	0.615	0.418	0.00045034	CMS1	NT5DC3
3.14051e-08	0.0221933	0.398	0.212	0.000476666	CMS1	DNAJC9
3.18055e-08	0.0322146	0.511	0.302	0.000482743	CMS1	EHD4
3.18702e-08	0.0547426	0.276	0.117	0.000483726	CMS1	MICB
3.19304e-08	0.120825	0.638	0.452	0.00048464	CMS1	DSG2
3.1965e-08	0.110112	0.262	0.11	0.000485165	CMS1	CDC6
3.20999e-08	0.358498	0.529	0.338	0.000487212	CMS1	RHBDD2
3.23528e-08	0.0824234	0.416	0.236	0.00049105	CMS1	PRPF4
3.27397e-08	0.162791	0.412	0.23	0.000496923	CMS1	PYGL
3.42703e-08	0.0610795	0.299	0.132	0.000520155	CMS1	PHF5A
3.43256e-08	0.208238	0.557	0.348	0.000520993	CMS1	INTS10
3.43971e-08	0.24342	0.493	0.298	0.000522079	CMS1	WDR34
3.44304e-08	0.262549	0.348	0.186	0.000522585	CMS1	TYMS
3.44679e-08	0.476328	0.95	0.925	0.000523154	CMS1	HLA-B
3.45163e-08	0.142229	0.403	0.237	0.000523888	CMS1	WDR41
3.54297e-08	0.124179	0.412	0.228	0.000537752	CMS1	ALG2
3.60619e-08	0.256335	0.412	0.237	0.000547348	CMS1	CRYZ
3.65808e-08	0.357518	0.489	0.298	0.000555223	CMS1	CD58
3.78237e-08	0.241239	0.489	0.305	0.000574088	CMS1	PCNA
3.78454e-08	0.0686006	0.253	0.107	0.000574417	CMS1	H2AFY2
3.79726e-08	0.0546436	0.258	0.108	0.000576348	CMS1	GEMIN5
3.81662e-08	0.27507	0.538	0.342	0.000579286	CMS1	2021-03-03
3.86617e-08	0.266062	0.665	0.471	0.000586807	CMS1	ATP6V0E1
3.87394e-08	0.0293391	0.425	0.25	0.000587987	CMS1	MB21D1
3.90983e-08	0.0881814	0.394	0.211	0.000593435	CMS1	PARP12
3.96723e-08	0.321919	0.602	0.403	0.000602146	CMS1	LSM12
4.05716e-08	0.1385	0.367	0.194	0.000615795	CMS1	DUSP10
4.18219e-08	0.299812	0.498	0.311	0.000634773	CMS1	EMC7
4.22128e-08	0.0712295	0.43	0.237	0.000640706	CMS1	ALG1
4.25408e-08	0.264351	0.484	0.289	0.000645684	CMS1	MRPL15
4.25439e-08	0.306915	0.579	0.383	0.000645732	CMS1	DNM1L
4.25983e-08	0.0478972	0.308	0.14	0.000646557	CMS1	ZDHHC8P1
4.472e-08	0.0767657	0.335	0.168	0.000678761	CMS1	FUNDC1
4.52126e-08	0.0654372	0.516	0.306	0.000686238	CMS1	COPS8
4.61554e-08	0.0829099	0.407	0.22	0.000700547	CMS1	DLG3
4.65034e-08	0.183332	0.588	0.393	0.000705829	CMS1	USP14
4.68124e-08	0.0211982	0.403	0.22	0.000710519	CMS1	TUBG1
4.6818e-08	0.0300654	0.335	0.163	0.000710604	CMS1	FOXO1
4.69785e-08	0.0764069	0.466	0.275	0.00071304	CMS1	CASP3
4.70325e-08	0.473595	0.552	0.37	0.00071386	CMS1	SIGMAR1
4.7171e-08	0.121445	0.561	0.377	0.000715961	CMS1	FAM114A1
4.78788e-08	0.398114	0.697	0.561	0.000726705	CMS1	ETNK1
4.95042e-08	0.522428	0.434	0.237	0.000751375	CMS1	FRMD8
4.95366e-08	0.360591	0.643	0.436	0.000751867	CMS1	TGIF1
4.99195e-08	0.115577	0.525	0.335	0.000757678	CMS1	NUDT22
5.03388e-08	0.0635444	0.43	0.253	0.000764043	CMS1	CUL2
5.06912e-08	0.347111	0.643	0.458	0.000769391	CMS1	SPCS2
5.12428e-08	0.219273	0.489	0.308	0.000777763	CMS1	PPP5C
5.14588e-08	0.161484	0.529	0.331	0.000781042	CMS1	CREG1
5.16976e-08	0.0412373	0.425	0.244	0.000784667	CMS1	MRPS27
5.29064e-08	0.0335241	0.38	0.195	0.000803013	CMS1	RPP25
5.31071e-08	0.224521	0.543	0.36	0.00080606	CMS1	KIAA1191
5.35988e-08	0.0272332	0.326	0.153	0.000813523	CMS1	TACO1
5.44985e-08	0.467707	0.317	0.53	0.000827179	CMS1	TMEM176A
5.57665e-08	0.565782	0.792	0.718	0.000846424	CMS1	ITM2B
5.58633e-08	0.273882	0.67	0.497	0.000847894	CMS1	SUMF2
5.6101e-08	0.378656	0.579	0.416	0.000851501	CMS1	MRPL48
5.72409e-08	0.0397979	0.638	0.455	0.000868803	CMS1	IMMT
5.72827e-08	0.0339693	0.498	0.296	0.000869437	CMS1	DYNC1LI1
5.75268e-08	0.0339016	0.389	0.21	0.000873141	CMS1	MTRF1L
5.86208e-08	0.208414	0.507	0.315	0.000889747	CMS1	SMIM15
5.90913e-08	0.0505147	0.579	0.371	0.000896888	CMS1	PITPNB
5.92497e-08	0.079433	0.561	0.36	0.000899292	CMS1	YWHAH
6.01016e-08	0.109301	0.389	0.204	0.000912222	CMS1	FA2H
6.05657e-08	0.241698	0.643	0.475	0.000919266	CMS1	BUB3
6.17732e-08	0.296415	0.308	0.147	0.000937593	CMS1	PDSS1
6.20938e-08	0.133748	0.475	0.275	0.000942459	CMS1	EMC6
6.27294e-08	0.0345516	0.33	0.165	0.000952107	CMS1	MCM2
6.30583e-08	0.127769	0.471	0.279	0.000957099	CMS1	UBE2G1
6.34214e-08	0.365822	0.543	0.37	0.000962611	CMS1	TSN
6.38466e-08	0.209894	0.507	0.316	0.000969063	CMS1	WDR75
6.42319e-08	0.0394069	0.448	0.241	0.000974911	CMS1	PPP4R1
6.46322e-08	0.282575	0.525	0.338	0.000980987	CMS1	SEC23IP
6.5089e-08	0.126732	0.462	0.276	0.000987921	CMS1	IFI44L
6.51665e-08	0.195696	0.511	0.316	0.000989097	CMS1	GRPEL1
6.57389e-08	0.208277	0.457	0.269	0.000997785	CMS1	NIPA2
6.61047e-08	0.107204	0.321	0.158	0.00100334	CMS1	CLDN1
6.61499e-08	0.822715	0.701	0.561	0.00100402	CMS1	NQO1
6.63138e-08	0.0420422	0.285	0.133	0.00100651	CMS1	PIAS3
6.73892e-08	0.0596607	0.303	0.14	0.00102283	CMS1	ZNF10
6.91524e-08	0.208916	0.462	0.283	0.0010496	CMS1	TWF2
6.91754e-08	0.320946	0.484	0.295	0.00104994	CMS1	SLBP
7.02051e-08	0.0424353	0.367	0.194	0.00106557	CMS1	MOCOS
7.23704e-08	0.271886	0.602	0.431	0.00109844	CMS1	F11R
7.28453e-08	0.0434139	0.484	0.292	0.00110565	CMS1	POLR3K
7.56595e-08	0.252571	0.471	0.28	0.00114836	CMS1	AVPI1
7.64172e-08	0.00144853	0.606	0.393	0.00115986	CMS1	PNKD
8.11948e-08	0.185196	0.48	0.301	0.00123237	CMS1	TSEN34
8.13449e-08	0.0994689	0.538	0.325	0.00123465	CMS1	KHDRBS1
8.2558e-08	0.299669	0.715	0.556	0.00125307	CMS1	CAPN2
8.67573e-08	0.0544335	0.575	0.374	0.0013168	CMS1	SLC31A1
8.79303e-08	0.416946	0.792	0.673	0.00133461	CMS1	PSME1
8.81072e-08	0.134738	0.647	0.441	0.00133729	CMS1	CYB5R3
8.82232e-08	0.133502	0.484	0.296	0.00133905	CMS1	PEF1
8.87104e-08	0.210924	0.561	0.377	0.00134645	CMS1	SRSF9
9.14418e-08	0.0439401	0.421	0.23	0.0013879	CMS1	XRCC1
9.21249e-08	0.155166	0.502	0.289	0.00139827	CMS1	CRB3
9.37283e-08	0.0614725	0.38	0.202	0.00142261	CMS1	MAP2K1
9.41814e-08	0.479596	0.647	0.471	0.00142949	CMS1	NDUFV2
9.42097e-08	0.0904091	0.348	0.182	0.00142991	CMS1	XKR9
9.59096e-08	0.158513	0.348	0.179	0.00145572	CMS1	CEP70
9.82662e-08	0.00721415	0.538	0.338	0.00149148	CMS1	LARP1
9.84599e-08	0.0826435	0.507	0.325	0.00149442	CMS1	VAMP3
9.87875e-08	0.167119	0.43	0.256	0.0014994	CMS1	DHCR24
1.02602e-07	0.0745154	0.262	0.117	0.00155729	CMS1	CENPU
1.02608e-07	0.219875	0.335	0.165	0.00155738	CMS1	SMPD2
1.02722e-07	0.0982036	0.493	0.299	0.00155911	CMS1	PPP2R2A
1.03558e-07	0.232347	0.593	0.405	0.0015718	CMS1	GLRX
1.04033e-07	0.171532	0.353	0.197	0.00157901	CMS1	VRK1
1.04428e-07	0.823241	0.724	0.59	0.00158501	CMS1	PSMB10
1.05952e-07	0.088083	0.38	0.212	0.00160814	CMS1	MOAP1
1.07319e-07	0.0281167	0.312	0.152	0.00162889	CMS1	TIMM22
1.07399e-07	0.00760234	0.348	0.171	0.00163011	CMS1	PELO
1.07519e-07	0.121559	0.439	0.25	0.00163193	CMS1	NME3
1.07701e-07	0.0941777	0.484	0.301	0.00163469	CMS1	CKAP4
1.08313e-07	0.397139	0.615	0.455	0.00164397	CMS1	TMCO1
1.09671e-07	0.284895	0.48	0.288	0.00166459	CMS1	PSMC2
1.10896e-07	0.549101	0.593	0.439	0.00168318	CMS1	PMAIP1
1.10956e-07	0.0525928	0.421	0.236	0.00168409	CMS1	SUPT4H1
1.11918e-07	0.135007	0.579	0.387	0.00169869	CMS1	HSD17B4
1.12832e-07	0.0577354	0.299	0.142	0.00171257	CMS1	EIF2AK3
1.13026e-07	0.654978	0.262	0.118	0.00171552	CMS1	ANXA10
1.13093e-07	0.0525747	0.584	0.377	0.00171653	CMS1	MYD88
1.13679e-07	0.221335	0.367	0.201	0.00172542	CMS1	ERAL1
1.13817e-07	0.102773	0.647	0.477	0.00172751	CMS1	PRKAR1A
1.14266e-07	0.0645407	0.425	0.244	0.00173433	CMS1	GALNT1
1.14392e-07	0.287017	0.588	0.406	0.00173624	CMS1	ABHD2
1.16563e-07	0.119916	0.67	0.501	0.00176919	CMS1	CNN2
1.17022e-07	0.175253	0.665	0.496	0.00177615	CMS1	CNDP2
1.17383e-07	0.089164	0.457	0.264	0.00178163	CMS1	LSM1
1.19564e-07	0.20785	0.493	0.321	0.00181474	CMS1	DERL1
1.20065e-07	0.0188897	0.552	0.363	0.00182235	CMS1	ARPP19
1.20418e-07	0.0915011	0.262	0.116	0.0018277	CMS1	SLC18B1
1.22652e-07	0.0725299	0.407	0.227	0.0018616	CMS1	EXOC6
1.23176e-07	0.0023024	0.353	0.179	0.00186956	CMS1	WWC1
1.23871e-07	0.0730496	0.281	0.127	0.00188012	CMS1	ALYREF
1.24266e-07	0.0870293	0.778	0.59	0.00188611	CMS1	GBP4
1.27031e-07	0.214332	0.48	0.295	0.00192807	CMS1	CREB3
1.28676e-07	0.286154	0.52	0.353	0.00195305	CMS1	HAX1
1.29266e-07	0.032088	0.538	0.308	0.001962	CMS1	TMEM259
1.29518e-07	0.120833	0.57	0.383	0.00196583	CMS1	UGP2
1.30637e-07	0.171328	0.281	0.129	0.00198281	CMS1	CDC42EP2
1.30743e-07	0.0605781	0.52	0.328	0.00198442	CMS1	TC2N
1.31396e-07	0.134773	0.579	0.409	0.00199433	CMS1	CDC27
1.34748e-07	0.12991	0.407	0.227	0.0020452	CMS1	FANCL
1.35085e-07	0.00787698	0.579	0.374	0.00205032	CMS1	SMPD4
1.36599e-07	0.16492	0.434	0.249	0.0020733	CMS1	PDCD2
1.37687e-07	0.449518	0.792	0.702	0.00208981	CMS1	BSG
1.40844e-07	0.243115	0.792	0.632	0.00213774	CMS1	BTG1
1.40926e-07	0.110013	0.507	0.316	0.00213897	CMS1	TNFRSF21
1.42165e-07	0.197895	0.425	0.246	0.00215778	CMS1	AP3M1
1.42632e-07	0.686415	0.697	0.575	0.00216487	CMS1	TIMP1
1.44984e-07	0.143045	0.502	0.312	0.00220057	CMS1	ORMDL2
1.47497e-07	0.0269472	0.434	0.25	0.00223871	CMS1	HPS3
1.49117e-07	0.0965099	0.647	0.46	0.0022633	CMS1	PHLDA1
1.49612e-07	0.283675	0.548	0.379	0.00227082	CMS1	PSMF1
1.50579e-07	0.119123	0.529	0.321	0.00228549	CMS1	FAR1
1.50923e-07	0.689642	0.783	0.743	0.00229071	CMS1	TMBIM6
1.51862e-07	0.161549	0.552	0.366	0.00230496	CMS1	OAS1
1.52376e-07	0.207293	0.701	0.532	0.00231276	CMS1	PSMA1
1.55815e-07	0.183369	0.484	0.302	0.00236496	CMS1	TMEM9B
1.56315e-07	0.191312	0.507	0.329	0.00237255	CMS1	ZFX
1.59998e-07	0.178569	0.407	0.236	0.00242844	CMS1	TMEM70
1.60018e-07	0.229356	0.742	0.577	0.00242876	CMS1	PPP1R12A
1.6039e-07	0.0803279	0.452	0.267	0.0024344	CMS1	UGCG
1.62441e-07	0.111209	0.443	0.285	0.00246554	CMS1	ICMT
1.62939e-07	0.142842	0.534	0.358	0.00247309	CMS1	AKIRIN1
1.62965e-07	0.20769	0.697	0.538	0.00247348	CMS1	PLEKHA1
1.63996e-07	0.129625	0.421	0.25	0.00248913	CMS1	FAM210A
1.65017e-07	0.17599	0.276	0.126	0.00250463	CMS1	KCTD9
1.65586e-07	0.200928	0.538	0.357	0.00251327	CMS1	VPS25
1.65713e-07	0.249659	0.466	0.298	0.00251519	CMS1	SS18
1.71958e-07	0.1235	0.502	0.298	0.00260999	CMS1	PRMT5
1.72435e-07	0.155808	0.371	0.201	0.00261721	CMS1	SEPHS1
1.72692e-07	0.319981	0.548	0.37	0.00262112	CMS1	SFT2D1
1.73169e-07	0.557234	0.516	0.327	0.00262836	CMS1	SHMT2
1.74258e-07	0.00730512	0.326	0.166	0.00264489	CMS1	RNF19B
1.75298e-07	0.16328	0.534	0.363	0.00266068	CMS1	SF3B4
1.76214e-07	0.327294	0.597	0.429	0.00267458	CMS1	SSR3
1.76257e-07	0.49776	0.629	0.496	0.00267524	CMS1	DHRS7
1.76718e-07	0.0786855	0.597	0.387	0.00268222	CMS1	GSDMB
1.76802e-07	0.0198617	0.38	0.212	0.00268351	CMS1	CADPS2
1.76875e-07	0.0707324	0.557	0.39	0.00268461	CMS1	CNP
1.78229e-07	0.423612	0.462	0.28	0.00270516	CMS1	PIGT
1.84095e-07	0.328496	0.701	0.549	0.0027942	CMS1	RAB11A
1.87717e-07	0.0740614	0.624	0.432	0.00284917	CMS1	UBE2L3
1.88469e-07	0.581293	0.796	0.705	0.00286058	CMS1	HSP90B1
1.88832e-07	0.228759	0.452	0.276	0.00286609	CMS1	CTBS
1.89218e-07	0.0700168	0.457	0.273	0.00287194	CMS1	CRELD2
1.92817e-07	0.0645764	0.29	0.134	0.00292658	CMS1	NDC1
1.94299e-07	0.113591	0.443	0.263	0.00294907	CMS1	GPN2
1.96406e-07	0.251852	0.452	0.279	0.00298105	CMS1	PRPS2
1.96739e-07	0.359387	0.597	0.412	0.0029861	CMS1	OSTC
1.98066e-07	0.0975455	0.357	0.195	0.00300625	CMS1	ZWINT
1.98418e-07	0.00640222	0.367	0.195	0.00301159	CMS1	SGMS1
1.99265e-07	0.298506	0.543	0.368	0.00302444	CMS1	DYNLT3
2.00393e-07	0.0960634	0.575	0.38	0.00304156	CMS1	HLA-H
2.04436e-07	0.0299525	0.326	0.165	0.00310293	CMS1	RITA1
2.07061e-07	0.0684048	0.665	0.464	0.00314277	CMS1	COPB1
2.072e-07	0.404709	0.552	0.39	0.00314489	CMS1	SYPL1
2.0933e-07	0.0912561	0.566	0.415	0.00317721	CMS1	TXLNA
2.11698e-07	0.469805	0.81	0.715	0.00321316	CMS1	LGALS3BP
2.12515e-07	0.0604003	0.425	0.25	0.00322555	CMS1	ACAD9
2.19511e-07	0.00651792	0.529	0.335	0.00333174	CMS1	MPDU1
2.20569e-07	0.0635077	0.434	0.254	0.0033478	CMS1	DUSP12
2.22037e-07	0.179373	0.38	0.207	0.00337008	CMS1	PRPF18
2.22549e-07	0.105081	0.403	0.225	0.00337786	CMS1	SMYD2
2.22982e-07	0.209085	0.48	0.296	0.00338443	CMS1	WDR61
2.23826e-07	0.0071924	0.38	0.215	0.00339723	CMS1	C1ORF198
2.28178e-07	0.129846	0.633	0.434	0.00346329	CMS1	TCF7L2
2.29232e-07	0.498783	0.498	0.311	0.00347928	CMS1	PAIP1
2.29879e-07	0.146008	0.317	0.163	0.0034891	CMS1	IGFBP3
2.32632e-07	0.1652	0.57	0.39	0.00353089	CMS1	RBM4
2.32977e-07	0.00920238	0.335	0.171	0.00353613	CMS1	GPR180
2.33757e-07	0.220057	0.869	0.769	0.00354796	CMS1	EIF4E
2.34699e-07	0.121116	0.593	0.415	0.00356226	CMS1	GSTO1
2.37687e-07	0.132214	0.462	0.303	0.00360761	CMS1	PRNP
2.38573e-07	0.370333	0.593	0.448	0.00362106	CMS1	PSMB7
2.39849e-07	0.335952	0.516	0.348	0.00364043	CMS1	ALG5
2.42764e-07	0.347989	0.525	0.357	0.00368467	CMS1	BRIX1
2.45173e-07	0.257012	0.57	0.413	0.00372123	CMS1	SEH1L
2.45791e-07	0.295515	0.502	0.315	0.00373061	CMS1	RAB4A
2.48366e-07	0.0618756	0.348	0.179	0.0037697	CMS1	RNF2
2.51646e-07	0.0469129	0.516	0.321	0.00381948	CMS1	NSFL1C
2.5228e-07	0.101836	0.385	0.214	0.0038291	CMS1	IL18
2.56486e-07	0.316123	0.511	0.315	0.00389294	CMS1	PGD
2.56986e-07	0.125534	0.38	0.21	0.00390054	CMS1	DPAGT1
2.57384e-07	0.0189637	0.389	0.208	0.00390657	CMS1	C3ORF58
2.60108e-07	0.0720269	0.67	0.501	0.00394792	CMS1	LRP10
2.60583e-07	0.148089	0.475	0.305	0.00395513	CMS1	SLC39A1
2.63647e-07	0.165823	0.566	0.355	0.00400164	CMS1	SIGIRR
2.66931e-07	0.0534197	0.398	0.221	0.00405148	CMS1	ACOT2
2.70168e-07	0.133769	0.457	0.28	0.00410061	CMS1	RIC8A
2.73134e-07	0.103664	0.529	0.348	0.00414563	CMS1	RABGGTB
2.76385e-07	0.15878	0.434	0.275	0.00419498	CMS1	MFSD1
2.78721e-07	0.0319311	0.466	0.285	0.00423042	CMS1	ZBTB11
2.79542e-07	0.308562	0.914	0.871	0.00424289	CMS1	HLA-E
2.80816e-07	0.0502303	0.344	0.176	0.00426222	CMS1	CKAP2
2.81606e-07	0.273736	0.529	0.376	0.00427422	CMS1	CXCL16
2.86023e-07	0.0129599	0.412	0.233	0.00434126	CMS1	TNFRSF10A
2.88512e-07	0.14206	0.425	0.247	0.00437903	CMS1	MED8
2.88793e-07	0.345828	0.611	0.436	0.0043833	CMS1	CCND1
2.95052e-07	0.169195	0.475	0.288	0.00447831	CMS1	SMIM19
2.95385e-07	0.0700146	0.466	0.28	0.00448336	CMS1	YDJC
2.96159e-07	0.0877097	0.498	0.318	0.00449511	CMS1	MICA
2.97097e-07	0.250713	0.493	0.305	0.00450934	CMS1	GCHFR
2.99704e-07	0.462402	0.457	0.298	0.00454891	CMS1	FBXO22
3.0068e-07	0.134007	0.579	0.425	0.00456372	CMS1	TM7SF3
3.01444e-07	0.0757526	0.507	0.331	0.00457531	CMS1	POLDIP2
3.02995e-07	0.227324	0.448	0.279	0.00459886	CMS1	F2RL1
3.04695e-07	0.113484	0.602	0.415	0.00462466	CMS1	PARP8
3.05938e-07	0.000613739	0.457	0.288	0.00464353	CMS1	GNAI2
3.09109e-07	0.201955	0.321	0.166	0.00469165	CMS1	PDE6D
3.09132e-07	0.523386	0.602	0.406	0.004692	CMS1	HEXB
3.11399e-07	0.222857	0.389	0.212	0.00472641	CMS1	BMP4
3.14316e-07	0.118686	0.643	0.487	0.00477069	CMS1	SEC61A1
3.16534e-07	0.0132623	0.434	0.241	0.00480435	CMS1	BLNK
3.1791e-07	0.0453618	0.516	0.337	0.00482523	CMS1	KPNA6
3.24794e-07	0.0678834	0.389	0.221	0.00492972	CMS1	SLC35F2
3.26214e-07	0.109799	0.425	0.253	0.00495128	CMS1	PPP2R5D
3.26375e-07	0.0524949	0.489	0.295	0.00495372	CMS1	MRPL50
3.26712e-07	0.340844	0.661	0.509	0.00495883	CMS1	PPP2CA
3.27528e-07	0.112888	0.339	0.185	0.00497122	CMS1	PSAT1
3.2768e-07	0.0390071	0.403	0.238	0.00497353	CMS1	TRAFD1
3.2811e-07	0.243652	0.525	0.347	0.00498005	CMS1	RABEPK
3.28288e-07	0.14424	0.529	0.334	0.00498276	CMS1	SMARCB1
3.31334e-07	0.0410135	0.434	0.256	0.00502899	CMS1	GLRX5
3.32086e-07	0.0238964	0.312	0.153	0.0050404	CMS1	MAD2L2
3.34044e-07	0.131469	0.516	0.335	0.00507012	CMS1	EPSTI1
3.35363e-07	0.0249115	0.299	0.146	0.00509014	CMS1	MUL1
3.37192e-07	0.40321	0.62	0.461	0.00511791	CMS1	ARPC4
3.44131e-07	0.465608	0.593	0.422	0.00522322	CMS1	AHR
3.45682e-07	0.0564847	0.403	0.224	0.00524676	CMS1	FTSJ3
3.47759e-07	0.511492	0.443	0.275	0.00527828	CMS1	ANKRD22
3.4834e-07	0.17488	0.439	0.259	0.00528711	CMS1	DGCR6L
3.48698e-07	0.0356131	0.502	0.331	0.00529254	CMS1	CLUAP1
3.52447e-07	0.49743	0.507	0.329	0.00534944	CMS1	CHID1
3.57026e-07	0.15395	0.62	0.451	0.00541894	CMS1	MAT2B
3.58702e-07	0.0974051	0.267	0.126	0.00544438	CMS1	KDF1
3.67008e-07	0.386807	0.344	0.195	0.00557045	CMS1	CLDN2
3.67066e-07	0.131201	0.294	0.142	0.00557133	CMS1	LYSMD3
3.72076e-07	0.0365318	0.593	0.386	0.00564737	CMS1	ARFGAP3
3.76202e-07	0.121884	0.516	0.347	0.00571	CMS1	UHMK1
3.79884e-07	0.212133	0.439	0.269	0.00576587	CMS1	EIF2B2
3.88578e-07	0.0412021	0.425	0.24	0.00589784	CMS1	CA5BP1
3.90168e-07	0.102329	0.416	0.236	0.00592197	CMS1	PCYT2
3.91857e-07	0.117176	0.457	0.286	0.00594761	CMS1	RPAP3
3.92618e-07	0.0900442	0.43	0.263	0.00595915	CMS1	RRM1
3.92703e-07	0.486613	0.652	0.532	0.00596044	CMS1	PDIA6
4.01059e-07	0.237998	0.579	0.399	0.00608728	CMS1	TMPO
4.01165e-07	0.0101499	0.579	0.395	0.00608889	CMS1	TMED5
4.03704e-07	0.00370383	0.38	0.212	0.00612742	CMS1	ZNF574
4.03961e-07	0.387445	0.484	0.302	0.00613133	CMS1	CERS2
4.07282e-07	0.354798	0.602	0.444	0.00618172	CMS1	TMEM45B
4.08323e-07	0.0942417	0.538	0.364	0.00619753	CMS1	PPP1R15B
4.12185e-07	0.0328485	0.507	0.327	0.00625614	CMS1	DRAM1
4.12557e-07	0.0576299	0.299	0.142	0.00626179	CMS1	ATAD3A
4.18254e-07	0.202173	0.633	0.474	0.00634826	CMS1	PTTG1IP
4.18388e-07	0.56662	0.552	0.366	0.00635029	CMS1	M6PR
4.20143e-07	0.080958	0.448	0.277	0.00637693	CMS1	LY75
4.24468e-07	0.247423	0.552	0.374	0.00644258	CMS1	DNAJB11
4.2449e-07	0.163942	0.557	0.368	0.00644291	CMS1	CPSF6
4.26541e-07	0.197436	0.448	0.299	0.00647404	CMS1	TIPARP
4.26825e-07	0.205743	0.511	0.348	0.00647835	CMS1	SEC23B
4.27911e-07	0.0378337	0.29	0.143	0.00649484	CMS1	KIZ
4.30107e-07	0.116467	0.507	0.337	0.00652816	CMS1	NFIC
4.33049e-07	0.104647	0.552	0.366	0.00657282	CMS1	VPS26A
4.33576e-07	0.0915659	0.389	0.224	0.00658081	CMS1	STK26
4.36547e-07	0.160618	0.593	0.441	0.00662592	CMS1	GMPS
4.37919e-07	0.0339205	0.475	0.295	0.00664673	CMS1	PPP6C
4.38038e-07	0.0780588	0.489	0.302	0.00664854	CMS1	THEM4
4.38101e-07	0.246814	0.394	0.224	0.00664949	CMS1	SOD3
4.40477e-07	0.165216	0.525	0.322	0.00668556	CMS1	TMEM205
4.4148e-07	0.172447	0.633	0.468	0.00670078	CMS1	TMF1
4.41611e-07	0.119725	0.561	0.405	0.00670277	CMS1	HARS
4.45696e-07	0.146962	0.548	0.38	0.00676477	CMS1	TNPO1
4.45729e-07	0.309322	0.597	0.425	0.00676527	CMS1	SERINC3
4.49641e-07	0.0720852	0.457	0.282	0.00682465	CMS1	LEO1
4.5415e-07	0.16188	0.697	0.514	0.00689309	CMS1	PYGB
4.58706e-07	0.186031	0.733	0.617	0.00696223	CMS1	NR4A2
4.66359e-07	0.0124555	0.389	0.22	0.0070784	CMS1	BIN3
4.67189e-07	0.00826261	0.701	0.533	0.00709099	CMS1	POC1B
4.70336e-07	0.160374	0.348	0.189	0.00713876	CMS1	WDR54
4.72515e-07	0.0937515	0.466	0.292	0.00717183	CMS1	PDZD11
4.74172e-07	0.0794461	0.471	0.275	0.00719699	CMS1	MRPL11
4.80381e-07	0.230631	0.643	0.467	0.00729123	CMS1	PSMD13
4.86525e-07	0.0646887	0.661	0.514	0.00738448	CMS1	CASC4
4.8813e-07	0.00504697	0.389	0.224	0.00740884	CMS1	LIN54
4.88354e-07	0.0851982	0.398	0.225	0.00741224	CMS1	EGR3
4.91006e-07	0.0602884	0.385	0.211	0.00745249	CMS1	CHTF8
4.98284e-07	0.0882631	0.538	0.357	0.00756296	CMS1	PSMD14
4.99653e-07	0.00847647	0.48	0.298	0.00758373	CMS1	TMEM263
5.01164e-07	0.0789066	0.443	0.259	0.00760666	CMS1	TOM1L1
5.0466e-07	0.5237	0.719	0.607	0.00765973	CMS1	CTSS
5.13486e-07	0.0403585	0.57	0.383	0.00779368	CMS1	PSMD6
5.1696e-07	0.133062	0.362	0.197	0.00784641	CMS1	RRP9
5.17482e-07	0.0676995	0.602	0.418	0.00785434	CMS1	TM9SF3
5.18595e-07	0.214817	0.317	0.162	0.00787124	CMS1	RAB28
5.21929e-07	0.0601239	0.394	0.22	0.00792185	CMS1	CSTF2
5.29685e-07	0.147548	0.674	0.52	0.00803955	CMS1	NGRN
5.3781e-07	0.0411822	0.566	0.379	0.00816287	CMS1	RAB5C
5.39657e-07	0.150379	0.421	0.238	0.00819091	CMS1	PHF10
5.45751e-07	0.177002	0.629	0.431	0.0082834	CMS1	MGEA5
5.52575e-07	0.0701182	0.557	0.382	0.00838699	CMS1	UBAP2L
5.57168e-07	0.014084	0.656	0.501	0.0084567	CMS1	MOB1A
5.60542e-07	0.127827	0.299	0.145	0.0085079	CMS1	IL1RN
5.63244e-07	0.118801	0.629	0.432	0.00854892	CMS1	CALM3
5.63392e-07	0.0413171	0.462	0.275	0.00855117	CMS1	EP400
5.70809e-07	0.0327234	0.376	0.212	0.00866375	CMS1	DBR1
5.7839e-07	0.158919	0.538	0.353	0.0087788	CMS1	TST
5.80542e-07	0.183516	0.493	0.309	0.00881147	CMS1	EPHA2
5.84073e-07	0.0496067	0.416	0.238	0.00886505	CMS1	PDCL3
5.84235e-07	0.0134245	0.525	0.345	0.00886751	CMS1	UGGT1
5.86754e-07	0.0203819	0.443	0.264	0.00890574	CMS1	MRPL44
5.89321e-07	0.227963	0.348	0.191	0.00894471	CMS1	STAG3L4
5.93191e-07	0.0684862	0.443	0.266	0.00900346	CMS1	RPF1
6.02701e-07	0.0341038	0.253	0.111	0.00914779	CMS1	RELT
6.08548e-07	0.0133322	0.443	0.267	0.00923654	CMS1	SCYL2
6.09274e-07	0.025813	0.548	0.366	0.00924756	CMS1	CAMK2D
6.21266e-07	0.142555	0.52	0.345	0.00942957	CMS1	NMI
6.25404e-07	0.141782	0.525	0.338	0.00949238	CMS1	NCLN
6.26713e-07	0.175256	0.615	0.47	0.00951225	CMS1	EXOSC5
6.28242e-07	0.516812	0.507	0.345	0.00953546	CMS1	MRPS18A
6.28352e-07	1.28932	0.579	0.455	0.00953713	CMS1	CXCL8
6.29488e-07	0.188705	0.543	0.354	0.00955437	CMS1	HTATIP2
6.32518e-07	0.229082	0.516	0.348	0.00960036	CMS1	FBXL5
6.33257e-07	0.380612	0.796	0.672	0.00961158	CMS1	TUBB4B
6.35293e-07	0.19871	0.262	0.13	0.00964247	CMS1	BAMBI
6.44754e-07	0.588436	0.76	0.668	0.00978608	CMS1	TMEM59
6.46824e-07	0.077181	0.276	0.133	0.0098175	CMS1	CDCA4
6.53382e-07	0.261946	0.484	0.316	0.00991703	CMS1	CHPT1
6.53487e-07	0.0923936	0.439	0.257	0.00991862	CMS1	KDM3A
6.72145e-07	0.404424	0.462	0.289	0.0102018	CMS1	C1D
6.83314e-07	0.243423	0.729	0.592	0.0103713	CMS1	ZFAND5
6.90751e-07	0.034921	0.348	0.185	0.0104842	CMS1	GNA13
6.93175e-07	0.173784	0.394	0.236	0.010521	CMS1	ARL6IP6
6.98552e-07	0.079235	0.471	0.288	0.0106026	CMS1	CKMT1B
7.25694e-07	0.0672978	0.534	0.35	0.0110146	CMS1	NTMT1
7.26045e-07	0.369481	0.57	0.421	0.0110199	CMS1	ANXA7
7.26513e-07	0.0445725	0.878	0.769	0.011027	CMS1	RNF213
7.27054e-07	0.0159074	0.353	0.185	0.0110352	CMS1	ATF1
7.28196e-07	0.197181	0.692	0.556	0.0110526	CMS1	RPN1
7.44406e-07	0.152711	0.285	0.142	0.0112986	CMS1	SPATA2L
7.73272e-07	0.605658	0.584	0.46	0.0117367	CMS1	LMAN2
7.8849e-07	0.342133	0.575	0.422	0.0119677	CMS1	CDK4
7.94607e-07	0.150589	0.434	0.253	0.0120605	CMS1	CIAPIN1
7.95112e-07	0.0488402	0.624	0.454	0.0120682	CMS1	SPG21
8.00534e-07	0.188054	0.538	0.366	0.0121505	CMS1	CDC123
8.01905e-07	0.082267	0.584	0.399	0.0121713	CMS1	2021-09-11
8.04958e-07	0.597086	0.665	0.514	0.0122176	CMS1	ATP6V1G1
8.07146e-07	0.196098	0.624	0.49	0.0122509	CMS1	YARS
8.07708e-07	0.236312	0.534	0.354	0.0122594	CMS1	PPP6R3
8.15112e-07	0.44235	0.561	0.431	0.0123718	CMS1	SNX3
8.1826e-07	0.0232264	0.394	0.217	0.0124195	CMS1	AKT1S1
8.18902e-07	0.118215	0.525	0.337	0.0124293	CMS1	MRPS12
8.2039e-07	0.308736	0.321	0.163	0.0124519	CMS1	PTTG1
8.29728e-07	0.0447338	0.308	0.152	0.0125936	CMS1	GFER
8.36096e-07	0.0896915	0.348	0.189	0.0126903	CMS1	CRAT
8.38026e-07	0.0147187	0.493	0.312	0.0127196	CMS1	DDA1
8.47635e-07	0.0627816	0.692	0.546	0.0128654	CMS1	PSMD9
8.53049e-07	0.156948	0.471	0.301	0.0129476	CMS1	APBB2
8.68095e-07	0.0684577	0.502	0.319	0.0131759	CMS1	SSNA1
8.6954e-07	0.0777453	0.394	0.237	0.0131979	CMS1	NEK7
8.82961e-07	0.139249	0.43	0.272	0.0134016	CMS1	ZNF146
8.8765e-07	0.101249	0.281	0.14	0.0134728	CMS1	CDK5
8.90724e-07	0.376818	0.656	0.512	0.0135194	CMS1	NPC2
8.92152e-07	0.42127	0.683	0.546	0.0135411	CMS1	AHSA1
9.00494e-07	0.327369	0.507	0.341	0.0136677	CMS1	ATIC
9.16733e-07	0.0956974	0.412	0.241	0.0139142	CMS1	MFSD14B
9.177e-07	0.554215	0.76	0.701	0.0139288	CMS1	GPRC5A
9.21455e-07	0.111685	0.484	0.316	0.0139858	CMS1	ARF3
9.23611e-07	0.174933	0.71	0.512	0.0140186	CMS1	ITGB4
9.32546e-07	0.0801651	0.317	0.165	0.0141542	CMS1	RNF26
9.33664e-07	0.191386	0.611	0.442	0.0141712	CMS1	CCPG1
9.372e-07	0.0427877	0.344	0.186	0.0142248	CMS1	ZNF468
9.3772e-07	0.156402	0.561	0.389	0.0142327	CMS1	CISD2
9.41661e-07	0.327758	0.294	0.145	0.0142925	CMS1	MTHFD1L
9.49262e-07	0.321121	0.615	0.449	0.0144079	CMS1	SLC1A5
9.56974e-07	0.0372857	0.548	0.383	0.014525	CMS1	ELP2
9.58766e-07	0.174288	0.308	0.156	0.0145522	CMS1	BYSL
9.66341e-07	0.0344586	0.43	0.259	0.0146671	CMS1	HNRNPLL
9.69664e-07	0.0736796	0.466	0.298	0.0147176	CMS1	RALB
9.85082e-07	0.201387	0.606	0.465	0.0149516	CMS1	SERINC1
9.8683e-07	0.386688	0.624	0.478	0.0149781	CMS1	EIF3I
9.96578e-07	0.0233605	0.353	0.191	0.0151261	CMS1	YARS2
1.00591e-06	0.185516	0.588	0.436	0.0152677	CMS1	RTN3
1.00721e-06	0.154357	0.353	0.179	0.0152874	CMS1	ARMC6
1.01854e-06	0.0662873	0.783	0.708	0.0154594	CMS1	DDX6
1.02033e-06	0.312181	0.62	0.467	0.0154866	CMS1	STRAP
1.02128e-06	0.20554	0.538	0.393	0.0155009	CMS1	SLC50A1
1.02579e-06	0.201139	0.525	0.354	0.0155694	CMS1	MEA1
1.03275e-06	0.0198903	0.566	0.387	0.0156751	CMS1	GTF2H2C
1.03839e-06	0.163636	0.538	0.345	0.0157607	CMS1	PGRMC1
1.04448e-06	0.525985	0.724	0.642	0.0158532	CMS1	EIF5A
1.05694e-06	0.23696	0.507	0.344	0.0160423	CMS1	RNF13
1.0594e-06	0.12039	0.462	0.29	0.0160796	CMS1	TEX264
1.06409e-06	0.129125	0.557	0.374	0.0161508	CMS1	NT5C2
1.06867e-06	0.238616	0.62	0.445	0.0162203	CMS1	GTF2A2
1.07171e-06	0.0738644	0.253	0.116	0.0162664	CMS1	VPS18
1.08677e-06	0.183295	0.398	0.234	0.0164949	CMS1	MRPL46
1.10551e-06	0.524563	0.652	0.506	0.0167795	CMS1	ATP5F1
1.1091e-06	0.117329	0.575	0.38	0.0168339	CMS1	PFKP
1.1216e-06	0.0235343	0.52	0.34	0.0170236	CMS1	DDRGK1
1.12785e-06	0.015539	0.403	0.238	0.0171185	CMS1	GSR
1.13064e-06	0.0121572	0.398	0.218	0.0171609	CMS1	SLCO1B3
1.13756e-06	0.0273775	0.403	0.247	0.0172659	CMS1	RPA2
1.14777e-06	0.337692	0.507	0.342	0.0174209	CMS1	CTGF
1.15358e-06	0.179641	0.548	0.39	0.017509	CMS1	RDH11
1.16532e-06	0.0835672	0.317	0.172	0.0176872	CMS1	CRIP2
1.17076e-06	0.0147485	0.489	0.315	0.0177698	CMS1	PPP2R5E
1.17385e-06	0.828723	0.855	0.795	0.0178167	CMS1	TUBA1B
1.18195e-06	0.0841136	0.534	0.358	0.0179396	CMS1	MRPL22
1.18248e-06	0.151438	0.606	0.449	0.0179477	CMS1	TMEM50A
1.18546e-06	0.234161	0.647	0.483	0.017993	CMS1	ERO1A
1.1867e-06	0.320167	0.466	0.321	0.0180117	CMS1	JKAMP
1.19021e-06	0.0740408	0.57	0.397	0.018065	CMS1	VDAC3
1.19197e-06	0.164985	0.529	0.37	0.0180917	CMS1	NUDT21
1.19417e-06	0.067054	0.362	0.207	0.0181252	CMS1	RNF20
1.19933e-06	0.0459154	0.344	0.194	0.0182034	CMS1	PIK3AP1
1.20119e-06	0.082356	0.33	0.176	0.0182316	CMS1	SNRNP25
1.20243e-06	0.025034	0.416	0.256	0.0182505	CMS1	MTA2
1.2061e-06	0.0875061	0.434	0.256	0.0183062	CMS1	FUT10
1.20682e-06	0.0778836	0.376	0.22	0.0183172	CMS1	TIGAR
1.20779e-06	0.0196293	0.448	0.279	0.0183318	CMS1	AP3S2
1.22127e-06	0.0509017	0.507	0.327	0.0185365	CMS1	MOB4
1.22235e-06	0.037005	0.552	0.342	0.0185529	CMS1	KIAA0368
1.2334e-06	0.127668	0.52	0.357	0.0187205	CMS1	NUPL2
1.23727e-06	0.304479	0.697	0.561	0.0187792	CMS1	CCT3
1.24315e-06	0.164585	0.688	0.514	0.0188685	CMS1	HNRNPR
1.27708e-06	0.0495963	0.258	0.123	0.0193835	CMS1	KIF18A
1.28104e-06	0.0447512	0.276	0.136	0.0194436	CMS1	SLC27A2
1.28569e-06	0.147926	0.584	0.405	0.0195142	CMS1	MMADHC
1.29025e-06	0.0646825	0.597	0.426	0.0195834	CMS1	RAB6A
1.29795e-06	0.0544107	0.403	0.237	0.0197003	CMS1	ST7
1.30746e-06	0.0241143	0.48	0.321	0.0198446	CMS1	RNF34
1.3107e-06	0.0402991	0.398	0.228	0.0198938	CMS1	RMDN3
1.31875e-06	0.114415	0.276	0.139	0.0200159	CMS1	FAM175B
1.33354e-06	0.125426	0.439	0.279	0.0202405	CMS1	DERL2
1.33669e-06	0.288076	0.489	0.328	0.0202883	CMS1	ANAPC13
1.33844e-06	0.449752	0.882	0.808	0.0203149	CMS1	PPP1R15A
1.34135e-06	0.0159545	0.339	0.185	0.020359	CMS1	CARNMT1
1.34513e-06	0.240751	0.738	0.624	0.0204163	CMS1	SSR1
1.34668e-06	0.117678	0.43	0.257	0.0204399	CMS1	TMEM128
1.34696e-06	0.0739008	0.344	0.194	0.0204442	CMS1	RFT1
1.34699e-06	0.295614	0.371	0.212	0.0204446	CMS1	TRIAP1
1.34984e-06	0.106264	0.525	0.337	0.0204878	CMS1	COASY
1.35481e-06	0.0253231	0.357	0.194	0.0205634	CMS1	ARL3
1.36021e-06	0.0609554	0.425	0.259	0.0206453	CMS1	RPE
1.37109e-06	0.217372	0.615	0.452	0.0208104	CMS1	LIMS1
1.37676e-06	0.157375	0.439	0.26	0.0208965	CMS1	DNAJC11
1.38123e-06	0.0409912	0.262	0.126	0.0209644	CMS1	PRSS12
1.38649e-06	0.016119	0.543	0.376	0.0210442	CMS1	LSM14A
1.3912e-06	0.0654899	0.475	0.302	0.0211156	CMS1	RNF167
1.40868e-06	0.0255515	0.507	0.337	0.0213809	CMS1	LRRC37BP1
1.41331e-06	0.12542	0.462	0.282	0.0214512	CMS1	NOB1
1.41977e-06	0.133692	0.543	0.368	0.0215493	CMS1	MYO5B
1.42455e-06	0.217393	0.796	0.707	0.0216218	CMS1	RAP1B
1.4263e-06	0.0200322	0.529	0.361	0.0216484	CMS1	HDGF
1.43653e-06	0.244745	0.493	0.324	0.0218037	CMS1	TMEM179B
1.45018e-06	0.141516	0.543	0.366	0.0220109	CMS1	TRIM27
1.45263e-06	0.263286	0.525	0.341	0.022048	CMS1	UBE3B
1.45973e-06	0.192196	0.706	0.592	0.0221558	CMS1	CANX
1.46355e-06	0.202772	0.629	0.488	0.0222138	CMS1	PAICS
1.46869e-06	0.660029	0.733	0.678	0.0222918	CMS1	SPINT2
1.47229e-06	0.217099	0.516	0.351	0.0223464	CMS1	XPOT
1.47378e-06	0.156481	0.484	0.314	0.0223691	CMS1	HMGN4
1.48809e-06	0.0262852	0.385	0.218	0.0225862	CMS1	HDAC3
1.48937e-06	0.663308	0.679	0.536	0.0226056	CMS1	SPCS1
1.49369e-06	0.189731	0.557	0.415	0.0226713	CMS1	GRHPR
1.50044e-06	0.359277	0.615	0.461	0.0227737	CMS1	HIGD1A
1.50145e-06	0.13929	0.471	0.303	0.022789	CMS1	FH
1.5204e-06	0.315986	0.543	0.374	0.0230767	CMS1	ARL1
1.52226e-06	0.299813	0.674	0.558	0.0231048	CMS1	VAPA
1.52258e-06	0.0707955	0.52	0.302	0.0231097	CMS1	ZNF664
1.54678e-06	0.117364	0.448	0.288	0.023477	CMS1	UBE2D1
1.55656e-06	0.394163	0.606	0.461	0.0236255	CMS1	EIF4H
1.5622e-06	0.15023	0.493	0.311	0.023711	CMS1	IRF7
1.56634e-06	0.261975	0.588	0.421	0.0237738	CMS1	KPNA2
1.56648e-06	0.0605571	0.421	0.253	0.023776	CMS1	TMEM39A
1.57036e-06	0.0327029	0.308	0.158	0.0238348	CMS1	MGME1
1.57207e-06	0.092459	0.48	0.312	0.0238609	CMS1	TM9SF1
1.57377e-06	0.016573	0.457	0.279	0.0238867	CMS1	HINT3
1.57697e-06	0.105415	0.511	0.328	0.0239353	CMS1	TMED9
1.59506e-06	0.458086	0.783	0.684	0.0242099	CMS1	CD46
1.5961e-06	0.270092	0.484	0.322	0.0242257	CMS1	MED6
1.60312e-06	0.265552	0.516	0.35	0.0243322	CMS1	POLD2
1.6252e-06	0.148029	0.498	0.34	0.0246673	CMS1	NRP1
1.64356e-06	0.172705	0.557	0.387	0.024946	CMS1	NECTIN2
1.64726e-06	0.00129201	0.439	0.266	0.0250021	CMS1	SLC25A11
1.64842e-06	0.209125	0.493	0.324	0.0250197	CMS1	ARL8B
1.65018e-06	0.360327	0.326	0.172	0.0250465	CMS1	RBM27
1.65457e-06	0.0454783	0.385	0.217	0.0251131	CMS1	USP5
1.65543e-06	0.0823674	0.443	0.256	0.0251261	CMS1	PYM1
1.65891e-06	0.0919079	0.412	0.246	0.025179	CMS1	UROD
1.65897e-06	0.101544	0.529	0.344	0.0251799	CMS1	SLC2A1
1.6736e-06	0.147947	0.33	0.175	0.0254018	CMS1	ZWILCH
1.67955e-06	0.155594	0.285	0.147	0.0254923	CMS1	PON3
1.68547e-06	0.399155	0.805	0.695	0.025582	CMS1	BRD2
1.69543e-06	0.00183926	0.294	0.15	0.0257333	CMS1	TWSG1
1.71868e-06	0.14414	0.43	0.276	0.0260862	CMS1	EIF2B1
1.72656e-06	0.206406	0.914	0.79	0.0262057	CMS1	XAF1
1.75606e-06	0.440404	0.557	0.409	0.0266534	CMS1	ATRAID
1.77789e-06	0.20512	0.403	0.243	0.0269848	CMS1	MRPS2
1.78204e-06	0.468832	0.367	0.214	0.0270477	CMS1	NT5E
1.82086e-06	0.27707	0.615	0.442	0.027637	CMS1	CYB5A
1.83139e-06	0.512283	0.692	0.572	0.0277968	CMS1	ITGB1
1.83862e-06	0.298022	0.389	0.221	0.0279066	CMS1	INSIG2
1.8435e-06	0.0894366	0.403	0.237	0.0279806	CMS1	STXBP1
1.85983e-06	0.167226	0.511	0.334	0.0282285	CMS1	OAT
1.86751e-06	0.583344	0.615	0.49	0.028345	CMS1	PON2
1.87787e-06	0.00637581	0.308	0.159	0.0285023	CMS1	CLSPN
1.89275e-06	0.147393	0.466	0.292	0.0287281	CMS1	WDR36
1.89827e-06	0.274509	0.443	0.282	0.028812	CMS1	MANBAL
1.89958e-06	0.245063	0.299	0.163	0.0288319	CMS1	YIPF1
1.9022e-06	0.246245	0.407	0.251	0.0288716	CMS1	TMEM109
1.90965e-06	0.091194	0.344	0.192	0.0289847	CMS1	ELMO2
1.91925e-06	0.0164168	0.303	0.156	0.0291303	CMS1	CTNNBIP1
1.92916e-06	0.178029	0.439	0.275	0.0292808	CMS1	SUCLA2
1.93328e-06	0.00950772	0.448	0.273	0.0293434	CMS1	THOC3
1.93811e-06	0.142962	0.516	0.353	0.0294166	CMS1	API5
1.94173e-06	0.206832	0.339	0.188	0.0294716	CMS1	AUH
1.95611e-06	0.420778	0.973	0.983	0.0296898	CMS1	UBC
1.97439e-06	0.200806	0.602	0.432	0.0299672	CMS1	PSMC5
2.0021e-06	0.0813817	0.466	0.288	0.0303878	CMS1	TIMM23
2.00213e-06	0.0900787	0.448	0.264	0.0303883	CMS1	LMF2
2.01239e-06	0.157242	0.538	0.366	0.030544	CMS1	JMJD6
2.0152e-06	0.00218506	0.312	0.166	0.0305867	CMS1	ZNF428
2.03433e-06	0.0359588	0.434	0.27	0.030877	CMS1	CAMLG
2.03435e-06	0.324141	0.534	0.373	0.0308773	CMS1	LAMTOR1
2.0433e-06	0.330749	0.67	0.542	0.0310132	CMS1	SDHC
2.05777e-06	0.200027	0.489	0.325	0.0312329	CMS1	CBR1
2.10267e-06	0.169934	0.593	0.425	0.0319144	CMS1	ADGRG1
2.14873e-06	0.138527	0.29	0.152	0.0326135	CMS1	CDK9
2.15205e-06	0.262152	0.448	0.292	0.0326639	CMS1	ARMC8
2.15905e-06	0.0249114	0.516	0.354	0.0327701	CMS1	TMEM181
2.18406e-06	0.123963	0.602	0.439	0.0331496	CMS1	COA1
2.18712e-06	0.392014	0.552	0.382	0.0331961	CMS1	PRDX4
2.19288e-06	0.262505	0.448	0.285	0.0332835	CMS1	TMEM9
2.19427e-06	0.149095	0.457	0.29	0.0333047	CMS1	COG2
2.1951e-06	0.307713	0.534	0.396	0.0333173	CMS1	EIF2S1
2.19546e-06	0.067576	0.407	0.228	0.0333227	CMS1	CCDC68
2.21088e-06	0.187225	0.362	0.212	0.0335568	CMS1	C20ORF27
2.22674e-06	0.111282	0.48	0.306	0.0337975	CMS1	ATP6V1A
2.22834e-06	0.108301	0.57	0.403	0.0338218	CMS1	PPM1G
2.2313e-06	0.0507162	0.688	0.535	0.0338667	CMS1	COPA
2.23265e-06	0.221786	0.511	0.361	0.0338872	CMS1	VOPP1
2.23317e-06	0.204325	0.602	0.415	0.0338951	CMS1	CCZ1
2.24488e-06	0.138499	0.575	0.438	0.0340727	CMS1	GNB5
2.24863e-06	0.175449	0.579	0.428	0.0341298	CMS1	PMPCB
2.25211e-06	0.222289	0.643	0.477	0.0341825	CMS1	SERPINB6
2.25934e-06	0.796761	0.543	0.376	0.0342923	CMS1	IDH3A
2.26234e-06	0.181635	0.516	0.358	0.0343378	CMS1	TADA3
2.27151e-06	0.128443	0.566	0.38	0.0344769	CMS1	PCMT1
2.27407e-06	0.046515	0.253	0.123	0.0345158	CMS1	NEIL2
2.28389e-06	0.0362299	0.561	0.395	0.034665	CMS1	AP2B1
2.29079e-06	0.0180035	0.262	0.126	0.0347696	CMS1	ZNF184
2.29395e-06	0.175017	0.801	0.673	0.0348175	CMS1	RHOA
2.30323e-06	0.193339	0.434	0.275	0.0349585	CMS1	BLOC1S2
2.32093e-06	0.267795	0.466	0.315	0.0352271	CMS1	ABHD12
2.32988e-06	0.223439	0.489	0.305	0.035363	CMS1	RBM22
2.33309e-06	0.220521	0.344	0.188	0.0354117	CMS1	MIPEP
2.33894e-06	0.0660979	0.276	0.14	0.0355005	CMS1	DBN1
2.37974e-06	0.193008	0.615	0.465	0.0361197	CMS1	LGALS9
2.38067e-06	0.0178606	0.348	0.195	0.0361338	CMS1	ABHD10
2.38254e-06	0.229914	0.425	0.256	0.0361622	CMS1	OSBPL1A
2.38418e-06	0.389496	0.484	0.319	0.036187	CMS1	TAF9
2.39687e-06	0.115598	0.552	0.392	0.0363796	CMS1	DEDD2
2.42547e-06	0.112452	0.534	0.364	0.0368137	CMS1	AP3S1
2.42771e-06	0.0730244	0.511	0.329	0.0368478	CMS1	MRPL43
2.43635e-06	0.0766243	0.661	0.517	0.0369789	CMS1	DDIT4
2.46097e-06	0.0802055	0.376	0.224	0.0373525	CMS1	TAF12
2.46999e-06	0.287518	0.493	0.327	0.0374895	CMS1	LPCAT3
2.47133e-06	0.0813491	0.385	0.22	0.0375098	CMS1	OVCA2
2.48765e-06	0.0235559	0.43	0.263	0.0377576	CMS1	YES1
2.49126e-06	0.283564	0.67	0.539	0.0378123	CMS1	TMBIM1
2.50298e-06	0.115686	0.679	0.519	0.0379903	CMS1	RBM47
2.50908e-06	0.131878	0.561	0.383	0.0380828	CMS1	ABHD3
2.54399e-06	0.256785	0.733	0.551	0.0386127	CMS1	LIMA1
2.56038e-06	0.286475	0.566	0.421	0.0388614	CMS1	SMS
2.56429e-06	0.220908	0.507	0.353	0.0389208	CMS1	APMAP
2.57373e-06	0.0109356	0.421	0.251	0.0390641	CMS1	HNRNPA0
2.58122e-06	0.119931	0.561	0.395	0.0391777	CMS1	TRAPPC4
2.58211e-06	0.604047	0.973	0.951	0.0391912	CMS1	FOS
2.60482e-06	0.199738	0.534	0.38	0.039536	CMS1	ATP6V1E1
2.63242e-06	0.0462602	0.371	0.212	0.0399549	CMS1	TICAM1
2.63286e-06	0.44099	0.706	0.629	0.0399616	CMS1	PERP
2.63729e-06	0.0996737	0.38	0.215	0.0400288	CMS1	SLC16A3
2.64614e-06	0.166248	0.48	0.306	0.0401632	CMS1	CCNH
2.64695e-06	0.0864559	0.471	0.319	0.0401755	CMS1	PCGF5
2.65035e-06	0.161815	0.661	0.523	0.040227	CMS1	SMIM7
2.6759e-06	0.0590486	0.271	0.143	0.0406148	CMS1	STAT5A
2.68829e-06	0.39737	0.679	0.549	0.0408029	CMS1	RPN2
2.73084e-06	0.00948092	0.43	0.272	0.0414487	CMS1	ZCCHC9
2.73633e-06	0.0648674	0.652	0.496	0.041532	CMS1	REEP5
2.7481e-06	0.00162992	0.335	0.186	0.0417107	CMS1	MANEA
2.76715e-06	0.150463	0.62	0.454	0.0419997	CMS1	COPZ1
2.79492e-06	0.0593929	0.624	0.445	0.0424212	CMS1	PSMD1
2.79729e-06	0.140387	0.615	0.461	0.0424573	CMS1	SH3GLB1
2.81285e-06	0.668278	0.588	0.454	0.0426935	CMS1	YIPF3
2.81436e-06	0.072519	0.566	0.386	0.0427164	CMS1	WDFY1
2.81756e-06	0.123431	0.489	0.332	0.042765	CMS1	SDC1
2.86868e-06	0.225726	0.471	0.315	0.0435408	CMS1	TRAPPC3
2.87541e-06	0.154912	0.48	0.305	0.043643	CMS1	EMC2
2.88125e-06	0.0613526	0.579	0.403	0.0437316	CMS1	ZNF644
2.88788e-06	0.0843058	0.548	0.374	0.0438322	CMS1	NCBP2
2.89894e-06	0.171729	0.448	0.283	0.0440002	CMS1	ZDHHC12
2.90332e-06	0.150939	0.412	0.253	0.0440666	CMS1	DDX49
2.90753e-06	0.41652	0.629	0.517	0.0441305	CMS1	TMED10
2.92185e-06	0.188693	0.584	0.416	0.0443478	CMS1	LGMN
2.9527e-06	0.106162	0.398	0.246	0.044816	CMS1	DNASE2
2.9585e-06	0.0617409	0.602	0.41	0.0449041	CMS1	IMP3
2.96055e-06	0.590266	0.787	0.725	0.0449352	CMS1	CD63
3.00163e-06	0.124683	0.525	0.386	0.0455587	CMS1	DAP
3.01006e-06	0.647888	0.765	0.715	0.0456867	CMS1	PDIA3
3.01259e-06	0.649279	0.534	0.377	0.0457251	CMS1	LCN2
3.01782e-06	0.11144	0.439	0.282	0.0458045	CMS1	MRPL49
3.04907e-06	0.317724	0.629	0.462	0.0462787	CMS1	COMT
3.06628e-06	0.173556	0.416	0.263	0.04654	CMS1	PITHD1
3.07894e-06	0.00214416	0.339	0.192	0.0467321	CMS1	PEMT
3.12178e-06	0.275165	0.647	0.486	0.0473823	CMS1	HADHB
3.16243e-06	0.341518	0.602	0.471	0.0479994	CMS1	SUMO1
3.18092e-06	0.17105	0.493	0.314	0.0482801	CMS1	YIF1A
3.192e-06	0.237946	0.887	0.801	0.0484482	CMS1	TPM1
3.19362e-06	0.483389	0.62	0.475	0.0484727	CMS1	PSMB6
3.19367e-06	0.233115	0.538	0.384	0.0484735	CMS1	CNPY3
3.20134e-06	0.110792	0.389	0.23	0.04859	CMS1	PDCD11
3.20402e-06	0.109479	0.652	0.467	0.0486306	CMS1	RBCK1
3.23167e-06	0.0954687	0.624	0.473	0.0490503	CMS1	ZC3HAV1
3.27228e-06	0.256979	0.452	0.298	0.0496667	CMS1	POLB
8.1859e-28	1.07779	0.318	0.054	1.24246e-23	CMS2	LY6G6D
5.00378e-26	0.240847	0.351	0.075	7.59473e-22	CMS2	PTPRO
1.46981e-21	0.350834	0.376	0.109	2.23088e-17	CMS2	CYP2W1
8.07954e-21	1.03778	0.278	0.058	1.22631e-16	CMS2	DPEP1
8.01988e-20	0.500983	0.384	0.114	1.21726e-15	CMS2	C10ORF99
1.2733e-16	0.137674	0.286	0.076	1.93262e-12	CMS2	CDHR1
2.25502e-16	0.334907	0.253	0.061	3.42268e-12	CMS2	PTPRD
2.55082e-15	0.493784	0.318	0.108	3.87164e-11	CMS2	MPP1
1.75072e-13	1.15717	0.498	0.241	2.65725e-09	CMS2	KRT20
6.10736e-13	0.162703	0.261	0.082	9.26975e-09	CMS2	SNHG18
1.37556e-12	0.131462	0.343	0.138	2.08782e-08	CMS2	ASCL2
3.31021e-12	0.179366	0.282	0.102	5.02424e-08	CMS2	IHH
4.02201e-12	0.400037	0.327	0.127	6.10461e-08	CMS2	NXPE4
5.5724e-12	0.247025	0.522	0.283	8.45779e-08	CMS2	CDX2
9.62174e-12	0.257962	0.343	0.147	1.46039e-07	CMS2	NR1I2
1.2964e-11	0.108637	0.351	0.148	1.96768e-07	CMS2	ABCB1
2.68849e-11	0.682138	0.861	0.656	4.08059e-07	CMS2	CEACAM5
3.62952e-11	0.164231	0.396	0.18	5.50888e-07	CMS2	PIGZ
9.37095e-11	0.349402	0.571	0.343	1.42232e-06	CMS2	H2AFJ
1.04123e-10	0.631438	0.592	0.397	1.58038e-06	CMS2	PLCB4
1.74863e-10	0.396126	0.522	0.31	2.65408e-06	CMS2	SATB2
2.68742e-10	1.40821	0.506	0.295	4.07897e-06	CMS2	FABP1
2.88867e-10	0.707707	0.563	0.343	4.38442e-06	CMS2	HMGCS2
4.3563e-10	0.0994397	0.396	0.196	6.612e-06	CMS2	PSG4
1.13446e-09	0.245265	0.122	0.326	1.72188e-05	CMS2	MUC6
1.21456e-09	0.187312	0.4	0.211	1.84345e-05	CMS2	VAV3
2.97231e-09	0.421372	0.261	0.106	4.51137e-05	CMS2	LEFTY1
6.28452e-09	0.369332	0.592	0.398	9.53865e-05	CMS2	PRAP1
7.24334e-09	0.0237015	0.282	0.117	0.000109939	CMS2	TNNC2
9.83591e-09	0.944913	0.347	0.187	0.000149289	CMS2	AOAH
1.3412e-08	0.117576	0.253	0.103	0.000203567	CMS2	PSG11
1.81678e-08	0.14622	0.302	0.141	0.000275751	CMS2	MBIP
2.30266e-08	0.0518319	0.327	0.15	0.000349497	CMS2	ESPN
2.55949e-08	0.241665	0.335	0.169	0.00038848	CMS2	CLDN15
3.55857e-08	0.261536	0.339	0.169	0.00054012	CMS2	TDGF1
3.76785e-08	0.824278	0.257	0.111	0.000571885	CMS2	HIST1H3C
3.91386e-08	0.252975	0.298	0.145	0.000594046	CMS2	SGK2
4.56442e-08	0.430662	0.543	0.394	0.000692788	CMS2	RNF43
4.65024e-08	0.0767045	0.335	0.177	0.000705813	CMS2	TFCP2L1
6.31968e-08	0.0717497	0.257	0.114	0.000959201	CMS2	ACE2
8.29011e-08	0.240665	0.482	0.296	0.00125827	CMS2	GPR160
1.67057e-07	0.248009	0.727	0.543	0.0025356	CMS2	SELENBP1
2.25266e-07	0.235605	0.49	0.305	0.00341908	CMS2	PMEPA1
4.01072e-07	0.355558	0.641	0.419	0.00608747	CMS2	TMEM176A
4.65184e-07	0.614731	0.363	0.21	0.00706057	CMS2	PPP1R14D
6.60924e-07	0.0789562	0.461	0.283	0.0100315	CMS2	C4ORF48
7.06498e-07	0.249324	0.335	0.189	0.0107232	CMS2	CYP2B6
7.49519e-07	0.218717	0.616	0.452	0.0113762	CMS2	FAM3D
9.71442e-07	0.112484	0.269	0.136	0.0147446	CMS2	PTP4A3
1.12079e-06	0.18223	0.286	0.147	0.0170113	CMS2	TLE2
1.23135e-06	0.039091	0.384	0.219	0.0186894	CMS2	HEPH
1.5172e-06	0.0614813	0.302	0.157	0.023028	CMS2	HIST1H2AE
1.69538e-06	0.0500448	0.412	0.253	0.0257324	CMS2	GUCY2C
1.74607e-06	0.808549	0.465	0.305	0.0265019	CMS2	CFTR
2.60231e-06	0.0318258	0.355	0.199	0.0394978	CMS2	WNK4
2.97855e-06	0.115668	0.522	0.352	0.0452085	CMS2	ANO9
1.08521e-11	0.921516	0.879	0.698	1.64713e-07	CMS3	LGALS4
6.75983e-11	0.283122	0.419	0.218	1.02601e-06	CMS3	FCGBP
2.15558e-10	0.555919	0.348	0.154	3.27175e-06	CMS3	VSIG2
3.55518e-10	0.963294	0.722	0.529	5.39605e-06	CMS3	PHGR1
4.84564e-10	0.412828	0.394	0.201	7.35471e-06	CMS3	BCAS1
2.51459e-09	0.479325	0.646	0.424	3.81665e-05	CMS3	C19ORF33
1.73803e-08	0.393614	0.626	0.436	0.000263799	CMS3	KLF4
2.51325e-08	0.684349	0.525	0.329	0.000381462	CMS3	C15ORF48
4.28635e-08	0.530314	0.51	0.322	0.000650582	CMS3	CDHR5
4.74922e-08	0.778014	0.505	0.309	0.000720836	CMS3	FABP1
5.8525e-08	0.248136	0.303	0.147	0.000888293	CMS3	RAP1GAP
8.60426e-08	0.830801	0.399	0.222	0.00130596	CMS3	SPINK1
9.8924e-08	0.424637	0.253	0.109	0.00150147	CMS3	MT1F
1.49322e-07	0.603173	0.394	0.227	0.0022664	CMS3	GPA33
2.54246e-07	0.186004	0.298	0.14	0.00385894	CMS3	ALDH1A1
2.93385e-07	1.46593	0.318	0.161	0.004453	CMS3	GUCA2A
3.69981e-07	0.358464	0.364	0.207	0.00561558	CMS3	ST6GALNAC1
4.0333e-07	0.480815	0.561	0.385	0.00612174	CMS3	MTMR11
4.26928e-07	0.0769392	0.348	0.19	0.00647991	CMS3	SMPD3
4.73509e-07	0.660043	0.515	0.334	0.00718693	CMS3	SDCBP2
1.05725e-06	0.152603	0.556	0.386	0.016047	CMS3	XIST
1.18095e-06	1.00481	0.298	0.157	0.0179244	CMS3	MT1G
1.90204e-06	0.542825	0.53	0.366	0.0288692	CMS3	HMGCS2
1.21119e-17	0.968133	0.526	0.053	1.83835e-13	CMS4	SYCP2
3.56953e-10	0.631535	0.263	0.023	5.41784e-06	CMS4	PTPRQ
1.47432e-08	0.124133	0.526	0.117	0.000223772	CMS4	INHBA
3.69355e-08	0.208383	0.789	0.246	0.000560608	CMS4	TSHZ2
5.0713e-08	0.368731	0.737	0.249	0.000769722	CMS4	SRGAP2C
1.11922e-07	0.687456	1	0.999	0.00169875	CMS4	FGF23
3.76264e-07	0.100779	0.263	0.035	0.00571093	CMS4	LINC00987
6.77329e-07	0.0662691	0.316	0.051	0.0102805	CMS4	LINC00473
1.50687e-06	0.595976	0.947	0.667	0.0228713	CMS4	CYP46A1
2.01953e-06	0.0142084	0.684	0.283	0.0306525	CMS4	MGAT4C
