# Supplementary material for: Single-Cell RNA Sequencing Analysis of the Heterogeneity in Gene Regulatory Networks in Colorectal Cancer
Source: Front Cell Dev Biol. 2021 Nov 30;9:765578. doi: 10.3389/fcell.2021.765578 (PMC8669944; doi:10.3389/fcell.2021.765578)
Supplement: Supplementary file 9 [file Table6.xlsx]

## Sheet: CMS1
Table S6. Key regulators of normal cells and four molecular subtypes.
ID	PageRank	PageRankIndex	Degree	DegreeIndex	Between	BetweenIndex	Close	CloseIndex	Eigen	EigenIndex	CombinedIndex
ERG	0.0927236	1	694	1	871865	1	0.0175071	1	1	1	5
ELK3	0.0472866	2	393	2	234030	3	0.0174063	3	0.675792	2	12
FOS	0.0379597	3	256	3	460976	2	0.0174643	2	0.116813	7	17
ETS1	0.0195703	7	169	4	89099.5	11	0.0173579	6	0.32311	3	31
FLI1	0.0110814	11	96	9	37556.1	23	0.0173348	12	0.235184	4	59
JUNB	0.0106084	12	79	10	105221	8	0.0173813	4	0.0651058	61	95
NFKB1	0.0069074	18	54	15	39273.7	22	0.0173111	35	0.08305	9	99
BCL6B	0.00841996	14	73	12	17459	36	0.0173099	36	0.172066	6	104
MEF2C	0.0080285	16	74	11	11429.6	50	0.0172699	63	0.232829	5	145
BHLHE40	0.00179121	34	12	30	21467.3	31	0.0173579	6	0.0575993	138	239
ZFP36	0.00101104	54	8	42	20596.3	32	0.0173578	8	0.0591505	135	271
AQP1	0.000913366	60	8	42	2408.21	162	0.0173288	16	0.077995	10	290
TCF4	0.000646468	97	5	62	10870.9	54	0.0172931	48	0.0678933	33	294
KLF10	0.000910474	61	7	50	9956.43	62	0.0173581	5	0.0599833	131	309
DOCK9	0.000640571	98	5	62	9761.92	64	0.0172916	51	0.0678224	35	310
EMP1	0.000650244	95	5	62	12673.7	49	0.0173161	30	0.0613153	76	312
CD59	0.00164954	36	13	28	5796.87	100	0.017256	91	0.0634353	68	323
ARHGEF15	0.000630313	99	5	62	10572.3	57	0.0172574	84	0.0672249	43	345
MTUS1	0.000722913	77	5	62	39438.7	21	0.0173486	9	0.0551641	188	357
EPAS1	0.000701186	81	5	62	14943	40	0.0173301	15	0.0548778	189	387
ID3	0.000659671	92	5	62	8947.65	68	0.0173436	11	0.0569765	169	402
GPRC5B	0.000616795	103	5	62	1567.23	215	0.0173227	20	0.0707489	22	422
JUN	0.0203399	6	138	5	194986	4	0.0173221	21	0.0355474	396	432
MMRN2	0.000610584	105	5	62	1272.15	221	0.0173199	22	0.0680319	32	442
IGF2	0.000651515	94	5	62	1872.89	185	0.0172562	90	0.0672944	36	467
ATF3	0.0187907	8	127	7	140992	7	0.0173132	34	0.0346633	412	468
CD74	0.000629037	100	5	62	2394.58	167	0.0172705	62	0.0601787	78	469
MYADM	0.000518405	167	4	118	6816.76	84	0.0172927	49	0.0611989	77	495
ECSCR	0.000885471	65	8	42	222.324	312	0.0172666	70	0.0840181	8	497
RAMP2	0.000701442	80	6	55	237.427	302	0.0172635	76	0.071571	21	534
CAV1	0.000691704	82	6	55	180.973	313	0.0172652	74	0.0767396	11	535
NPDC1	0.00156676	37	10	35	28139.7	25	0.0173248	17	0.0318984	428	542
VIM	0.000691628	83	6	55	173.737	316	0.0172641	75	0.0748402	13	542
HLA-C	0.000542858	147	4	118	17507.2	35	0.0172688	64	0.0524502	204	568
NR3C1	0.000900956	64	8	42	44.8847	345	0.0172543	112	0.0697863	23	586
WSB1	0.000683162	87	5	62	9912	63	0.0173442	10	0.0376821	375	597
ROBO4	0.000593588	114	5	62	150.099	323	0.0172629	78	0.0696619	25	602
TMEM204	0.000599409	110	5	62	150.411	321	0.0172632	77	0.0678333	34	604
LMO2	0.00135549	43	12	30	106.463	325	0.0172367	205	0.0759447	12	615
ARHGDIB	0.000603124	107	5	62	167.326	317	0.0172551	102	0.0684194	31	619
NASP	0.000659402	93	5	62	3740.93	128	0.0173241	18	0.0460529	326	627
DDX5	0.000686736	85	5	62	6314.31	94	0.0173315	14	0.0373723	376	631
PITPNC1	0.000582976	123	5	62	28.409	353	0.0172568	85	0.0742403	14	637
CD34	0.000582976	123	5	62	28.409	353	0.0172568	85	0.0742403	15	638
DLC1	0.000582976	123	5	62	28.409	353	0.0172568	85	0.0742403	15	638
FRMD4B	0.000582976	123	5	62	28.409	353	0.0172568	85	0.0742403	15	638
RHOC	0.000622585	102	5	62	6233.16	95	0.0172847	53	0.0458928	327	639
SPARC	0.000582976	123	5	62	28.409	353	0.0172568	85	0.0742403	18	641
MGP	0.000601296	109	5	62	36.3374	350	0.017256	91	0.0688334	30	642
RAPGEF4	0.000596239	112	5	62	396.441	287	0.0172538	121	0.0624866	72	654
HEG1	0.000506782	174	4	118	830.905	241	0.0172961	47	0.0621151	74	654
FAM65A	0.000515286	168	4	118	2305.67	170	0.0172683	66	0.0581988	136	658
NAV1	0.000582901	128	5	62	28.409	353	0.0172555	100	0.0723408	19	662
SPARCL1	0.000582901	128	5	62	28.409	353	0.0172555	100	0.0723408	20	663
ENG	0.000585978	121	5	62	42.9416	346	0.0172544	109	0.0688609	28	666
PLVAP	0.000585978	121	5	62	42.9416	346	0.0172544	109	0.0688609	29	667
PTRF	0.000586484	119	5	62	18.4958	370	0.017256	91	0.0693336	27	669
CDH5	0.000580874	131	5	62	38.5501	349	0.0172544	109	0.0694481	26	677
FAM198B	0.000521107	164	4	118	2381.76	168	0.0172686	65	0.0563702	171	686
TLL1	0.000603029	108	5	62	437.387	278	0.0172434	188	0.0601688	79	715
RHOJ	0.000593198	115	5	62	97.8465	327	0.0172442	186	0.0651164	60	750
CDC37	0.000557397	141	4	118	5688.19	101	0.0173329	13	0.0366389	393	766
S1PR1	0.000596275	111	5	62	87.4407	331	0.0172431	189	0.0616364	75	768
TAGLN2	0.000449921	250	3	184	7665.23	74	0.0172825	54	0.0510918	211	773
ICAM1	0.000449921	250	3	184	7665.23	74	0.0172825	54	0.0510918	212	774
SERINC1	0.000449921	250	3	184	7665.23	74	0.0172825	54	0.0510918	212	774
HBP1	0.000588921	116	4	118	9697.39	65	0.0172741	59	0.0313088	432	790
THY1	0.000565791	137	4	118	13898.4	45	0.017252	172	0.0451434	328	800
SRGN	0.000490757	194	4	118	15.8946	371	0.0172558	94	0.0672335	37	814
JAM3	0.000490757	194	4	118	15.8946	371	0.0172558	94	0.0672335	38	815
XAF1	0.000490757	194	4	118	15.8946	371	0.0172558	94	0.0672335	38	815
CALCRL	0.000490757	194	4	118	15.8946	371	0.0172558	94	0.0672335	40	817
SCARF1	0.000490757	194	4	118	15.8946	371	0.0172558	94	0.0672335	40	817
LY96	0.000490757	194	4	118	15.8946	371	0.0172558	94	0.0672335	40	817
SH2B3	0.000430736	270	3	184	8259.35	71	0.0172604	81	0.0505978	217	823
FOSB	0.00653807	20	50	17	30045.4	24	0.0172708	61	0.0244296	703	825
HYAL2	0.00048486	214	4	118	28.409	353	0.0172543	112	0.0671626	44	841
ITGA5	0.00048486	214	4	118	28.409	353	0.0172543	112	0.0671626	45	842
PTPRB	0.00048486	214	4	118	28.409	353	0.0172543	112	0.0671626	46	843
RAPGEF5	0.00048486	214	4	118	28.409	353	0.0172543	112	0.0671626	46	843
GNG11	0.00048486	214	4	118	28.409	353	0.0172543	112	0.0671626	48	845
EMCN	0.00048486	214	4	118	28.409	353	0.0172543	112	0.0671626	48	845
PEA15	0.000490681	200	4	118	15.8946	371	0.0172546	103	0.065334	54	846
RAI14	0.000490681	200	4	118	15.8946	371	0.0172546	103	0.065334	54	846
VAMP5	0.00048486	214	4	118	28.409	353	0.0172543	112	0.0671626	50	847
FILIP1	0.00048486	214	4	118	28.409	353	0.0172543	112	0.0671626	50	847
ADAMTS1	0.000490681	200	4	118	15.8946	371	0.0172546	103	0.065334	56	848
LAMA4	0.000490681	200	4	118	15.8946	371	0.0172546	103	0.065334	57	849
ADAMTS4	0.000490681	200	4	118	15.8946	371	0.0172546	103	0.065334	57	849
STC1	0.000490681	200	4	118	15.8946	371	0.0172546	103	0.065334	57	849
AKAP13	0.000524335	154	4	118	1089.54	229	0.0173164	23	0.042576	331	855
PMP22	0.000471593	234	3	184	14917.4	41	0.0172462	179	0.0505789	218	856
A2M	0.000582586	130	5	62	0	446	0.0172364	207	0.0696947	24	869
DPYSL3	0.000560703	139	4	118	7566.58	77	0.01724	198	0.0401227	341	873
CDK17	0.000524818	153	4	118	825.408	242	0.0173161	30	0.0431869	330	873
ITM2B	0.000454467	246	3	184	10276.9	59	0.0172506	173	0.0506557	215	877
ECE1	0.000439247	268	3	184	43263	19	0.0172622	79	0.0398988	342	892
THBD	0.000488367	210	4	118	15.8946	371	0.0172535	122	0.0622559	73	894
ELF1	0.0243642	4	133	6	193044	5	0.0172443	183	0.0219251	708	906
PALMD	0.000587667	117	5	62	4.13333	437	0.0172353	239	0.0662013	52	907
ICAM2	0.000587667	118	5	62	4.13333	437	0.0172353	239	0.0662013	53	909
CFLAR	0.000423066	273	3	184	2023.72	179	0.0172674	68	0.0511919	210	914
EGR1	0.00296234	25	22	24	15424.4	39	0.0172781	58	0.0131472	771	917
MEOX1	0.000586381	120	5	62	0	446	0.0172356	236	0.0649734	62	926
SERPINH1	0.000446078	254	3	184	6338.69	93	0.0172741	59	0.040478	340	930
SQSTM1	0.00125473	49	9	37	47454.9	15	0.0173085	37	0.0095659	797	935
PRKCDBP	0.000420248	274	3	184	505.667	267	0.0173164	23	0.0539474	191	939
LAMC1	0.000420248	274	3	184	505.667	267	0.0173164	23	0.0539474	191	939
CX3CL1	0.000420248	274	3	184	505.667	267	0.0173164	23	0.0539474	191	939
TSPAN4	0.000501054	181	4	118	94.271	328	0.0172443	183	0.060009	129	939
TNFRSF1A	0.000420248	274	3	184	505.667	267	0.0173164	23	0.0539474	191	939
ESAM	0.000501054	181	4	118	94.271	328	0.0172443	183	0.060009	130	940
HLA-E	0.000420248	274	3	184	505.667	267	0.0173164	23	0.0539474	195	943
CAV2	0.000420248	274	3	184	505.667	267	0.0173164	23	0.0539474	196	944
IRF1	0.00773137	17	51	16	57862.9	14	0.0172414	197	0.0252541	702	946
CLDN4	0.00128791	46	9	37	44939.4	17	0.0172994	46	0.00798453	806	952
VWF	0.000495157	187	4	118	74.2084	333	0.0172429	190	0.0599381	132	960
KBTBD2	0.000495157	187	4	118	74.2084	333	0.0172429	190	0.0599381	132	960
DUSP6	0.0004545	245	3	184	6770.26	85	0.0173136	33	0.0337757	413	960
CREM	0.00153048	39	11	33	5869.03	98	0.0172178	461	0.0417626	337	968
ACVRL1	0.00045852	241	3	184	4002.57	126	0.0172366	206	0.0504778	219	976
SPRY1	0.000408351	291	3	184	571.024	258	0.0172923	50	0.0523913	205	988
LUZP1	0.000443256	260	3	184	5117.16	115	0.0173237	19	0.0346796	411	989
TMEM109	0.000445688	255	3	184	6591.18	91	0.0172671	69	0.0359324	394	993
WARS	0.000427847	271	3	184	2773.73	154	0.0172502	174	0.0506345	216	999
RNASE1	0.000510792	171	4	118	93.7227	330	0.0172426	192	0.0548403	190	1001
NEDD9	0.000670471	91	5	62	3185.72	143	0.0172861	52	0.0273648	699	1047
GPX3	0.000452831	247	3	184	7221.83	82	0.0172397	199	0.039892	343	1055
NES	0.000419223	280	3	184	1879.21	184	0.0172622	79	0.0405782	339	1066
GJA1	0.000490367	207	4	118	0	446	0.0172355	237	0.0626879	69	1077
CDKN1A	0.000917927	59	7	50	5119.78	114	0.0172596	82	0.0109254	772	1077
HEY1	0.000490367	207	4	118	0	446	0.0172355	237	0.0626879	69	1077
MYCT1	0.000392641	322	3	184	15.8946	371	0.0172534	123	0.0601558	80	1080
TUBB6	0.000392641	322	3	184	15.8946	371	0.0172534	123	0.0601558	81	1081
ANGPTL2	0.000392641	322	3	184	15.8946	371	0.0172534	123	0.0601558	81	1081
FSTL1	0.000392641	322	3	184	15.8946	371	0.0172534	123	0.0601558	83	1083
CD40	0.000392641	322	3	184	15.8946	371	0.0172534	123	0.0601558	83	1083
RBMS1	0.000392641	322	3	184	15.8946	371	0.0172534	123	0.0601558	83	1083
KDR	0.000392641	322	3	184	15.8946	371	0.0172534	123	0.0601558	83	1083
FZD4	0.000392641	322	3	184	15.8946	371	0.0172534	123	0.0601558	83	1083
ADCY4	0.000392641	322	3	184	15.8946	371	0.0172534	123	0.0601558	83	1083
COL4A2	0.000392641	322	3	184	15.8946	371	0.0172534	123	0.0601558	89	1089
NRP1	0.000392641	322	3	184	15.8946	371	0.0172534	123	0.0601558	89	1089
ABI3	0.000392641	322	3	184	15.8946	371	0.0172534	123	0.0601558	89	1089
PODXL	0.000392641	322	3	184	15.8946	371	0.0172534	123	0.0601558	89	1089
RASIP1	0.000392641	322	3	184	15.8946	371	0.0172534	123	0.0601558	89	1089
ZEB1	0.000392641	322	3	184	15.8946	371	0.0172534	123	0.0601558	89	1089
DCHS1	0.000392641	322	3	184	15.8946	371	0.0172534	123	0.0601558	89	1089
HSPG2	0.000392641	322	3	184	15.8946	371	0.0172534	123	0.0601558	89	1089
TIE1	0.000392641	322	3	184	15.8946	371	0.0172534	123	0.0601558	89	1089
APOL1	0.000392641	322	3	184	15.8946	371	0.0172534	123	0.0601558	89	1089
RBPMS	0.000392641	322	3	184	15.8946	371	0.0172534	123	0.0601558	89	1089
SHANK3	0.000392641	322	3	184	15.8946	371	0.0172534	123	0.0601558	89	1089
DPYSL2	0.000392641	322	3	184	15.8946	371	0.0172534	123	0.0601558	89	1089
PLS3	0.000392641	322	3	184	15.8946	371	0.0172534	123	0.0601558	89	1089
SOX17	0.000606594	106	5	62	0.866667	444	0.0172322	306	0.0559849	172	1090
MCTP1	0.000484546	222	4	118	0	446	0.0172352	241	0.0645165	63	1090
FXYD5	0.000484546	222	4	118	0	446	0.0172352	241	0.0645165	63	1090
VCAM1	0.000484546	222	4	118	0	446	0.0172352	241	0.0645165	63	1090
CFH	0.000484546	222	4	118	0	446	0.0172352	241	0.0645165	66	1093
SOCS2	0.000484546	222	4	118	0	446	0.0172352	241	0.0645165	66	1093
KLF7	0.000594809	113	5	62	0.7	445	0.0172322	306	0.0564315	170	1096
EGFL7	0.000392641	322	3	184	15.8946	371	0.0172534	123	0.0601558	103	1103
IGFBP7	0.000392641	322	3	184	15.8946	371	0.0172534	123	0.0601558	103	1103
MSN	0.000392641	322	3	184	15.8946	371	0.0172534	123	0.0601558	103	1103
PDGFB	0.000392641	322	3	184	15.8946	371	0.0172534	123	0.0601558	103	1103
PTPRM	0.000392641	322	3	184	15.8946	371	0.0172534	123	0.0601558	103	1103
NOTCH4	0.000392641	322	3	184	15.8946	371	0.0172534	123	0.0601558	103	1103
TNFRSF4	0.000392641	322	3	184	15.8946	371	0.0172534	123	0.0601558	103	1103
ENTPD1	0.000392641	322	3	184	15.8946	371	0.0172534	123	0.0601558	103	1103
GSN	0.000392641	322	3	184	15.8946	371	0.0172534	123	0.0601558	103	1103
MAP1B	0.000392641	322	3	184	15.8946	371	0.0172534	123	0.0601558	103	1103
SHC1	0.000392641	322	3	184	15.8946	371	0.0172534	123	0.0601558	103	1103
NFIB	0.000392641	322	3	184	15.8946	371	0.0172534	123	0.0601558	103	1103
SOX7	0.000520183	165	4	118	159.001	319	0.0172321	309	0.0531636	197	1108
CD93	0.000392641	322	3	184	15.8946	371	0.0172534	123	0.0601558	115	1115
ADAMTS9	0.000392641	322	3	184	15.8946	371	0.0172534	123	0.0601558	115	1115
SDPR	0.000392641	322	3	184	15.8946	371	0.0172534	123	0.0601558	115	1115
TACC1	0.000493786	190	3	184	24133.2	28	0.0172331	272	0.0302501	441	1115
VWA1	0.000392641	322	3	184	15.8946	371	0.0172534	123	0.0601558	115	1115
LHFP	0.000392641	322	3	184	15.8946	371	0.0172534	123	0.0601558	115	1115
UTRN	0.000392641	322	3	184	15.8946	371	0.0172534	123	0.0601558	115	1115
ODF2L	0.000392641	322	3	184	15.8946	371	0.0172534	123	0.0601558	115	1115
SLC39A13	0.000392641	322	3	184	15.8946	371	0.0172534	123	0.0601558	115	1115
PRAF2	0.000392641	322	3	184	15.8946	371	0.0172534	123	0.0601558	115	1115
MCAM	0.000392641	322	3	184	15.8946	371	0.0172534	123	0.0601558	124	1124
COL15A1	0.000392641	322	3	184	15.8946	371	0.0172534	123	0.0601558	124	1124
FLNA	0.000392641	322	3	184	15.8946	371	0.0172534	123	0.0601558	124	1124
PLXND1	0.000392641	322	3	184	15.8946	371	0.0172534	123	0.0601558	124	1124
PCDH17	0.00048447	227	4	118	0	446	0.0172339	265	0.062617	71	1127
DYSF	0.000392641	322	3	184	15.8946	371	0.0172534	123	0.0601558	128	1128
STAT3	0.000418909	282	3	184	1568.25	214	0.0172579	83	0.0379321	374	1137
RHOB	0.000432115	269	3	184	571.024	258	0.0173154	32	0.0355691	395	1138
STAB1	0.000494284	189	4	118	4	439	0.0172333	271	0.0593478	134	1151
ATP2B4	0.000416015	283	3	184	416.636	281	0.0173069	38	0.038788	371	1157
ASXL1	0.000416015	283	3	184	416.636	281	0.0173069	38	0.038788	372	1158
HIF1A	0.000416015	283	3	184	416.636	281	0.0173069	38	0.038788	373	1159
KLF6	0.00133959	44	9	37	8622.47	69	0.017237	203	0.00780232	808	1161
KLF4	0.00128465	47	9	37	5037.9	116	0.0172471	176	0.0093973	798	1174
NR4A2	0.000543593	146	4	118	2997.77	146	0.0172683	66	0.0256313	701	1177
IER3	0.000701921	79	5	62	10400.4	58	0.0172446	182	0.00909786	800	1181
BST2	0.000488264	211	4	118	0	446	0.0172331	272	0.0578957	137	1184
ANGPT2	0.000480627	229	4	118	12.5144	434	0.0172386	200	0.0520033	209	1190
GYPC	0.000402938	294	3	184	63.3969	336	0.017242	193	0.0529313	198	1205
APLNR	0.000402938	294	3	184	63.3969	336	0.017242	193	0.0529313	199	1206
DNAJB14	0.000402938	294	3	184	63.3969	336	0.017242	193	0.0529313	199	1206
PICALM	0.000402938	294	3	184	63.3969	336	0.017242	193	0.0529313	201	1208
PELO	0.000402082	304	3	184	306.663	297	0.0172322	306	0.0506626	214	1305
P2RY6	0.000399095	308	3	184	47.4813	343	0.0172451	180	0.0423175	333	1348
SLC9A3R2	0.000399095	308	3	184	47.4813	343	0.0172451	180	0.0423175	334	1349
DUSP1	0.000813917	66	6	55	881.795	236	0.0172384	201	0.00928285	799	1357
PTP4A3	0.000408631	290	3	184	52.2542	342	0.017237	203	0.041075	338	1357
ATF4	0.00204386	31	13	28	11084.2	53	0.0172283	424	0.0067313	838	1374
GADD45B	0.000542261	148	4	118	2398.15	166	0.0172498	175	0.0162683	770	1377
CLDN5	0.000392326	371	3	184	0	446	0.0172342	246	0.0575096	139	1386
KCTD12	0.000392326	371	3	184	0	446	0.0172342	246	0.0575096	139	1386
CCL2	0.000392326	371	3	184	0	446	0.0172342	246	0.0575096	139	1386
CRIM1	0.000392326	371	3	184	0	446	0.0172342	246	0.0575096	142	1389
YPEL2	0.000392326	371	3	184	0	446	0.0172342	246	0.0575096	142	1389
COL4A1	0.000392326	371	3	184	0	446	0.0172342	246	0.0575096	144	1391
WWTR1	0.000392326	371	3	184	0	446	0.0172342	246	0.0575096	144	1391
TGM2	0.000392326	371	3	184	0	446	0.0172342	246	0.0575096	144	1391
SNCG	0.000392326	371	3	184	0	446	0.0172342	246	0.0575096	144	1391
TSPAN7	0.000392326	371	3	184	0	446	0.0172342	246	0.0575096	144	1391
THSD7A	0.000392326	371	3	184	0	446	0.0172342	246	0.0575096	144	1391
TSPAN18	0.000392326	371	3	184	0	446	0.0172342	246	0.0575096	144	1391
TGFBR2	0.000392326	371	3	184	0	446	0.0172342	246	0.0575096	151	1398
OSMR	0.000392326	371	3	184	0	446	0.0172342	246	0.0575096	151	1398
CLEC1A	0.000392326	371	3	184	0	446	0.0172342	246	0.0575096	151	1398
DUSP23	0.000392326	371	3	184	0	446	0.0172342	246	0.0575096	151	1398
TM4SF1	0.000392326	371	3	184	0	446	0.0172342	246	0.0575096	155	1402
BMPR2	0.000392326	371	3	184	0	446	0.0172342	246	0.0575096	155	1402
IL1R1	0.000392326	371	3	184	0	446	0.0172342	246	0.0575096	157	1404
HSPA8	0.000719024	78	5	62	16236.9	37	0.0172302	421	0.0071373	818	1416
AVPI1	0.000616652	104	4	118	10169.1	60	0.0172325	300	0.00561807	849	1431
LRRC32	0.000402064	305	3	184	0	446	0.0172324	304	0.052341	206	1445
IFITM2	0.000402064	305	3	184	0	446	0.0172324	304	0.052341	207	1446
FKBP9	0.000442058	261	3	184	2458.98	159	0.01722	452	0.035443	397	1453
ITGAV	0.000442058	261	3	184	2458.98	159	0.01722	452	0.035443	398	1454
TFF3	0.008282	15	50	17	71475.7	13	0.0172145	492	0.00362831	919	1456
ZNF385D	0.000397331	312	3	184	0	446	0.0172319	310	0.0521168	208	1460
ZFP36L2	0.000726286	76	5	62	7491.51	78	0.0172235	433	0.00730489	813	1462
FBN1	0.000392251	390	3	184	0	446	0.017233	274	0.0556102	173	1467
TIMP3	0.000392251	390	3	184	0	446	0.017233	274	0.0556102	173	1467
RGS3	0.000392251	390	3	184	0	446	0.017233	274	0.0556102	173	1467
FERMT2	0.000392251	390	3	184	0	446	0.017233	274	0.0556102	176	1470
ELMO1	0.000392251	390	3	184	0	446	0.017233	274	0.0556102	176	1470
IFI16	0.000392251	390	3	184	0	446	0.017233	274	0.0556102	176	1470
RAB13	0.000392251	390	3	184	0	446	0.017233	274	0.0556102	176	1470
IL6ST	0.000392251	390	3	184	0	446	0.017233	274	0.0556102	176	1470
ITPKB	0.000392251	390	3	184	0	446	0.017233	274	0.0556102	176	1470
ANXA1	0.000392251	390	3	184	0	446	0.017233	274	0.0556102	182	1476
PREX2	0.000392251	390	3	184	0	446	0.017233	274	0.0556102	182	1476
EBF1	0.000392251	390	3	184	0	446	0.017233	274	0.0556102	182	1476
ZNF521	0.000392251	390	3	184	0	446	0.017233	274	0.0556102	182	1476
GIMAP7	0.000392251	390	3	184	0	446	0.017233	274	0.0556102	186	1480
CARD8	0.000392251	390	3	184	0	446	0.017233	274	0.0556102	187	1481
IFRD1	0.000795196	67	6	55	224.625	303	0.0172338	266	0.00871854	801	1492
PLSCR1	0.000347647	500	2	378	5265.39	111	0.0172658	71	0.0307542	433	1493
FYN	0.000386429	417	3	184	0	446	0.0172327	289	0.0574388	158	1494
ANKRD10	0.000347647	500	2	378	5265.39	111	0.0172658	71	0.0307542	434	1494
LRRC70	0.000386429	417	3	184	0	446	0.0172327	289	0.0574388	159	1495
TNFAIP1	0.000347647	500	2	378	5265.39	111	0.0172658	71	0.0307542	435	1495
LIMS1	0.000386429	417	3	184	0	446	0.0172327	289	0.0574388	159	1495
MXD1	0.00121982	51	8	42	7168.18	83	0.0172207	451	0.00472323	870	1497
GIMAP5	0.000386429	417	3	184	0	446	0.0172327	289	0.0574388	161	1497
TUBA1A	0.000386429	417	3	184	0	446	0.0172327	289	0.0574388	161	1497
PHLDB2	0.000386429	417	3	184	0	446	0.0172327	289	0.0574388	161	1497
CLEC14A	0.000386429	417	3	184	0	446	0.0172327	289	0.0574388	164	1500
NID1	0.000386429	417	3	184	0	446	0.0172327	289	0.0574388	164	1500
RIN2	0.000386429	417	3	184	0	446	0.0172327	289	0.0574388	164	1500
GNAI2	0.000386429	417	3	184	0	446	0.0172327	289	0.0574388	167	1503
MFNG	0.000386429	417	3	184	0	446	0.0172327	289	0.0574388	168	1504
PPP1R15A	0.000691504	84	5	62	3072.17	144	0.017229	422	0.00744561	811	1523
LAYN	0.000390224	405	3	184	0	446	0.0172319	310	0.0527175	202	1547
CNN3	0.000390224	405	3	184	0	446	0.0172319	310	0.0527175	203	1548
APP	0.000388483	408	3	184	0	446	0.017244	187	0.0468959	325	1550
IER2	0.000680742	88	5	62	224.625	303	0.0172325	300	0.00832288	803	1556
BRD2	0.000680742	88	5	62	224.625	303	0.0172325	300	0.00832288	804	1557
PMAIP1	0.000680742	88	5	62	224.625	303	0.0172325	300	0.00832288	805	1558
RCAN1	0.000388408	409	3	184	0	446	0.0172375	202	0.0449964	329	1570
UBC	0.000684049	86	5	62	224.625	303	0.0172318	313	0.00798335	807	1571
KLHL5	0.000386094	429	3	184	0	446	0.0172364	207	0.0419184	336	1602
IL33	0.000398157	310	2	378	14800	42	0.017217	464	0.0301218	448	1642
LMNA	0.000574943	134	4	118	4252.64	124	0.01722	452	0.00725043	817	1645
CIRBP	0.00047426	232	3	184	4254.24	123	0.0172336	267	0.00613456	842	1648
DNAJC25-GNG10	0.000352193	492	2	378	6752.82	86	0.0172336	267	0.0303181	436	1659
NAP1L1	0.000352193	492	2	378	6752.82	86	0.0172336	267	0.0303181	437	1660
CDH17	0.000623179	101	4	118	8247.44	72	0.0172178	461	0.00385736	909	1661
RNF13	0.000352193	492	2	378	6752.82	86	0.0172336	267	0.0303181	438	1661
ISG15	0.000399799	307	2	378	7416	81	0.0172158	468	0.0301217	449	1683
TMEM219	0.000306077	607	2	378	571.024	258	0.0172811	57	0.0320537	427	1727
KRT19	0.000507076	173	3	184	7688.48	73	0.0172311	419	0.00366894	916	1765
RAD21	0.012632	9	67	13	95091	10	0.01716	928	0.00743428	812	1772
STAT6	0.000485883	213	3	184	5863.52	99	0.0172282	425	0.00521841	857	1778
ID1	0.000569595	136	4	118	224.625	303	0.0172305	420	0.00758769	810	1787
PCK1	0.000483478	228	3	184	6536.59	92	0.0172269	426	0.00465811	872	1802
UPP1	0.000388093	410	3	184	0	446	0.0172235	433	0.0423503	332	1805
UGCG	0.000404776	292	2	378	1857	198	0.0172148	489	0.0301217	450	1807
SLC38A2	0.000414262	289	3	184	2149.93	177	0.0172172	463	0.0232898	706	1819
SERTAD1	0.00057317	135	4	118	380.627	288	0.0172159	467	0.00727792	815	1823
FOSL1	0.0061035	22	38	21	40321.8	20	0.0171625	926	0.00551238	850	1839
CDX2	0.0117353	10	67	13	100817	9	0.0171995	761	0.00267859	1047	1840
SGK1	0.000317974	581	2	378	0	446	0.0173056	41	0.0336098	414	1860
CARHSP1	0.000317974	581	2	378	0	446	0.0173056	41	0.0336098	414	1860
LMAN2	0.000317974	581	2	378	0	446	0.0173056	41	0.0336098	414	1860
LIMS2	0.000382196	433	3	184	0	446	0.0172169	465	0.0422795	335	1863
ZZZ3	0.000317974	581	2	378	0	446	0.0173056	41	0.0336098	417	1863
CTSB	0.000317974	581	2	378	0	446	0.0173056	41	0.0336098	417	1863
XBP1	0.0009718	57	5	62	12743.6	48	0.0171988	765	0.00353292	935	1867
SLC20A1	0.000648322	96	4	118	14076.4	44	0.0172001	760	0.00472898	868	1886
GABPB1	0.00959957	13	46	19	78783.9	12	0.0170981	1007	0.00488244	865	1916
RTN4	0.00033131	549	2	378	4603.92	120	0.01722	452	0.0301719	446	1945
ETS2	0.00033131	549	2	378	4603.92	120	0.01722	452	0.0301719	447	1946
POLR2A	0.00155673	38	10	35	8393.99	70	0.0171988	765	0.00298446	1043	1951
PINK1	0.000344018	511	2	378	2229.16	171	0.0172187	459	0.0302648	439	1958
SNRK	0.000344018	511	2	378	2229.16	171	0.0172187	459	0.0302648	440	1959
HSPA1A	0.000554978	144	4	118	0	446	0.0172212	450	0.00727971	814	1972
CDC42EP3	0.000333232	540	2	378	1764.41	206	0.0172223	435	0.0302112	442	2001
ITGB1	0.00029421	645	2	378	0	446	0.0172318	313	0.0504319	220	2002
LHFPL2	0.000333232	540	2	378	1764.41	206	0.0172223	435	0.0302112	443	2002
PECAM1	0.00029421	645	2	378	0	446	0.0172318	313	0.0504319	221	2003
CFI	0.00029421	645	2	378	0	446	0.0172318	313	0.0504319	221	2003
IGFBP4	0.00029421	645	2	378	0	446	0.0172318	313	0.0504319	221	2003
RDX	0.00029421	645	2	378	0	446	0.0172318	313	0.0504319	221	2003
PEAR1	0.00029421	645	2	378	0	446	0.0172318	313	0.0504319	221	2003
APBB2	0.00029421	645	2	378	0	446	0.0172318	313	0.0504319	221	2003
ITGA1	0.000333232	540	2	378	1764.41	206	0.0172223	435	0.0302112	444	2003
PDCD4	0.00029421	645	2	378	0	446	0.0172318	313	0.0504319	221	2003
GIMAP4	0.00029421	645	2	378	0	446	0.0172318	313	0.0504319	228	2010
STOM	0.00029421	645	2	378	0	446	0.0172318	313	0.0504319	228	2010
FAM167B	0.00029421	645	2	378	0	446	0.0172318	313	0.0504319	228	2010
CLIC4	0.00029421	645	2	378	0	446	0.0172318	313	0.0504319	228	2010
OAZ2	0.00029421	645	2	378	0	446	0.0172318	313	0.0504319	228	2010
CYR61	0.00029421	645	2	378	0	446	0.0172318	313	0.0504319	228	2010
PLAT	0.00029421	645	2	378	0	446	0.0172318	313	0.0504319	228	2010
CD81	0.00029421	645	2	378	0	446	0.0172318	313	0.0504319	228	2010
SMAD1	0.00029421	645	2	378	0	446	0.0172318	313	0.0504319	228	2010
SLCO2A1	0.00029421	645	2	378	0	446	0.0172318	313	0.0504319	228	2010
CALD1	0.00029421	645	2	378	0	446	0.0172318	313	0.0504319	228	2010
UACA	0.00029421	645	2	378	0	446	0.0172318	313	0.0504319	228	2010
MPV17	0.00029421	645	2	378	0	446	0.0172318	313	0.0504319	228	2010
LAMB1	0.00029421	645	2	378	0	446	0.0172318	313	0.0504319	228	2010
MACF1	0.00029421	645	2	378	0	446	0.0172318	313	0.0504319	228	2010
FHL3	0.00029421	645	2	378	0	446	0.0172318	313	0.0504319	228	2010
ARRDC3	0.00029421	645	2	378	0	446	0.0172318	313	0.0504319	228	2010
ARHGAP23	0.00029421	645	2	378	0	446	0.0172318	313	0.0504319	228	2010
MGAT4A	0.00029421	645	2	378	0	446	0.0172318	313	0.0504319	228	2010
RASA4	0.00029421	645	2	378	0	446	0.0172318	313	0.0504319	228	2010
LCP2	0.00029421	645	2	378	0	446	0.0172318	313	0.0504319	228	2010
STAT2	0.00286271	27	16	26	19848.8	33	0.0170504	1080	0.00566293	846	2012
HNF4A	0.0208066	5	115	8	158114	6	0.0171385	936	0.00242274	1067	2022
CYYR1	0.00029421	645	2	378	0	446	0.0172318	313	0.0504319	249	2031
FLT1	0.00029421	645	2	378	0	446	0.0172318	313	0.0504319	249	2031
HSPA12B	0.00029421	645	2	378	0	446	0.0172318	313	0.0504319	249	2031
LAMB2	0.00029421	645	2	378	0	446	0.0172318	313	0.0504319	249	2031
PXDN	0.00029421	645	2	378	0	446	0.0172318	313	0.0504319	249	2031
CASP4	0.00029421	645	2	378	0	446	0.0172318	313	0.0504319	249	2031
MPZL2	0.00029421	645	2	378	0	446	0.0172318	313	0.0504319	249	2031
PPIC	0.00029421	645	2	378	0	446	0.0172318	313	0.0504319	249	2031
IL18BP	0.00029421	645	2	378	0	446	0.0172318	313	0.0504319	249	2031
SVIL	0.00029421	645	2	378	0	446	0.0172318	313	0.0504319	249	2031
IL6	0.00029421	645	2	378	0	446	0.0172318	313	0.0504319	249	2031
PRSS23	0.00029421	645	2	378	0	446	0.0172318	313	0.0504319	249	2031
PAFAH1B2	0.00029421	645	2	378	0	446	0.0172318	313	0.0504319	249	2031
RHOG	0.00029421	645	2	378	0	446	0.0172318	313	0.0504319	249	2031
HCLS1	0.00029421	645	2	378	0	446	0.0172318	313	0.0504319	249	2031
HLA-B	0.00029421	645	2	378	0	446	0.0172318	313	0.0504319	249	2031
PIM3	0.00029421	645	2	378	0	446	0.0172318	313	0.0504319	249	2031
TMSB4X	0.00029421	645	2	378	0	446	0.0172318	313	0.0504319	249	2031
PGM2	0.00029421	645	2	378	0	446	0.0172318	313	0.0504319	249	2031
BDH2	0.00029421	645	2	378	0	446	0.0172318	313	0.0504319	249	2031
MALL	0.00029421	645	2	378	0	446	0.0172318	313	0.0504319	249	2031
ELF3	0.00377814	23	25	23	24535.8	27	0.0171534	931	0.00342722	1040	2044
AKAP2	0.00029421	645	2	378	0	446	0.0172318	313	0.0504319	270	2052
LDB2	0.00029421	645	2	378	0	446	0.0172318	313	0.0504319	270	2052
ITM2A	0.00029421	645	2	378	0	446	0.0172318	313	0.0504319	270	2052
FKBP1A	0.00029421	645	2	378	0	446	0.0172318	313	0.0504319	270	2052
SH2D3C	0.00029421	645	2	378	0	446	0.0172318	313	0.0504319	270	2052
CD200	0.00029421	645	2	378	0	446	0.0172318	313	0.0504319	270	2052
HLA-DRA	0.00029421	645	2	378	0	446	0.0172318	313	0.0504319	270	2052
SERPINE1	0.00029421	645	2	378	0	446	0.0172318	313	0.0504319	270	2052
SOCS3	0.00029421	645	2	378	0	446	0.0172318	313	0.0504319	270	2052
SLC2A3	0.00029421	645	2	378	0	446	0.0172318	313	0.0504319	270	2052
GIMAP8	0.00029421	645	2	378	0	446	0.0172318	313	0.0504319	270	2052
ABL2	0.00029421	645	2	378	0	446	0.0172318	313	0.0504319	270	2052
HTRA1	0.00029421	645	2	378	0	446	0.0172318	313	0.0504319	270	2052
CTHRC1	0.00029421	645	2	378	0	446	0.0172318	313	0.0504319	270	2052
RAPGEF3	0.00029421	645	2	378	0	446	0.0172318	313	0.0504319	270	2052
HHEX	0.00029421	645	2	378	0	446	0.0172318	313	0.0504319	270	2052
CSGALNACT1	0.00029421	645	2	378	0	446	0.0172318	313	0.0504319	270	2052
ITPRIP	0.00029421	645	2	378	0	446	0.0172318	313	0.0504319	270	2052
MAGEH1	0.00029421	645	2	378	0	446	0.0172318	313	0.0504319	270	2052
SERPING1	0.00029421	645	2	378	0	446	0.0172318	313	0.0504319	270	2052
HLA-DMA	0.00029421	645	2	378	0	446	0.0172318	313	0.0504319	270	2052
NRP2	0.00029421	645	2	378	0	446	0.0172318	313	0.0504319	270	2052
LIPA	0.00029421	645	2	378	0	446	0.0172318	313	0.0504319	270	2052
NRN1	0.00029421	645	2	378	0	446	0.0172318	313	0.0504319	270	2052
TEK	0.00029421	645	2	378	0	446	0.0172318	313	0.0504319	270	2052
SEC14L1	0.00029421	645	2	378	0	446	0.0172318	313	0.0504319	270	2052
LPAR6	0.00029421	645	2	378	0	446	0.0172318	313	0.0504319	270	2052
DOK5	0.00029421	645	2	378	0	446	0.0172318	313	0.0504319	270	2052
DNM3	0.00029421	645	2	378	0	446	0.0172318	313	0.0504319	270	2052
MECOM	0.00029421	645	2	378	0	446	0.0172318	313	0.0504319	270	2052
STARD3NL	0.00029421	645	2	378	0	446	0.0172318	313	0.0504319	270	2052
MBNL2	0.00029421	645	2	378	0	446	0.0172318	313	0.0504319	270	2052
PPFIBP1	0.00029421	645	2	378	0	446	0.0172318	313	0.0504319	270	2052
ANKRD28	0.00029421	645	2	378	0	446	0.0172318	313	0.0504319	270	2052
TSPAN14	0.00029421	645	2	378	0	446	0.0172318	313	0.0504319	270	2052
RCN1	0.00029421	645	2	378	0	446	0.0172318	313	0.0504319	270	2052
FAM126A	0.00029421	645	2	378	0	446	0.0172318	313	0.0504319	270	2052
IFNGR1	0.00029421	645	2	378	0	446	0.0172318	313	0.0504319	270	2052
GIMAP1	0.00029421	645	2	378	0	446	0.0172318	313	0.0504319	270	2052
PSAP	0.00029421	645	2	378	0	446	0.0172318	313	0.0504319	270	2052
ARPC1B	0.00029421	645	2	378	0	446	0.0172318	313	0.0504319	270	2052
NAA38	0.00029421	645	2	378	0	446	0.0172318	313	0.0504319	270	2052
TSPAN9	0.00029421	645	2	378	0	446	0.0172318	313	0.0504319	270	2052
MAT2B	0.00029421	645	2	378	0	446	0.0172318	313	0.0504319	270	2052
TCEAL4	0.00029421	645	2	378	0	446	0.0172318	313	0.0504319	270	2052
HBEGF	0.000580693	132	4	118	1804.92	200	0.0172037	753	0.00537125	851	2054
SPDEF	0.00232723	28	14	27	10784.6	56	0.0170759	1037	0.00388305	908	2056
ACTG1	0.000490429	206	3	184	10847.1	55	0.0172094	746	0.00478232	866	2057
CSRNP1	0.000392901	321	3	184	0	446	0.017229	422	0.0293746	696	2069
RAB6A	0.000514107	170	3	184	6725.65	89	0.0172135	737	0.00417941	902	2082
TM4SF18	0.00029421	645	2	378	0	446	0.0172318	313	0.0504319	315	2097
JAM2	0.00029421	645	2	378	0	446	0.0172318	313	0.0504319	315	2097
CCL14	0.00029421	645	2	378	0	446	0.0172318	313	0.0504319	315	2097
F2RL3	0.00029421	645	2	378	0	446	0.0172318	313	0.0504319	315	2097
EHD3	0.00029421	645	2	378	0	446	0.0172318	313	0.0504319	315	2097
RBP7	0.00029421	645	2	378	0	446	0.0172318	313	0.0504319	315	2097
AMOTL1	0.00029421	645	2	378	0	446	0.0172318	313	0.0504319	315	2097
GMFG	0.00029421	645	2	378	0	446	0.0172318	313	0.0504319	322	2104
GRB10	0.00029421	645	2	378	0	446	0.0172318	313	0.0504319	322	2104
TMEM50A	0.00029421	645	2	378	0	446	0.0172318	313	0.0504319	324	2106
ACSL5	0.000509858	172	3	184	7478.14	79	0.0172088	748	0.00359656	924	2107
YPEL5	0.000306682	604	2	378	505.667	267	0.0172471	176	0.023853	704	2129
PDLIM7	0.000290367	753	2	378	0	446	0.0172363	209	0.0398182	344	2130
NAMPT	0.000306682	604	2	378	505.667	267	0.0172471	176	0.023853	705	2130
OAF	0.000290367	753	2	378	0	446	0.0172363	209	0.0398182	344	2130
TAOK2	0.000290367	753	2	378	0	446	0.0172363	209	0.0398182	344	2130
COL18A1	0.000290367	753	2	378	0	446	0.0172363	209	0.0398182	347	2133
RASGRP3	0.000290367	753	2	378	0	446	0.0172363	209	0.0398182	347	2133
MYL9	0.000290367	753	2	378	0	446	0.0172363	209	0.0398182	347	2133
CCDC3	0.000290367	753	2	378	0	446	0.0172363	209	0.0398182	347	2133
PTPRG	0.000290367	753	2	378	0	446	0.0172363	209	0.0398182	347	2133
SLC44A2	0.000290367	753	2	378	0	446	0.0172363	209	0.0398182	347	2133
RND1	0.000290367	753	2	378	0	446	0.0172363	209	0.0398182	347	2133
PANK2	0.000290367	753	2	378	0	446	0.0172363	209	0.0398182	347	2133
TCF7L2	0.00311541	24	19	25	18712.1	34	0.0170999	1006	0.00257422	1049	2138
ARHGAP29	0.000290367	753	2	378	0	446	0.0172363	209	0.0398182	355	2141
QKI	0.000290367	753	2	378	0	446	0.0172363	209	0.0398182	355	2141
GRAP	0.000290367	753	2	378	0	446	0.0172363	209	0.0398182	355	2141
PTPRE	0.000290367	753	2	378	0	446	0.0172363	209	0.0398182	355	2141
CBLB	0.000290367	753	2	378	0	446	0.0172363	209	0.0398182	355	2141
GAB3	0.000290367	753	2	378	0	446	0.0172363	209	0.0398182	355	2141
KRT8	0.000476566	231	3	184	5551.59	106	0.0172093	747	0.00458958	873	2141
FCN3	0.000290367	753	2	378	0	446	0.0172363	209	0.0398182	361	2147
GNB4	0.000290367	753	2	378	0	446	0.0172363	209	0.0398182	361	2147
ASAP1	0.000290367	753	2	378	0	446	0.0172363	209	0.0398182	361	2147
SOX18	0.000290367	753	2	378	0	446	0.0172363	209	0.0398182	361	2147
SH3BGRL	0.000290367	753	2	378	0	446	0.0172363	209	0.0398182	361	2147
SDCBP	0.000331405	548	2	378	378.89	291	0.017215	488	0.0301771	445	2150
JAG2	0.000290367	753	2	378	0	446	0.0172363	209	0.0398182	366	2152
JMJD1C	0.000290367	753	2	378	0	446	0.0172363	209	0.0398182	367	2153
ANXA6	0.000290367	753	2	378	0	446	0.0172363	209	0.0398182	367	2153
VAT1	0.000290367	753	2	378	0	446	0.0172363	209	0.0398182	369	2155
AKT3	0.000290367	753	2	378	0	446	0.0172363	209	0.0398182	369	2155
KRT18	0.000470966	235	3	184	3760.14	127	0.0172107	745	0.00466778	871	2162
EPS8L3	0.000459046	240	3	184	23523.3	30	0.0171505	933	0.00989986	781	2168
ATOH1	0.00642216	21	34	22	45729.3	16	0.0171089	1003	0.00129065	1111	2173
RBM39	0.000443831	257	3	184	0	446	0.017219	457	0.00654452	839	2183
HES1	0.000443831	257	3	184	0	446	0.017219	457	0.00654452	840	2184
EMP2	0.000456831	242	3	184	9466.02	66	0.0171542	930	0.00995737	779	2201
ETFB	0.000461949	239	3	184	4494.4	122	0.0171974	769	0.0042816	895	2209
PRKAR1A	0.000415286	288	3	184	2973.01	147	0.0171603	927	0.0275812	697	2243
NR4A1	0.000555461	142	4	118	0	446	0.0172121	740	0.0072531	816	2262
TRIB1	0.000466698	237	3	184	1279.6	220	0.0171978	767	0.00472448	869	2277
ONECUT2	0.00136897	42	8	42	13885.8	46	0.0170488	1085	0.00207085	1069	2284
TUBA1C	0.000558768	140	4	118	0	446	0.0172108	744	0.00691357	837	2285
CLEC3B	0.000300664	635	2	378	0	446	0.0172251	427	0.0325937	419	2305
NFKBIZ	0.000555291	143	4	118	0	446	0.0172005	754	0.00571605	845	2306
LOXL2	0.000300664	635	2	378	0	446	0.0172251	427	0.0325937	420	2306
FN1	0.000300664	635	2	378	0	446	0.0172251	427	0.0325937	420	2306
CSRP2	0.000300664	635	2	378	0	446	0.0172251	427	0.0325937	422	2308
RAMP3	0.000300664	635	2	378	0	446	0.0172251	427	0.0325937	423	2309
POGLUT1	0.000300664	635	2	378	0	446	0.0172251	427	0.0325937	423	2309
CDX1	0.0068891	19	40	20	44867.9	18	0.0170935	1008	0.00102961	1249	2314
RND3	0.000455454	243	3	184	224.625	303	0.0172131	738	0.00562837	847	2315
CTNND1	0.000455454	243	3	184	224.625	303	0.0172131	738	0.00562837	848	2316
NEDD4L	0.000739189	74	5	62	4986.17	118	0.0171036	1005	0.00244175	1066	2325
FAM174A	0.000310201	601	2	378	0	446	0.0172153	485	0.0313512	429	2339
H19	0.000310201	601	2	378	0	446	0.0172153	485	0.0313512	429	2339
NCK1	0.000310201	601	2	378	0	446	0.0172153	485	0.0313512	431	2341
CTNNA1	0.000306408	606	2	378	1687.99	212	0.0172166	466	0.0213807	709	2371
KDM5B	0.00126244	48	7	50	6027.44	97	0.0170572	1072	0.00116033	1129	2396
TCF7L1	0.00229361	29	12	30	15591.5	38	0.0170008	1254	0.00245239	1065	2416
LMCD1	0.000290053	780	2	378	0	446	0.0172223	435	0.0371721	377	2416
SELP	0.000290053	780	2	378	0	446	0.0172223	435	0.0371721	377	2416
CYTL1	0.000290053	780	2	378	0	446	0.0172223	435	0.0371721	379	2418
LITAF	0.000290053	780	2	378	0	446	0.0172223	435	0.0371721	379	2418
AIF1L	0.000290053	780	2	378	0	446	0.0172223	435	0.0371721	379	2418
CSF3	0.000290053	780	2	378	0	446	0.0172223	435	0.0371721	379	2418
IFITM3	0.000290053	780	2	378	0	446	0.0172223	435	0.0371721	383	2422
CSF2RB	0.000290053	780	2	378	0	446	0.0172223	435	0.0371721	383	2422
MSRB3	0.000290053	780	2	378	0	446	0.0172223	435	0.0371721	383	2422
BCAM	0.000290053	780	2	378	0	446	0.0172223	435	0.0371721	386	2425
CCDC69	0.000290053	780	2	378	0	446	0.0172223	435	0.0371721	387	2426
OLFM1	0.000290053	780	2	378	0	446	0.0172223	435	0.0371721	387	2426
PLK2	0.000561586	138	4	118	53.362	341	0.0171259	942	0.00415815	906	2445
H3F3B	0.000444314	256	3	184	0	446	0.0172073	752	0.00651791	841	2479
S100A3	0.000289977	792	2	378	0	446	0.0172158	468	0.0352726	399	2483
STARD13	0.000289977	792	2	378	0	446	0.0172158	468	0.0352726	400	2484
GNL1	0.000289977	792	2	378	0	446	0.0172158	468	0.0352726	400	2484
HSPB8	0.000289977	792	2	378	0	446	0.0172158	468	0.0352726	402	2486
CFL2	0.000289977	792	2	378	0	446	0.0172158	468	0.0352726	402	2486
TCEA2	0.000289977	792	2	378	0	446	0.0172158	468	0.0352726	402	2486
ELOVL5	0.000289977	792	2	378	0	446	0.0172158	468	0.0352726	405	2489
LIMCH1	0.000289977	792	2	378	0	446	0.0172158	468	0.0352726	405	2489
IGFBP5	0.000289977	792	2	378	0	446	0.0172158	468	0.0352726	405	2489
MRPL17	0.000289977	792	2	378	0	446	0.0172158	468	0.0352726	408	2492
NUAK1	0.000289977	792	2	378	0	446	0.0172158	468	0.0352726	408	2492
GPR4	0.000289977	792	2	378	0	446	0.0172158	468	0.0352726	410	2494
NFATC2	0.00076145	73	6	55	158.351	320	0.0170172	1247	0.00766516	809	2504
NEAT1	0.000440837	265	3	184	0	446	0.0171991	762	0.00532039	852	2509
MALAT1	0.000440837	265	3	184	0	446	0.0171991	762	0.00532039	853	2510
HSP90AA1	0.000440837	265	3	184	0	446	0.0171991	762	0.00532039	854	2511
SCHIP1	0.000284156	821	2	378	0	446	0.0172156	481	0.0371012	389	2515
CLEC2B	0.000284156	821	2	378	0	446	0.0172156	481	0.0371012	390	2516
PIK3R3	0.000284156	821	2	378	0	446	0.0172156	481	0.0371012	391	2517
LAPTM5	0.000284156	821	2	378	0	446	0.0172156	481	0.0371012	391	2517
EIF1	0.00046381	238	3	184	0	446	0.0171912	788	0.00476116	867	2523
CCNL1	0.00044132	263	3	184	0	446	0.0171946	783	0.00529378	855	2531
HERPUD1	0.00044132	263	3	184	0	446	0.0171946	783	0.00529378	856	2532
SUN1	0.00028795	805	2	378	0	446	0.0172147	490	0.0323799	425	2544
MAST4	0.00028795	805	2	378	0	446	0.0172147	490	0.0323799	425	2544
PLK3	0.000443557	259	3	184	224.625	303	0.0171451	935	0.00407227	907	2588
CCPG1	0.000381791	434	2	378	10016.4	61	0.0171875	799	0.00366235	917	2589
ICA1	0.000336355	532	2	378	2399.84	163	0.0171804	809	0.0209974	710	2592
GALNT7	0.000336355	532	2	378	2399.84	163	0.0171804	809	0.0209974	711	2593
RPL19	0.000336355	532	2	378	2399.84	163	0.0171804	809	0.0209974	712	2594
ATP1B1	0.000358196	475	2	378	5307.98	108	0.0172076	749	0.00358833	932	2642
SERP1	0.000360119	471	2	378	2926.74	149	0.0172119	741	0.00417524	903	2642
TOB1	0.000358196	475	2	378	5307.98	108	0.0172076	749	0.00358833	933	2643
TMBIM6	0.000360119	471	2	378	2926.74	149	0.0172119	741	0.00417524	904	2643
AMD1	0.000360119	471	2	378	2926.74	149	0.0172119	741	0.00417524	905	2644
TMEM222	0.000351952	495	2	378	5484.26	107	0.0171193	947	0.0203627	717	2644
CYB5A	0.000358196	475	2	378	5307.98	108	0.0172076	749	0.00358833	934	2644
PHGR1	0.000498234	183	3	184	3033.35	145	0.0170898	1033	0.00125188	1117	2662
E2F3	0.00141077	41	7	50	11152.8	51	0.0170002	1255	0.000836428	1267	2664
REP15	0.000504999	177	3	184	3458.36	142	0.0170647	1065	0.00121781	1121	2689
ACO1	0.0003409	524	2	378	3524.05	139	0.0171365	937	0.0205613	714	2692
HNRNPH3	0.0003409	524	2	378	3524.05	139	0.0171365	937	0.0205613	715	2693
HPCAL1	0.000505502	176	3	184	3702.68	136	0.0170525	1078	0.00122548	1120	2694
SYTL2	0.000490839	193	3	184	2414.89	161	0.0170782	1036	0.00120996	1123	2697
CAPN9	0.000353288	485	2	378	1862.59	186	0.0172005	754	0.00359603	925	2728
ERRFI1	0.000353288	485	2	378	1862.59	186	0.0172005	754	0.00359603	926	2729
SRSF6	0.000353288	485	2	378	1862.59	186	0.0172005	754	0.00359603	926	2729
ADIPOR2	0.000353288	485	2	378	1862.59	186	0.0172005	754	0.00359603	928	2731
ASS1	0.000353288	485	2	378	1862.59	186	0.0172005	754	0.00359603	929	2732
PPP1R1B	0.000536749	149	3	184	14456.5	43	0.0170417	1101	0.000813345	1268	2745
MSL3	0.000295098	643	2	378	655.8	251	0.0171975	768	0.0207332	713	2753
CAPN5	0.000345704	505	2	378	2585.31	158	0.0171844	802	0.00363228	918	2761
PHLDA2	0.000345202	506	2	378	1976.08	180	0.0171941	785	0.00362461	920	2769
SERF2	0.000345202	506	2	378	1976.08	180	0.0171941	785	0.00362461	921	2770
TMBIM1	0.000317169	587	2	378	2127.38	178	0.0171516	932	0.0205034	716	2791
LMO7	0.000485897	212	3	184	1228.61	222	0.0170689	1059	0.00124583	1118	2795
CTNNB1	0.000492242	191	3	184	30.1172	352	0.0170709	1040	0.00274986	1044	2811
GATA6	0.0019409	32	8	42	12978	47	0.0169361	1436	0.000912282	1255	2812
BAZ2B	0.000302082	634	2	378	1488.08	216	0.0171757	816	0.0107936	773	2817
LDLR	0.000451807	248	3	184	803.113	245	0.0170595	1068	0.00194426	1096	2841
SPATS2L	0.000473114	233	3	184	693.229	248	0.0170558	1074	0.00126278	1113	2852
ZFP14	0.000579918	133	3	184	2653.12	156	0.0169868	1273	0.00152279	1109	2855
HMGCS1	0.000343781	514	2	378	994.26	234	0.0171825	803	0.00359289	930	2859
VEZF1	0.000343781	514	2	378	994.26	234	0.0171825	803	0.00359289	931	2860
HSPA5	0.000340934	520	2	378	638.287	253	0.0171815	805	0.00368131	912	2868
GPRC5A	0.000340934	520	2	378	638.287	253	0.0171815	805	0.00368131	913	2869
ZC3H12A	0.000340934	520	2	378	638.287	253	0.0171815	805	0.00368131	914	2870
MCL1	0.000340934	520	2	378	638.287	253	0.0171815	805	0.00368131	915	2871
PSMC6	0.000332512	544	2	378	1073.3	230	0.0171255	944	0.0103836	776	2872
PTK2	0.000332512	544	2	378	1073.3	230	0.0171255	944	0.0103836	777	2873
ARHGEF7	0.000332512	544	2	378	1073.3	230	0.0171255	944	0.0103836	778	2874
TFE3	0.000313136	596	2	378	414.946	284	0.0171879	797	0.00601476	843	2898
ITSN2	0.000313136	596	2	378	414.946	284	0.0171879	797	0.00601476	844	2899
DDIT3	0.000333264	538	2	378	380.627	288	0.017187	800	0.00427543	896	2900
CKMT1A	0.000333264	538	2	378	380.627	288	0.017187	800	0.00427543	897	2901
SPTAN1	0.00033673	531	2	378	408.988	286	0.0171924	787	0.00360524	922	2904
KLF5	0.000908427	62	5	62	3683.44	137	0.017024	1238	0.000262512	1419	2918
CEBPG	0.00107055	53	6	55	4072.26	125	0.0169905	1271	0.000273421	1416	2920
ZFAND5	0.000343877	513	2	378	331.528	292	0.0171736	819	0.00359818	923	2925
ROCK2	0.000302565	631	2	378	1113.69	227	0.0171725	924	0.010767	774	2934
PPP2CB	0.000302565	631	2	378	1113.69	227	0.0171725	924	0.010767	775	2935
PLCE1	0.000404342	293	2	378	25816	26	0.0170399	1102	0.00107076	1142	2941
NCOR1	0.000978178	56	4	118	5568	102	0.0169337	1441	0.000908965	1256	2973
ID2	0.00032969	565	2	378	0	446	0.0171969	770	0.0045852	874	3033
PDXDC2P	0.00032969	565	2	378	0	446	0.0171969	770	0.0045852	874	3033
RRBP1	0.00032969	565	2	378	0	446	0.0171969	770	0.0045852	876	3035
HOOK2	0.00032969	565	2	378	0	446	0.0171969	770	0.0045852	876	3035
MGLL	0.00032969	565	2	378	0	446	0.0171969	770	0.0045852	876	3035
UBB	0.00032969	565	2	378	0	446	0.0171969	770	0.0045852	879	3038
MMAB	0.00032969	565	2	378	0	446	0.0171969	770	0.0045852	879	3038
BLOC1S1	0.00032969	565	2	378	0	446	0.0171969	770	0.0045852	879	3038
TRA2B	0.00032969	565	2	378	0	446	0.0171969	770	0.0045852	882	3041
HSPH1	0.00032969	565	2	378	0	446	0.0171969	770	0.0045852	882	3041
TMEM2	0.00032969	565	2	378	0	446	0.0171969	770	0.0045852	882	3041
HSPA1B	0.00032969	565	2	378	0	446	0.0171969	770	0.0045852	885	3044
MYL6	0.00032969	565	2	378	0	446	0.0171969	770	0.0045852	885	3044
ODC1	0.000330172	557	2	378	0	446	0.0171898	789	0.00455859	887	3057
CAPN2	0.000330172	557	2	378	0	446	0.0171898	789	0.00455859	888	3058
NAPA	0.000330172	557	2	378	0	446	0.0171898	789	0.00455859	889	3059
TSC22D1	0.000330172	557	2	378	0	446	0.0171898	789	0.00455859	890	3060
TRA2A	0.000330172	557	2	378	0	446	0.0171898	789	0.00455859	890	3060
RNF4	0.000330172	557	2	378	0	446	0.0171898	789	0.00455859	890	3060
POLD4	0.000330172	557	2	378	0	446	0.0171898	789	0.00455859	893	3063
MVP	0.000330172	557	2	378	0	446	0.0171898	789	0.00455859	894	3064
RBM3	0.000338045	528	2	378	0	446	0.0171747	818	0.00371799	911	3081
ELOVL1	0.000348222	499	2	378	1327.5	219	0.0171354	939	0.00261914	1048	3083
ACTB	0.000330925	551	2	378	0	446	0.0171756	817	0.00375023	910	3102
RAB18	0.000381035	438	2	378	6128.29	96	0.0170586	1071	0.00121671	1122	3105
KRT20	0.000489372	209	3	184	741.979	246	0.017056	1073	0.000472608	1399	3111
CREBL2	0.0017094	35	8	42	11152	52	0.016921	1470	0.000149359	1518	3117
DNAJB1	0.000315555	588	2	378	0	446	0.0171782	812	0.00425061	898	3122
IVNS1ABP	0.000315555	588	2	378	0	446	0.0171782	812	0.00425061	899	3123
UGDH	0.000315555	588	2	378	0	446	0.0171782	812	0.00425061	899	3123
CHD2	0.000315555	588	2	378	0	446	0.0171782	812	0.00425061	901	3125
MLX	0.000905812	63	5	62	2847.72	153	0.0169756	1288	0.000138594	1562	3128
ATP6V1C1	0.000359845	474	2	378	2936.78	148	0.0170721	1039	0.00170299	1108	3147
RBM7	0.00041912	281	2	378	3712	134	0.0170276	1166	0.00104412	1193	3152
ATF7	0.000397201	313	2	378	1857	195	0.0170253	1222	0.0025016	1050	3158
LGALS4	0.000496501	184	3	184	852.272	237	0.0170284	1164	0.000292942	1411	3180
FAM3D	0.000496501	184	3	184	852.272	237	0.0170284	1164	0.000292942	1412	3181
STT3B	0.000347354	503	2	378	1369.18	218	0.0170724	1038	0.00272307	1045	3182
HSP90AB1	0.000364391	460	2	378	2612.57	157	0.0170534	1076	0.0012669	1112	3183
FHL2	0.000515077	169	3	184	3624.26	138	0.0169853	1281	0.000269788	1417	3189
SPINT2	0.000521832	163	3	184	2170.72	176	0.017012	1249	0.000262713	1418	3190
MGAT1	0.000279074	826	2	378	15.8946	371	0.0171586	929	0.0300614	695	3199
TGIF1	0.000423873	272	2	378	1857	193	0.0170273	1167	0.00104412	1194	3204
ATP2C2	0.000364206	461	2	378	2889.43	152	0.0170508	1079	0.00110862	1138	3208
EZR	0.000357923	478	2	378	2722.5	155	0.0170653	1063	0.00111608	1137	3211
TMPRSS4	0.000501409	180	3	184	1417.71	217	0.0170246	1237	0.000285243	1413	3231
SAMD9L	0.000291183	752	2	378	0	446	0.0171172	949	0.0219375	707	3232
MYOM1	0.000352532	490	2	378	1911.04	182	0.0170603	1066	0.00115039	1131	3247
SLC7A6	0.000352532	490	2	378	1911.04	182	0.0170603	1066	0.00115039	1132	3248
GPX2	0.000519345	166	3	184	2180.15	175	0.0170063	1252	0.000213088	1473	3250
ITGA6	0.000349104	497	2	378	3509.3	141	0.0170396	1103	0.0011321	1136	3255
FGF23	0.00035744	479	2	378	1228.61	222	0.0170669	1060	0.00114269	1133	3272
SELENBP1	0.00035744	479	2	378	1228.61	222	0.0170669	1060	0.00114269	1134	3273
CLDN3	0.00035744	479	2	378	1228.61	222	0.0170669	1060	0.00114269	1135	3274
CLDN14	0.00029475	644	2	378	21.752	369	0.0170499	1084	0.00833452	802	3277
UBA1	0.000360959	467	2	378	0	446	0.017129	940	0.00239324	1068	3299
B3GNT2	0.00027876	834	2	378	0	446	0.0171258	943	0.0274153	698	3299
NOSTRIN	0.000272863	835	2	378	0	446	0.017119	948	0.0273444	700	3307
NUAK2	0.000350045	496	2	378	1220.57	226	0.0170554	1075	0.00110076	1141	3316
ZBTB16	0.000284673	813	2	378	72.5341	335	0.0170785	1035	0.00995449	780	3341
FCGBP	0.000344446	509	2	378	568.937	261	0.0170592	1069	0.00117897	1126	3343
MYO7B	0.000344446	509	2	378	568.937	261	0.0170592	1069	0.00117897	1127	3344
GUCY2C	0.000527432	150	3	184	836.881	239	0.0169716	1294	0.000184507	1480	3347
PIGR	0.000527432	150	3	184	836.881	239	0.0169716	1294	0.000184507	1481	3348
KIAA1324	0.000344948	508	2	378	813.255	243	0.0170435	1099	0.00118664	1125	3353
RECQL5	0.000336826	530	2	378	0	446	0.0171473	934	0.00202974	1070	3358
DNAL4	0.000397535	311	2	378	5565	103	0.0169869	1272	0.000735862	1295	3359
ZNF267	0.000285214	812	2	378	30.8741	351	0.0170822	1034	0.00957704	796	3371
SLC2A1	0.00034066	526	2	378	641.313	252	0.0170367	1108	0.00120906	1124	3388
BTG1	0.000317793	586	2	378	0	446	0.0171282	941	0.0030291	1041	3392
LEKR1	0.000335974	535	2	378	273.704	298	0.017065	1064	0.00115959	1130	3405
SLC25A4	0.000362937	462	2	378	1718.18	209	0.017019	1246	0.00141983	1110	3405
DAD1	0.000394338	315	2	378	1767.35	201	0.0169954	1260	0.000883554	1259	3413
MRPL43	0.000394338	315	2	378	1767.35	201	0.0169954	1260	0.000883554	1260	3414
TGDS	0.000394338	315	2	378	1767.35	201	0.0169954	1260	0.000883554	1260	3414
SSR2	0.000394338	315	2	378	1767.35	201	0.0169954	1260	0.000883554	1262	3416
CHMP2A	0.000394338	315	2	378	1767.35	201	0.0169954	1260	0.000883554	1263	3417
COX5B	0.000374875	450	2	378	6662.79	90	0.0169958	1259	0.000769015	1269	3446
SRSF5	0.000318275	580	2	378	0	446	0.0171101	1002	0.00300249	1042	3448
MAFF	0.000321367	579	2	378	0	446	0.0171053	1004	0.00271933	1046	3453
ITFG1	0.000396545	314	2	378	2323.92	169	0.0169673	1296	0.000733627	1303	3460
MLF2	0.000387869	413	2	378	4775.44	119	0.0170111	1250	0.000732734	1304	3464
SDF2	0.000367718	458	2	378	805.76	244	0.0170311	1162	0.000862398	1265	3507
PILRB	0.000356948	482	2	378	0	446	0.0170364	1109	0.0011047	1139	3554
SRRM2	0.000356948	482	2	378	0	446	0.0170364	1109	0.0011047	1139	3554
OVOL1	0.000332991	543	2	378	0	446	0.0170431	1100	0.00180318	1103	3570
MUC4	0.000332108	547	2	378	0	446	0.017053	1077	0.00117292	1128	3576
CAPZA2	0.000367483	459	2	378	1008.81	233	0.0169982	1257	0.000983736	1250	3577
GOLGB1	0.000314799	592	2	378	0	446	0.0170504	1080	0.00180497	1100	3596
NEDD4	0.000314799	592	2	378	0	446	0.0170504	1080	0.00180497	1101	3597
ASL	0.000314799	592	2	378	0	446	0.0170504	1080	0.00180497	1102	3598
GNPAT	0.000387378	415	2	378	739.85	247	0.016999	1256	0.000694743	1305	3601
APAF1	0.000335683	536	2	378	480.782	276	0.0170328	1161	0.000863146	1264	3615
BAG3	0.000337772	529	2	378	0	446	0.0170285	1163	0.00124574	1119	3635
EBAG9	0.000379421	443	2	378	4988.61	117	0.0169738	1289	0.000332922	1409	3636
SIN3A	0.00212496	30	9	37	24048	29	0.0167664	1790	3.24589e-05	1780	3666
DCTN3	0.000385743	430	2	378	629.376	257	0.0169645	1301	0.000668052	1306	3672
FBXL14	0.000191936	1555	1	757	0	446	0.0172145	492	0.0300944	451	3701
GABARAPL2	0.000191936	1555	1	757	0	446	0.0172145	492	0.0300944	452	3702
PROCR	0.000191936	1555	1	757	0	446	0.0172145	492	0.0300944	453	3703
ARMCX1	0.000191936	1555	1	757	0	446	0.0172145	492	0.0300944	453	3703
DEGS1	0.000191936	1555	1	757	0	446	0.0172145	492	0.0300944	453	3703
NDST1	0.000191936	1555	1	757	0	446	0.0172145	492	0.0300944	453	3703
PLCB1	0.000191936	1555	1	757	0	446	0.0172145	492	0.0300944	453	3703
VEGFC	0.000191936	1555	1	757	0	446	0.0172145	492	0.0300944	453	3703
TNFRSF6B	0.000191936	1555	1	757	0	446	0.0172145	492	0.0300944	453	3703
PPP1R16B	0.000191936	1555	1	757	0	446	0.0172145	492	0.0300944	453	3703
HAPLN3	0.000191936	1555	1	757	0	446	0.0172145	492	0.0300944	461	3711
UBE2E2	0.000191936	1555	1	757	0	446	0.0172145	492	0.0300944	461	3711
APOL3	0.000191936	1555	1	757	0	446	0.0172145	492	0.0300944	461	3711
AFAP1L1	0.000191936	1555	1	757	0	446	0.0172145	492	0.0300944	461	3711
CNRIP1	0.000191936	1555	1	757	0	446	0.0172145	492	0.0300944	461	3711
SRGAP2	0.000191936	1555	1	757	0	446	0.0172145	492	0.0300944	461	3711
NDRG1	0.000191936	1555	1	757	0	446	0.0172145	492	0.0300944	461	3711
WRB	0.000191936	1555	1	757	0	446	0.0172145	492	0.0300944	461	3711
G6PC3	0.000191936	1555	1	757	0	446	0.0172145	492	0.0300944	461	3711
JAK1	0.000191936	1555	1	757	0	446	0.0172145	492	0.0300944	461	3711
VASH1	0.000191936	1555	1	757	0	446	0.0172145	492	0.0300944	461	3711
LAMA5	0.000191936	1555	1	757	0	446	0.0172145	492	0.0300944	461	3711
ANO2	0.000191936	1555	1	757	0	446	0.0172145	492	0.0300944	461	3711
RPGR	0.000191936	1555	1	757	0	446	0.0172145	492	0.0300944	461	3711
GDF9	0.000191936	1555	1	757	0	446	0.0172145	492	0.0300944	461	3711
HIPK3	0.000191936	1555	1	757	0	446	0.0172145	492	0.0300944	461	3711
CACHD1	0.000191936	1555	1	757	0	446	0.0172145	492	0.0300944	461	3711
MT2A	0.000191936	1555	1	757	0	446	0.0172145	492	0.0300944	461	3711
GRAMD1B	0.000191936	1555	1	757	0	446	0.0172145	492	0.0300944	461	3711
IL15	0.000191936	1555	1	757	0	446	0.0172145	492	0.0300944	461	3711
ADAR	0.000191936	1555	1	757	0	446	0.0172145	492	0.0300944	461	3711
NLRP1	0.000191936	1555	1	757	0	446	0.0172145	492	0.0300944	461	3711
FLYWCH2	0.000191936	1555	1	757	0	446	0.0172145	492	0.0300944	461	3711
SRD5A3	0.000191936	1555	1	757	0	446	0.0172145	492	0.0300944	461	3711
ARL15	0.000191936	1555	1	757	0	446	0.0172145	492	0.0300944	485	3735
YES1	0.000191936	1555	1	757	0	446	0.0172145	492	0.0300944	485	3735
AP1S2	0.000191936	1555	1	757	0	446	0.0172145	492	0.0300944	485	3735
TIFA	0.000191936	1555	1	757	0	446	0.0172145	492	0.0300944	485	3735
HLA-A	0.000191936	1555	1	757	0	446	0.0172145	492	0.0300944	485	3735
SELE	0.000191936	1555	1	757	0	446	0.0172145	492	0.0300944	485	3735
F8	0.000191936	1555	1	757	0	446	0.0172145	492	0.0300944	485	3735
SHISA5	0.000191936	1555	1	757	0	446	0.0172145	492	0.0300944	485	3735
IFI44	0.000191936	1555	1	757	0	446	0.0172145	492	0.0300944	485	3735
CRBN	0.000191936	1555	1	757	0	446	0.0172145	492	0.0300944	485	3735
FABP4	0.000191936	1555	1	757	0	446	0.0172145	492	0.0300944	485	3735
KIAA1462	0.000191936	1555	1	757	0	446	0.0172145	492	0.0300944	485	3735
SEC62	0.000191936	1555	1	757	0	446	0.0172145	492	0.0300944	485	3735
LRRC8C	0.000191936	1555	1	757	0	446	0.0172145	492	0.0300944	485	3735
COL6A1	0.000191936	1555	1	757	0	446	0.0172145	492	0.0300944	485	3735
ADAM15	0.000191936	1555	1	757	0	446	0.0172145	492	0.0300944	485	3735
CTGF	0.000191936	1555	1	757	0	446	0.0172145	492	0.0300944	485	3735
THSD1	0.000191936	1555	1	757	0	446	0.0172145	492	0.0300944	485	3735
ITPR1	0.000191936	1555	1	757	0	446	0.0172145	492	0.0300944	485	3735
AKR1B1	0.000191936	1555	1	757	0	446	0.0172145	492	0.0300944	485	3735
EXOC1	0.000191936	1555	1	757	0	446	0.0172145	492	0.0300944	485	3735
CALHM2	0.000191936	1555	1	757	0	446	0.0172145	492	0.0300944	485	3735
POSTN	0.000191936	1555	1	757	0	446	0.0172145	492	0.0300944	485	3735
TXNDC12	0.000191936	1555	1	757	0	446	0.0172145	492	0.0300944	485	3735
CHD1	0.000191936	1555	1	757	0	446	0.0172145	492	0.0300944	485	3735
LDLRAD3	0.000191936	1555	1	757	0	446	0.0172145	492	0.0300944	485	3735
RSU1	0.000191936	1555	1	757	0	446	0.0172145	492	0.0300944	485	3735
FGFR1	0.000191936	1555	1	757	0	446	0.0172145	492	0.0300944	485	3735
AGK	0.000191936	1555	1	757	0	446	0.0172145	492	0.0300944	485	3735
CLEC12B	0.000191936	1555	1	757	0	446	0.0172145	492	0.0300944	485	3735
CDC27	0.000191936	1555	1	757	0	446	0.0172145	492	0.0300944	485	3735
FBXL7	0.000191936	1555	1	757	0	446	0.0172145	492	0.0300944	485	3735
RCAN2	0.000191936	1555	1	757	0	446	0.0172145	492	0.0300944	485	3735
MANBA	0.000191936	1555	1	757	0	446	0.0172145	492	0.0300944	485	3735
ITGB3	0.000191936	1555	1	757	0	446	0.0172145	492	0.0300944	485	3735
PLXNA2	0.000191936	1555	1	757	0	446	0.0172145	492	0.0300944	485	3735
GOSR2	0.000191936	1555	1	757	0	446	0.0172145	492	0.0300944	485	3735
KLF8	0.000191936	1555	1	757	0	446	0.0172145	492	0.0300944	485	3735
RBP1	0.000191936	1555	1	757	0	446	0.0172145	492	0.0300944	485	3735
TMEM128	0.000191936	1555	1	757	0	446	0.0172145	492	0.0300944	485	3735
MAP4K4	0.000191936	1555	1	757	0	446	0.0172145	492	0.0300944	485	3735
DNAJB4	0.000191936	1555	1	757	0	446	0.0172145	492	0.0300944	485	3735
RIMKLB	0.000191936	1555	1	757	0	446	0.0172145	492	0.0300944	485	3735
RCC2	0.000191936	1555	1	757	0	446	0.0172145	492	0.0300944	485	3735
ARGLU1	0.000191936	1555	1	757	0	446	0.0172145	492	0.0300944	485	3735
BEX4	0.000191936	1555	1	757	0	446	0.0172145	492	0.0300944	485	3735
ELF2	0.000191936	1555	1	757	0	446	0.0172145	492	0.0300944	485	3735
YWHAB	0.000191936	1555	1	757	0	446	0.0172145	492	0.0300944	485	3735
DNAJC18	0.000191936	1555	1	757	0	446	0.0172145	492	0.0300944	485	3735
FEZ2	0.000191936	1555	1	757	0	446	0.0172145	492	0.0300944	485	3735
TUBA1B	0.000191936	1555	1	757	0	446	0.0172145	492	0.0300944	485	3735
NFATC1	0.000477873	230	2	378	1857	195	0.0168792	1540	0.000223933	1426	3769
FEZF1	0.000966108	58	5	62	3713.5	129	0.0167722	1785	6.63122e-05	1748	3782
CD55	0.000339548	527	2	378	105.218	326	0.0169842	1287	0.000849821	1266	3784
HLA-DRB1	0.000191936	1555	1	757	0	446	0.0172145	492	0.0300944	536	3786
IFITM1	0.000191936	1555	1	757	0	446	0.0172145	492	0.0300944	536	3786
IGFBP3	0.000191936	1555	1	757	0	446	0.0172145	492	0.0300944	536	3786
FAP	0.000191936	1555	1	757	0	446	0.0172145	492	0.0300944	536	3786
SNAI1	0.000191936	1555	1	757	0	446	0.0172145	492	0.0300944	536	3786
CDH13	0.000191936	1555	1	757	0	446	0.0172145	492	0.0300944	536	3786
BDKRB2	0.000191936	1555	1	757	0	446	0.0172145	492	0.0300944	536	3786
PRCP	0.000191936	1555	1	757	0	446	0.0172145	492	0.0300944	536	3786
CXCL12	0.000191936	1555	1	757	0	446	0.0172145	492	0.0300944	536	3786
PCDHGC3	0.000191936	1555	1	757	0	446	0.0172145	492	0.0300944	536	3786
ENPP2	0.000191936	1555	1	757	0	446	0.0172145	492	0.0300944	536	3786
IFNAR2	0.000191936	1555	1	757	0	446	0.0172145	492	0.0300944	536	3786
PROS1	0.000191936	1555	1	757	0	446	0.0172145	492	0.0300944	536	3786
SLC10A6	0.000191936	1555	1	757	0	446	0.0172145	492	0.0300944	536	3786
SAR1A	0.000191936	1555	1	757	0	446	0.0172145	492	0.0300944	536	3786
FGD5	0.000191936	1555	1	757	0	446	0.0172145	492	0.0300944	536	3786
CD320	0.000191936	1555	1	757	0	446	0.0172145	492	0.0300944	536	3786
MKL2	0.000191936	1555	1	757	0	446	0.0172145	492	0.0300944	536	3786
TM2D2	0.000191936	1555	1	757	0	446	0.0172145	492	0.0300944	536	3786
TNFSF10	0.000191936	1555	1	757	0	446	0.0172145	492	0.0300944	536	3786
TTC28	0.000191936	1555	1	757	0	446	0.0172145	492	0.0300944	536	3786
ARL2BP	0.000191936	1555	1	757	0	446	0.0172145	492	0.0300944	536	3786
PNP	0.000191936	1555	1	757	0	446	0.0172145	492	0.0300944	536	3786
TRIB2	0.000191936	1555	1	757	0	446	0.0172145	492	0.0300944	536	3786
CEP57L1	0.000191936	1555	1	757	0	446	0.0172145	492	0.0300944	536	3786
LGALS2	0.000191936	1555	1	757	0	446	0.0172145	492	0.0300944	536	3786
ADAMTS5	0.000191936	1555	1	757	0	446	0.0172145	492	0.0300944	536	3786
PDLIM3	0.000191936	1555	1	757	0	446	0.0172145	492	0.0300944	536	3786
CHST1	0.000191936	1555	1	757	0	446	0.0172145	492	0.0300944	536	3786
HLA-DRB5	0.000191936	1555	1	757	0	446	0.0172145	492	0.0300944	536	3786
PKD2	0.000191936	1555	1	757	0	446	0.0172145	492	0.0300944	536	3786
VOPP1	0.000191936	1555	1	757	0	446	0.0172145	492	0.0300944	536	3786
FSCN1	0.000191936	1555	1	757	0	446	0.0172145	492	0.0300944	536	3786
CYB5R3	0.000191936	1555	1	757	0	446	0.0172145	492	0.0300944	536	3786
MYO1B	0.000191936	1555	1	757	0	446	0.0172145	492	0.0300944	536	3786
PHACTR2	0.000191936	1555	1	757	0	446	0.0172145	492	0.0300944	536	3786
CHMP1B	0.000191936	1555	1	757	0	446	0.0172145	492	0.0300944	536	3786
ATP1B3	0.000191936	1555	1	757	0	446	0.0172145	492	0.0300944	536	3786
TRAPPC1	0.000191936	1555	1	757	0	446	0.0172145	492	0.0300944	536	3786
A4GALT	0.000191936	1555	1	757	0	446	0.0172145	492	0.0300944	536	3786
ZYX	0.000191936	1555	1	757	0	446	0.0172145	492	0.0300944	536	3786
COL6A2	0.000191936	1555	1	757	0	446	0.0172145	492	0.0300944	536	3786
HERC1	0.000191936	1555	1	757	0	446	0.0172145	492	0.0300944	536	3786
PDLIM4	0.000191936	1555	1	757	0	446	0.0172145	492	0.0300944	536	3786
HLA-F	0.000191936	1555	1	757	0	446	0.0172145	492	0.0300944	536	3786
LRCH1	0.000191936	1555	1	757	0	446	0.0172145	492	0.0300944	536	3786
CREB5	0.000191936	1555	1	757	0	446	0.0172145	492	0.0300944	536	3786
PTAFR	0.000191936	1555	1	757	0	446	0.0172145	492	0.0300944	536	3786
FJX1	0.000191936	1555	1	757	0	446	0.0172145	492	0.0300944	536	3786
LEPROT	0.000191936	1555	1	757	0	446	0.0172145	492	0.0300944	536	3786
ST8SIA4	0.000191936	1555	1	757	0	446	0.0172145	492	0.0300944	536	3786
TXNDC5	0.000191936	1555	1	757	0	446	0.0172145	492	0.0300944	536	3786
TMEM30A	0.000191936	1555	1	757	0	446	0.0172145	492	0.0300944	536	3786
RBM17	0.000191936	1555	1	757	0	446	0.0172145	492	0.0300944	536	3786
RAB3C	0.000191936	1555	1	757	0	446	0.0172145	492	0.0300944	536	3786
PSENEN	0.000191936	1555	1	757	0	446	0.0172145	492	0.0300944	536	3786
CHST2	0.000191936	1555	1	757	0	446	0.0172145	492	0.0300944	536	3786
NTAN1	0.000191936	1555	1	757	0	446	0.0172145	492	0.0300944	536	3786
ZNF423	0.000191936	1555	1	757	0	446	0.0172145	492	0.0300944	536	3786
CYB5D2	0.000191936	1555	1	757	0	446	0.0172145	492	0.0300944	536	3786
SNX3	0.000191936	1555	1	757	0	446	0.0172145	492	0.0300944	536	3786
RPAP1	0.000191936	1555	1	757	0	446	0.0172145	492	0.0300944	536	3786
SLC25A17	0.000191936	1555	1	757	0	446	0.0172145	492	0.0300944	536	3786
AGR2	0.000467953	236	2	378	5565	104	0.0169172	1473	0.000106418	1598	3789
RNF10	0.000326043	578	2	378	161.8	318	0.0169975	1258	0.000901086	1258	3790
C1QBP	0.00041601	286	2	378	1700.77	210	0.0169102	1514	0.000370664	1407	3795
CTR9	0.00041601	287	2	378	1700.77	210	0.0169102	1514	0.000370664	1406	3795
RALY	0.000446687	253	2	378	5565	105	0.016918	1471	8.06837e-05	1617	3824
EEF2	0.000370948	455	2	378	426.08	279	0.0169606	1304	0.000313546	1410	3826
CRIP2	0.000191936	1555	1	757	0	446	0.0172145	492	0.0300944	599	3849
TNFAIP2	0.000191936	1555	1	757	0	446	0.0172145	492	0.0300944	599	3849
TMEM173	0.000191936	1555	1	757	0	446	0.0172145	492	0.0300944	599	3849
CLIC2	0.000191936	1555	1	757	0	446	0.0172145	492	0.0300944	599	3849
PDLIM1	0.000191936	1555	1	757	0	446	0.0172145	492	0.0300944	599	3849
ITGB1BP1	0.000191936	1555	1	757	0	446	0.0172145	492	0.0300944	599	3849
COL6A6	0.000191936	1555	1	757	0	446	0.0172145	492	0.0300944	599	3849
DBN1	0.000191936	1555	1	757	0	446	0.0172145	492	0.0300944	599	3849
LAPTM4A	0.000191936	1555	1	757	0	446	0.0172145	492	0.0300944	599	3849
TMEM47	0.000191936	1555	1	757	0	446	0.0172145	492	0.0300944	599	3849
LXN	0.000191936	1555	1	757	0	446	0.0172145	492	0.0300944	599	3849
TGFB1I1	0.000191936	1555	1	757	0	446	0.0172145	492	0.0300944	599	3849
DIAPH1	0.000191936	1555	1	757	0	446	0.0172145	492	0.0300944	599	3849
MAP6	0.000191936	1555	1	757	0	446	0.0172145	492	0.0300944	599	3849
PLAU	0.000191936	1555	1	757	0	446	0.0172145	492	0.0300944	599	3849
GJA4	0.000191936	1555	1	757	0	446	0.0172145	492	0.0300944	599	3849
ABCD4	0.000191936	1555	1	757	0	446	0.0172145	492	0.0300944	599	3849
CHN1	0.000191936	1555	1	757	0	446	0.0172145	492	0.0300944	599	3849
CHIC2	0.000191936	1555	1	757	0	446	0.0172145	492	0.0300944	599	3849
PLEKHO2	0.000191936	1555	1	757	0	446	0.0172145	492	0.0300944	599	3849
ABCB1	0.000191936	1555	1	757	0	446	0.0172145	492	0.0300944	599	3849
RPS6KA2	0.000191936	1555	1	757	0	446	0.0172145	492	0.0300944	599	3849
SNTB2	0.000191936	1555	1	757	0	446	0.0172145	492	0.0300944	599	3849
ACOT9	0.000191936	1555	1	757	0	446	0.0172145	492	0.0300944	599	3849
CSRP1	0.000191936	1555	1	757	0	446	0.0172145	492	0.0300944	599	3849
SCRN2	0.000191936	1555	1	757	0	446	0.0172145	492	0.0300944	599	3849
FAM171B	0.000191936	1555	1	757	0	446	0.0172145	492	0.0300944	599	3849
PRKCH	0.000191936	1555	1	757	0	446	0.0172145	492	0.0300944	599	3849
PCM1	0.000191936	1555	1	757	0	446	0.0172145	492	0.0300944	599	3849
DCUN1D3	0.000191936	1555	1	757	0	446	0.0172145	492	0.0300944	599	3849
CDA	0.000191936	1555	1	757	0	446	0.0172145	492	0.0300944	599	3849
EMP3	0.000191936	1555	1	757	0	446	0.0172145	492	0.0300944	599	3849
CALU	0.000191936	1555	1	757	0	446	0.0172145	492	0.0300944	599	3849
BGN	0.000191936	1555	1	757	0	446	0.0172145	492	0.0300944	599	3849
CEP170	0.000191936	1555	1	757	0	446	0.0172145	492	0.0300944	599	3849
ANXA5	0.000191936	1555	1	757	0	446	0.0172145	492	0.0300944	599	3849
RRAGA	0.000191936	1555	1	757	0	446	0.0172145	492	0.0300944	599	3849
HERC2P2	0.000191936	1555	1	757	0	446	0.0172145	492	0.0300944	599	3849
MTMR7	0.000191936	1555	1	757	0	446	0.0172145	492	0.0300944	599	3849
POLR3G	0.000191936	1555	1	757	0	446	0.0172145	492	0.0300944	599	3849
IPO11	0.000191936	1555	1	757	0	446	0.0172145	492	0.0300944	599	3849
ARL2	0.000191936	1555	1	757	0	446	0.0172145	492	0.0300944	599	3849
ATF2	0.000191936	1555	1	757	0	446	0.0172145	492	0.0300944	599	3849
FNDC4	0.000191936	1555	1	757	0	446	0.0172145	492	0.0300944	599	3849
TMTC1	0.000191936	1555	1	757	0	446	0.0172145	492	0.0300944	599	3849
SLC41A3	0.000191936	1555	1	757	0	446	0.0172145	492	0.0300944	599	3849
ZNF596	0.000191936	1555	1	757	0	446	0.0172145	492	0.0300944	599	3849
JAZF1	0.000191936	1555	1	757	0	446	0.0172145	492	0.0300944	599	3849
FAM107A	0.000191936	1555	1	757	0	446	0.0172145	492	0.0300944	599	3849
PARP9	0.000191936	1555	1	757	0	446	0.0172145	492	0.0300944	599	3849
TBC1D1	0.000191936	1555	1	757	0	446	0.0172145	492	0.0300944	599	3849
UBE2L6	0.000191936	1555	1	757	0	446	0.0172145	492	0.0300944	599	3849
TRIM69	0.000191936	1555	1	757	0	446	0.0172145	492	0.0300944	599	3849
WNT5A	0.000191936	1555	1	757	0	446	0.0172145	492	0.0300944	599	3849
NUDT14	0.000191936	1555	1	757	0	446	0.0172145	492	0.0300944	599	3849
TUBB	0.000191936	1555	1	757	0	446	0.0172145	492	0.0300944	599	3849
TRAM1	0.000191936	1555	1	757	0	446	0.0172145	492	0.0300944	599	3849
RNF145	0.000451349	249	2	378	3712	135	0.0169177	1472	8.06837e-05	1618	3852
LAMA3	0.000361764	466	2	378	248.187	301	0.0170109	1251	0.000215054	1472	3868
FAM13A	0.00034877	498	2	378	119.307	324	0.0170043	1253	0.000251334	1421	3874
CLRN3	0.000381038	435	2	378	517.91	264	0.0169663	1297	0.000153522	1514	3888
OCLN	0.000381038	435	2	378	517.91	264	0.0169663	1297	0.000153522	1515	3889
TMEM176A	0.000381038	435	2	378	517.91	264	0.0169663	1297	0.000153522	1516	3890
LEFTY1	0.000368044	457	2	378	417.018	280	0.0169658	1300	0.000189802	1479	3894
IRF7	0.00132503	45	5	62	7422	80	0.0162404	1855	2.95309e-08	1855	3897
2021-03-03	0.000347217	504	2	378	2213.14	173	0.0169493	1425	0.000255707	1420	3900
TSPAN1	0.000333344	537	2	378	75.744	332	0.0170147	1248	0.000337946	1408	3903
SNRPN	0.000191936	1555	1	757	0	446	0.0172145	492	0.0300944	656	3906
CPNE5	0.000191936	1555	1	757	0	446	0.0172145	492	0.0300944	656	3906
HLA-DQB1	0.000191936	1555	1	757	0	446	0.0172145	492	0.0300944	656	3906
FABP5	0.000191936	1555	1	757	0	446	0.0172145	492	0.0300944	656	3906
DHRS7B	0.000191936	1555	1	757	0	446	0.0172145	492	0.0300944	656	3906
SASH1	0.000191936	1555	1	757	0	446	0.0172145	492	0.0300944	656	3906
HIGD1B	0.000191936	1555	1	757	0	446	0.0172145	492	0.0300944	656	3906
SLC43A3	0.000191936	1555	1	757	0	446	0.0172145	492	0.0300944	656	3906
SLC48A1	0.000191936	1555	1	757	0	446	0.0172145	492	0.0300944	656	3906
GRK5	0.000191936	1555	1	757	0	446	0.0172145	492	0.0300944	656	3906
PHACTR1	0.000191936	1555	1	757	0	446	0.0172145	492	0.0300944	656	3906
KCNH3	0.000191936	1555	1	757	0	446	0.0172145	492	0.0300944	656	3906
LIFR	0.000191936	1555	1	757	0	446	0.0172145	492	0.0300944	656	3906
DAB2	0.000191936	1555	1	757	0	446	0.0172145	492	0.0300944	656	3906
STX6	0.000191936	1555	1	757	0	446	0.0172145	492	0.0300944	656	3906
CHD3	0.000191936	1555	1	757	0	446	0.0172145	492	0.0300944	656	3906
ATXN3	0.000191936	1555	1	757	0	446	0.0172145	492	0.0300944	656	3906
MATK	0.000191936	1555	1	757	0	446	0.0172145	492	0.0300944	656	3906
GNS	0.000191936	1555	1	757	0	446	0.0172145	492	0.0300944	656	3906
SYPL1	0.000191936	1555	1	757	0	446	0.0172145	492	0.0300944	656	3906
LY6E	0.000191936	1555	1	757	0	446	0.0172145	492	0.0300944	656	3906
POMP	0.000191936	1555	1	757	0	446	0.0172145	492	0.0300944	656	3906
TWSG1	0.000191936	1555	1	757	0	446	0.0172145	492	0.0300944	656	3906
PHYHD1	0.000191936	1555	1	757	0	446	0.0172145	492	0.0300944	656	3906
PPP2R1A	0.000393631	320	2	378	177.148	314	0.0169505	1424	0.000207069	1474	3910
NOS3	0.000191936	1555	1	757	0	446	0.0172145	492	0.0300944	680	3930
TSC22D3	0.000191936	1555	1	757	0	446	0.0172145	492	0.0300944	680	3930
SH3BP5	0.000191936	1555	1	757	0	446	0.0172145	492	0.0300944	680	3930
GPR146	0.000191936	1555	1	757	0	446	0.0172145	492	0.0300944	680	3930
FAT4	0.000191936	1555	1	757	0	446	0.0172145	492	0.0300944	680	3930
CDK2AP1	0.000191936	1555	1	757	0	446	0.0172145	492	0.0300944	680	3930
ZDHHC17	0.000191936	1555	1	757	0	446	0.0172145	492	0.0300944	680	3930
EIF2B2	0.000191936	1555	1	757	0	446	0.0172145	492	0.0300944	680	3930
RCN2	0.000191936	1555	1	757	0	446	0.0172145	492	0.0300944	680	3930
PRKCE	0.000191936	1555	1	757	0	446	0.0172145	492	0.0300944	680	3930
SAV1	0.000191936	1555	1	757	0	446	0.0172145	492	0.0300944	680	3930
PTPRK	0.00049109	192	2	378	3712	133	0.0168195	1708	0.000147067	1522	3933
UNC5B	0.000191936	1555	1	757	0	446	0.0172145	492	0.0300944	691	3941
KIAA1147	0.000191936	1555	1	757	0	446	0.0172145	492	0.0300944	691	3941
RASAL3	0.000191936	1555	1	757	0	446	0.0172145	492	0.0300944	691	3941
ABCF2	0.000191936	1555	1	757	0	446	0.0172145	492	0.0300944	691	3941
GPR160	0.000387804	414	2	378	2199.2	174	0.0169461	1427	0.000119452	1564	3957
ZSCAN16	0.000504685	178	2	378	1857	191	0.0168192	1709	0.000147067	1523	3979
CLCA1	0.00036046	470	2	378	264.571	300	0.0169352	1437	0.00022605	1425	4010
ZBED1	0.000734183	75	3	184	3713	130	0.0167119	1810	2.21855e-05	1818	4017
HABP2	0.000377611	449	2	378	1650.13	213	0.0169484	1426	0.000135232	1563	4029
FOXP4	0.000791921	68	3	184	3713	130	0.0166445	1831	3.20839e-06	1832	4045
POLD2	0.000774484	69	3	184	3713	132	0.0166452	1829	2.43253e-06	1833	4047
INSIG1	0.000354269	484	2	378	467.16	277	0.0169089	1518	0.000243361	1422	4079
HOXB9	0.00292299	26	11	33	55	340	0.000525486	1860	0	1860	4119
FOXA2	0.00187153	33	7	50	39	348	0.00052521	1872	0	1861	4164
ATP1A1	0.000378297	448	2	378	659.082	250	0.0168941	1521	0.000116311	1570	4167
PPP2R2A	0.000368884	456	2	378	150.248	322	0.0169021	1520	0.000170063	1495	4171
CLTC	0.000380208	439	2	378	552.422	263	0.0168592	1601	0.000151273	1517	4198
TPM1	0.000379718	440	2	378	0	446	0.0169376	1432	0.000148033	1519	4215
KLK1	0.000379718	440	2	378	0	446	0.0169376	1432	0.000148033	1520	4216
SERPINA1	0.000379718	440	2	378	0	446	0.0169376	1432	0.000148033	1521	4217
PTPRN2	0.000389074	407	2	378	502.555	275	0.0169036	1519	7.68129e-05	1664	4243
SDHC	0.000204408	1312	1	757	0	446	0.0171731	820	0.00351542	936	4271
CALM1	0.000204408	1312	1	757	0	446	0.0171731	820	0.00351542	936	4271
DDIT4	0.000204408	1312	1	757	0	446	0.0171731	820	0.00351542	936	4271
RAB11A	0.000204408	1312	1	757	0	446	0.0171731	820	0.00351542	936	4271
EGR3	0.00110335	52	4	118	24	368	0.000525209	1873	0	1864	4275
SF3B4	0.000204408	1312	1	757	0	446	0.0171731	820	0.00351542	940	4275
FKBP14	0.000204408	1312	1	757	0	446	0.0171731	820	0.00351542	940	4275
ANAPC5	0.000204408	1312	1	757	0	446	0.0171731	820	0.00351542	940	4275
TRPM4	0.000204408	1312	1	757	0	446	0.0171731	820	0.00351542	943	4278
LIMA1	0.000204408	1312	1	757	0	446	0.0171731	820	0.00351542	943	4278
SET	0.000204408	1312	1	757	0	446	0.0171731	820	0.00351542	943	4278
NARF	0.000204408	1312	1	757	0	446	0.0171731	820	0.00351542	943	4278
CD82	0.000204408	1312	1	757	0	446	0.0171731	820	0.00351542	943	4278
TJP1	0.000204408	1312	1	757	0	446	0.0171731	820	0.00351542	943	4278
RBM47	0.000204408	1312	1	757	0	446	0.0171731	820	0.00351542	943	4278
MNAT1	0.000204408	1312	1	757	0	446	0.0171731	820	0.00351542	943	4278
PAPD7	0.000204408	1312	1	757	0	446	0.0171731	820	0.00351542	943	4278
FRYL	0.000204408	1312	1	757	0	446	0.0171731	820	0.00351542	943	4278
DNM2	0.000204408	1312	1	757	0	446	0.0171731	820	0.00351542	943	4278
SNAP23	0.000204408	1312	1	757	0	446	0.0171731	820	0.00351542	943	4278
F10	0.000204408	1312	1	757	0	446	0.0171731	820	0.00351542	943	4278
SERINC3	0.000204408	1312	1	757	0	446	0.0171731	820	0.00351542	943	4278
ENO1	0.00148267	40	5	62	10	435	0.000523834	1883	0	1862	4282
OXA1L	0.000384439	431	2	378	176.906	315	0.0168438	1676	0.000174593	1484	4284
RNASE4	0.000360615	468	2	378	0	446	0.0169092	1516	0.000176051	1482	4290
DDR1	0.000360615	468	2	378	0	446	0.0169092	1516	0.000176051	1483	4291
BTG2	0.000204408	1312	1	757	0	446	0.0171731	820	0.00351542	957	4292
MRPL27	0.000204408	1312	1	757	0	446	0.0171731	820	0.00351542	957	4292
OS9	0.000204408	1312	1	757	0	446	0.0171731	820	0.00351542	957	4292
TMEM184C	0.000204408	1312	1	757	0	446	0.0171731	820	0.00351542	957	4292
ST3GAL4	0.000204408	1312	1	757	0	446	0.0171731	820	0.00351542	957	4292
NFYC	0.000204408	1312	1	757	0	446	0.0171731	820	0.00351542	957	4292
ARRDC1	0.000204408	1312	1	757	0	446	0.0171731	820	0.00351542	957	4292
AIP	0.000204408	1312	1	757	0	446	0.0171731	820	0.00351542	957	4292
RBM6	0.000204408	1312	1	757	0	446	0.0171731	820	0.00351542	957	4292
LOXL3	0.000204408	1312	1	757	0	446	0.0171731	820	0.00351542	957	4292
GCSH	0.000204408	1312	1	757	0	446	0.0171731	820	0.00351542	957	4292
ATP7B	0.000204408	1312	1	757	0	446	0.0171731	820	0.00351542	957	4292
FAM32A	0.000204408	1312	1	757	0	446	0.0171731	820	0.00351542	957	4292
STOML2	0.000204408	1312	1	757	0	446	0.0171731	820	0.00351542	957	4292
PSMF1	0.000204408	1312	1	757	0	446	0.0171731	820	0.00351542	957	4292
MAPK13	0.000204408	1312	1	757	0	446	0.0171731	820	0.00351542	957	4292
PTMA	0.000204408	1312	1	757	0	446	0.0171731	820	0.00351542	957	4292
SNX1	0.000204408	1312	1	757	0	446	0.0171731	820	0.00351542	957	4292
CCNL2	0.000204408	1312	1	757	0	446	0.0171731	820	0.00351542	957	4292
SGTA	0.000204408	1312	1	757	0	446	0.0171731	820	0.00351542	957	4292
FAM83B	0.000504315	179	2	378	9265	67	0.0164993	1837	9.7772e-07	1837	4298
SDC1	0.000378551	444	2	378	318.972	293	0.0168774	1586	0.000103897	1601	4302
FABP1	0.000378551	444	2	378	318.972	293	0.0168774	1586	0.000103897	1602	4303
HMGCS2	0.000378551	444	2	378	318.972	293	0.0168774	1586	0.000103897	1603	4304
SCNN1A	0.000378551	444	2	378	318.972	293	0.0168774	1586	0.000103897	1604	4305
TSPAN8	0.000373643	451	2	378	0	446	0.0169288	1466	0.000111596	1571	4312
SAT1	0.000204408	1312	1	757	0	446	0.0171731	820	0.00351542	977	4312
TCP1	0.000204408	1312	1	757	0	446	0.0171731	820	0.00351542	977	4312
UGP2	0.000204408	1312	1	757	0	446	0.0171731	820	0.00351542	977	4312
GLUL	0.000204408	1312	1	757	0	446	0.0171731	820	0.00351542	977	4312
FGD6	0.000204408	1312	1	757	0	446	0.0171731	820	0.00351542	977	4312
GLUD1	0.000204408	1312	1	757	0	446	0.0171731	820	0.00351542	977	4312
ARFGAP2	0.000204408	1312	1	757	0	446	0.0171731	820	0.00351542	977	4312
HIBADH	0.000204408	1312	1	757	0	446	0.0171731	820	0.00351542	977	4312
DLD	0.000204408	1312	1	757	0	446	0.0171731	820	0.00351542	977	4312
FAM76A	0.000204408	1312	1	757	0	446	0.0171731	820	0.00351542	977	4312
GPA33	0.000373643	451	2	378	0	446	0.0169288	1466	0.000111596	1572	4313
CD24	0.000373643	451	2	378	0	446	0.0169288	1466	0.000111596	1573	4314
PEX11B	0.000373643	451	2	378	0	446	0.0169288	1466	0.000111596	1574	4315
ACSS2	0.000386146	428	2	378	667.336	249	0.0168634	1599	7.70819e-05	1663	4317
NELFE	0.000505848	175	2	378	1857	193	0.016751	1791	3.14505e-05	1781	4318
HSPB1	0.000204408	1312	1	757	0	446	0.0171731	820	0.00351542	987	4322
EIF4A2	0.000204408	1312	1	757	0	446	0.0171731	820	0.00351542	987	4322
PLD1	0.000204408	1312	1	757	0	446	0.0171731	820	0.00351542	987	4322
GTF2B	0.000204408	1312	1	757	0	446	0.0171731	820	0.00351542	987	4322
MEX3C	0.000204408	1312	1	757	0	446	0.0171731	820	0.00351542	987	4322
APCDD1	0.000204408	1312	1	757	0	446	0.0171731	820	0.00351542	987	4322
DHX36	0.000204408	1312	1	757	0	446	0.0171731	820	0.00351542	987	4322
PEX13	0.000204408	1312	1	757	0	446	0.0171731	820	0.00351542	987	4322
FIS1	0.000204408	1312	1	757	0	446	0.0171731	820	0.00351542	987	4322
DNAJB11	0.000204408	1312	1	757	0	446	0.0171731	820	0.00351542	987	4322
FAM133B	0.000204408	1312	1	757	0	446	0.0171731	820	0.00351542	987	4322
LPP	0.000204408	1312	1	757	0	446	0.0171731	820	0.00351542	987	4322
PNRC2	0.000204408	1312	1	757	0	446	0.0171731	820	0.00351542	987	4322
SFPQ	0.000204408	1312	1	757	0	446	0.0171731	820	0.00351542	987	4322
JUP	0.000204408	1312	1	757	0	446	0.0171731	820	0.00351542	987	4322
XDH	0.00038382	432	2	378	269.541	299	0.0168615	1600	8.11394e-05	1615	4324
STX3	0.000204408	1312	1	757	0	446	0.0171731	820	0.00351542	1002	4337
IL24	0.000204408	1312	1	757	0	446	0.0171731	820	0.00351542	1002	4337
ETF1	0.000204408	1312	1	757	0	446	0.0171731	820	0.00351542	1002	4337
IDI1	0.000204408	1312	1	757	0	446	0.0171731	820	0.00351542	1002	4337
ABHD3	0.000204408	1312	1	757	0	446	0.0171731	820	0.00351542	1002	4337
TCERG1	0.000204408	1312	1	757	0	446	0.0171731	820	0.00351542	1002	4337
CLCN3	0.000204408	1312	1	757	0	446	0.0171731	820	0.00351542	1002	4337
NCOA7	0.000204408	1312	1	757	0	446	0.0171731	820	0.00351542	1002	4337
TMEM187	0.000204408	1312	1	757	0	446	0.0171731	820	0.00351542	1002	4337
GGNBP2	0.000204408	1312	1	757	0	446	0.0171731	820	0.00351542	1002	4337
ETFA	0.000204408	1312	1	757	0	446	0.0171731	820	0.00351542	1002	4337
RBM8A	0.000204408	1312	1	757	0	446	0.0171731	820	0.00351542	1002	4337
TIMM17A	0.000204408	1312	1	757	0	446	0.0171731	820	0.00351542	1002	4337
SLC25A3	0.000204408	1312	1	757	0	446	0.0171731	820	0.00351542	1002	4337
SRSF3	0.000204408	1312	1	757	0	446	0.0171731	820	0.00351542	1002	4337
DNAJC3	0.000204408	1312	1	757	0	446	0.0171731	820	0.00351542	1002	4337
CNBP	0.000204408	1312	1	757	0	446	0.0171731	820	0.00351542	1002	4337
CTDSPL2	0.000204408	1312	1	757	0	446	0.0171731	820	0.00351542	1002	4337
SYVN1	0.000204408	1312	1	757	0	446	0.0171731	820	0.00351542	1002	4337
SPTBN1	0.000204408	1312	1	757	0	446	0.0171731	820	0.00351542	1002	4337
TBX10	0.00124262	50	4	118	6	436	0.00052356	1889	0	1863	4356
CDK5RAP3	0.000204408	1312	1	757	0	446	0.0171731	820	0.00351542	1022	4357
CYB561	0.000204408	1312	1	757	0	446	0.0171731	820	0.00351542	1022	4357
CDK2AP2	0.000204408	1312	1	757	0	446	0.0171731	820	0.00351542	1022	4357
RAB10	0.000204408	1312	1	757	0	446	0.0171731	820	0.00351542	1022	4357
FBXO32	0.000204408	1312	1	757	0	446	0.0171731	820	0.00351542	1022	4357
F11R	0.000204408	1312	1	757	0	446	0.0171731	820	0.00351542	1022	4357
FZD1	0.000204408	1312	1	757	0	446	0.0171731	820	0.00351542	1022	4357
GJB3	0.000204408	1312	1	757	0	446	0.0171731	820	0.00351542	1022	4357
PRTFDC1	0.000204408	1312	1	757	0	446	0.0171731	820	0.00351542	1022	4357
XRN2	0.000204408	1312	1	757	0	446	0.0171731	820	0.00351542	1022	4357
EIF4A3	0.000204408	1312	1	757	0	446	0.0171731	820	0.00351542	1032	4367
SLC33A1	0.000204408	1312	1	757	0	446	0.0171731	820	0.00351542	1032	4367
TNFRSF10B	0.000204408	1312	1	757	0	446	0.0171731	820	0.00351542	1032	4367
NEU1	0.000204408	1312	1	757	0	446	0.0171731	820	0.00351542	1032	4367
AZIN1	0.000204408	1312	1	757	0	446	0.0171731	820	0.00351542	1032	4367
ABHD13	0.000204408	1312	1	757	0	446	0.0171731	820	0.00351542	1037	4372
RABGEF1	0.000204408	1312	1	757	0	446	0.0171731	820	0.00351542	1037	4372
ENPP3	0.000204408	1312	1	757	0	446	0.0171731	820	0.00351542	1039	4374
NFAT5	0.000553734	145	2	378	1857	191	0.0165496	1833	4.42991e-06	1829	4376
ISX	0.000495174	186	2	378	1857	198	0.0167245	1803	2.51946e-05	1813	4378
MAFK	0.000527292	152	2	378	1857	195	0.0166446	1830	2.43033e-06	1834	4389
MNT	0.00100257	55	3	184	3	440	0.000523286	1894	0	1865	4438
TNNT2	0.000386591	416	2	378	0	446	0.0168683	1598	8.08111e-05	1616	4454
TBX6	0.000762518	70	2	378	1	441	0.000523013	1898	0	1866	4653
WDR61	0.000205248	1306	1	757	0	446	0.0170703	1041	0.00173342	1104	4654
CERS2	0.000762518	70	2	378	1	441	0.000523013	1898	0	1868	4655
HNRNPA3	0.000205248	1306	1	757	0	446	0.0170703	1041	0.00173342	1105	4655
ZXDB	0.000762518	72	2	378	1	441	0.000523013	1898	0	1867	4656
NDUFB5	0.000205248	1306	1	757	0	446	0.0170703	1041	0.00173342	1106	4656
TM2D3	0.000205248	1306	1	757	0	446	0.0170703	1041	0.00173342	1107	4657
TPD52L1	0.000180644	1824	1	757	0	446	0.017117	950	0.0203376	718	4695
JARID2	0.000180644	1824	1	757	0	446	0.017117	950	0.0203376	718	4695
TGFB1	0.000180644	1824	1	757	0	446	0.017117	950	0.0203376	718	4695
SEC22B	0.000180644	1824	1	757	0	446	0.017117	950	0.0203376	718	4695
ZFYVE27	0.000180644	1824	1	757	0	446	0.017117	950	0.0203376	718	4695
BCKDK	0.000180644	1824	1	757	0	446	0.017117	950	0.0203376	718	4695
MCAT	0.000180644	1824	1	757	0	446	0.017117	950	0.0203376	724	4701
ACTN1	0.000180644	1824	1	757	0	446	0.017117	950	0.0203376	724	4701
CBFB	0.000180644	1824	1	757	0	446	0.017117	950	0.0203376	724	4701
RGS16	0.000180644	1824	1	757	0	446	0.017117	950	0.0203376	724	4701
ZBTB20	0.000180644	1824	1	757	0	446	0.017117	950	0.0203376	724	4701
HSPA4	0.000180644	1824	1	757	0	446	0.017117	950	0.0203376	724	4701
KRT73	0.000180644	1824	1	757	0	446	0.017117	950	0.0203376	724	4701
DUSP5	0.000180644	1824	1	757	0	446	0.017117	950	0.0203376	724	4701
SSH1	0.000180644	1824	1	757	0	446	0.017117	950	0.0203376	732	4709
SPHK1	0.000180644	1824	1	757	0	446	0.017117	950	0.0203376	732	4709
TAF15	0.000180644	1824	1	757	0	446	0.017117	950	0.0203376	732	4709
ANXA2	0.000180644	1824	1	757	0	446	0.017117	950	0.0203376	732	4709
GRN	0.000180644	1824	1	757	0	446	0.017117	950	0.0203376	732	4709
LARP1	0.000180644	1824	1	757	0	446	0.017117	950	0.0203376	732	4709
SLC25A29	0.000180644	1824	1	757	0	446	0.017117	950	0.0203376	732	4709
HOXD3	0.000180644	1824	1	757	0	446	0.017117	950	0.0203376	732	4709
TMEM165	0.000180644	1824	1	757	0	446	0.017117	950	0.0203376	732	4709
CREB1	0.000180644	1824	1	757	0	446	0.017117	950	0.0203376	732	4709
GLTSCR2	0.000180644	1824	1	757	0	446	0.017117	950	0.0203376	732	4709
KLHL6	0.000180644	1824	1	757	0	446	0.017117	950	0.0203376	732	4709
LEF1	0.000180644	1824	1	757	0	446	0.017117	950	0.0203376	732	4709
TCN2	0.000180644	1824	1	757	0	446	0.017117	950	0.0203376	745	4722
YIPF5	0.000180644	1824	1	757	0	446	0.017117	950	0.0203376	745	4722
HLA-DPB1	0.000180644	1824	1	757	0	446	0.017117	950	0.0203376	745	4722
ZCCHC24	0.000180644	1824	1	757	0	446	0.017117	950	0.0203376	745	4722
FGFR1OP2	0.000180644	1824	1	757	0	446	0.017117	950	0.0203376	745	4722
WSCD1	0.000180644	1824	1	757	0	446	0.017117	950	0.0203376	745	4722
RPL34	0.000180644	1824	1	757	0	446	0.017117	950	0.0203376	745	4722
CLPTM1L	0.000180644	1824	1	757	0	446	0.017117	950	0.0203376	745	4722
MYL12A	0.000180644	1824	1	757	0	446	0.017117	950	0.0203376	745	4722
FMNL3	0.000180644	1824	1	757	0	446	0.017117	950	0.0203376	745	4722
TP53I3	0.000180644	1824	1	757	0	446	0.017117	950	0.0203376	745	4722
NINJ2	0.000180644	1824	1	757	0	446	0.017117	950	0.0203376	745	4722
GCNT4	0.000180644	1824	1	757	0	446	0.017117	950	0.0203376	745	4722
UBXN1	0.000180644	1824	1	757	0	446	0.017117	950	0.0203376	745	4722
GMPR2	0.000180644	1824	1	757	0	446	0.017117	950	0.0203376	745	4722
NDFIP2	0.000180644	1824	1	757	0	446	0.017117	950	0.0203376	745	4722
GGT5	0.000180644	1824	1	757	0	446	0.017117	950	0.0203376	745	4722
RDH5	0.000180644	1824	1	757	0	446	0.017117	950	0.0203376	745	4722
SULF2	0.000180644	1824	1	757	0	446	0.017117	950	0.0203376	745	4722
FLT3LG	0.000180644	1824	1	757	0	446	0.017117	950	0.0203376	745	4722
TMED10	0.000180644	1824	1	757	0	446	0.017117	950	0.0203376	745	4722
USP34	0.000180644	1824	1	757	0	446	0.017117	950	0.0203376	766	4743
MTMR2	0.000180644	1824	1	757	0	446	0.017117	950	0.0203376	766	4743
SPA17	0.000180644	1824	1	757	0	446	0.017117	950	0.0203376	766	4743
LGALS9	0.000180644	1824	1	757	0	446	0.017117	950	0.0203376	766	4743
ITIH2	0.000388061	411	2	378	0	446	0.0167717	1786	6.43166e-05	1749	4770
LYZ	0.000388061	411	2	378	0	446	0.0167717	1786	6.43166e-05	1750	4771
HOXD8	0.0002504	880	1	757	0	446	0.0169319	1442	0.000906493	1257	4782
OCIAD1	0.000234081	967	1	757	0	446	0.0169604	1305	0.000659823	1307	4782
TSG101	0.000234081	967	1	757	0	446	0.0169604	1305	0.000659823	1308	4783
ZNF22	0.000234081	967	1	757	0	446	0.0169604	1305	0.000659823	1308	4783
INSIG2	0.000234081	967	1	757	0	446	0.0169604	1305	0.000659823	1310	4785
TMUB2	0.000234081	967	1	757	0	446	0.0169604	1305	0.000659823	1310	4785
FHOD1	0.000234081	967	1	757	0	446	0.0169604	1305	0.000659823	1312	4787
PDCD6	0.000234081	967	1	757	0	446	0.0169604	1305	0.000659823	1313	4788
AFAP1L2	0.000234081	967	1	757	0	446	0.0169604	1305	0.000659823	1313	4788
ERGIC2	0.000234081	967	1	757	0	446	0.0169604	1305	0.000659823	1315	4790
ISY1	0.000234081	967	1	757	0	446	0.0169604	1305	0.000659823	1315	4790
TOMM5	0.000234081	967	1	757	0	446	0.0169604	1305	0.000659823	1315	4790
ATG3	0.000234081	967	1	757	0	446	0.0169604	1305	0.000659823	1318	4793
LSR	0.000234081	967	1	757	0	446	0.0169604	1305	0.000659823	1318	4793
RBM23	0.000234081	967	1	757	0	446	0.0169604	1305	0.000659823	1320	4795
COPA	0.000234081	967	1	757	0	446	0.0169604	1305	0.000659823	1320	4795
CLTA	0.000234081	967	1	757	0	446	0.0169604	1305	0.000659823	1320	4795
SMG7	0.000234081	967	1	757	0	446	0.0169604	1305	0.000659823	1320	4795
SPG21	0.000234081	967	1	757	0	446	0.0169604	1305	0.000659823	1320	4795
RAB5C	0.000234081	967	1	757	0	446	0.0169604	1305	0.000659823	1325	4800
SF3A3	0.000234081	967	1	757	0	446	0.0169604	1305	0.000659823	1325	4800
CNOT2	0.000234081	967	1	757	0	446	0.0169604	1305	0.000659823	1327	4802
TMEM9B	0.000234081	967	1	757	0	446	0.0169604	1305	0.000659823	1327	4802
VPS25	0.000234081	967	1	757	0	446	0.0169604	1305	0.000659823	1327	4802
TFG	0.000234081	967	1	757	0	446	0.0169604	1305	0.000659823	1327	4802
EXOSC4	0.000234081	967	1	757	0	446	0.0169604	1305	0.000659823	1327	4802
PGBD4	0.000234081	967	1	757	0	446	0.0169604	1305	0.000659823	1332	4807
MRPL3	0.000234081	967	1	757	0	446	0.0169604	1305	0.000659823	1332	4807
WDR75	0.000234081	967	1	757	0	446	0.0169604	1305	0.000659823	1332	4807
NOL7	0.000234081	967	1	757	0	446	0.0169604	1305	0.000659823	1332	4807
MRPS34	0.000234081	967	1	757	0	446	0.0169604	1305	0.000659823	1336	4811
SRP14	0.000234081	967	1	757	0	446	0.0169604	1305	0.000659823	1336	4811
GNAS	0.000234081	967	1	757	0	446	0.0169604	1305	0.000659823	1336	4811
STARD3	0.000234081	967	1	757	0	446	0.0169604	1305	0.000659823	1336	4811
ZNF3	0.000234081	967	1	757	0	446	0.0169604	1305	0.000659823	1336	4811
UFD1L	0.000234081	967	1	757	0	446	0.0169604	1305	0.000659823	1336	4811
SLC35C2	0.000192511	1531	1	757	0	446	0.0170929	1009	0.00195932	1072	4815
IQSEC1	0.000192511	1531	1	757	0	446	0.0170929	1009	0.00195932	1073	4816
IGSF8	0.000234081	967	1	757	0	446	0.0169604	1305	0.000659823	1342	4817
CBX3	0.000234081	967	1	757	0	446	0.0169604	1305	0.000659823	1342	4817
FAM168A	0.000234081	967	1	757	0	446	0.0169604	1305	0.000659823	1342	4817
MIF	0.000192511	1531	1	757	0	446	0.0170929	1009	0.00195932	1074	4817
CSNK1A1	0.000192511	1531	1	757	0	446	0.0170929	1009	0.00195932	1075	4818
PPP1R13L	0.000192511	1531	1	757	0	446	0.0170929	1009	0.00195932	1075	4818
SLC7A14	0.000192511	1531	1	757	0	446	0.0170929	1009	0.00195932	1075	4818
PDK2	0.000192511	1531	1	757	0	446	0.0170929	1009	0.00195932	1075	4818
LRP10	0.000234081	967	1	757	0	446	0.0169604	1305	0.000659823	1345	4820
URM1	0.000234081	967	1	757	0	446	0.0169604	1305	0.000659823	1345	4820
ARMCX6	0.000234081	967	1	757	0	446	0.0169604	1305	0.000659823	1345	4820
UQCRC2	0.000234081	967	1	757	0	446	0.0169604	1305	0.000659823	1345	4820
NCK2	0.000234081	967	1	757	0	446	0.0169604	1305	0.000659823	1345	4820
ZNF195	0.000192511	1531	1	757	0	446	0.0170929	1009	0.00195932	1079	4822
DDX3X	0.000192511	1531	1	757	0	446	0.0170929	1009	0.00195932	1079	4822
MOAP1	0.000192511	1531	1	757	0	446	0.0170929	1009	0.00195932	1079	4822
NRIP1	0.000192511	1531	1	757	0	446	0.0170929	1009	0.00195932	1079	4822
SNRPD1	0.000192511	1531	1	757	0	446	0.0170929	1009	0.00195932	1079	4822
TMEM51	0.000192511	1531	1	757	0	446	0.0170929	1009	0.00195932	1079	4822
GDE1	0.000192511	1531	1	757	0	446	0.0170929	1009	0.00195932	1079	4822
DHX32	0.000192511	1531	1	757	0	446	0.0170929	1009	0.00195932	1079	4822
OGDH	0.000211544	1266	1	757	0	446	0.0170382	1104	0.000959964	1251	4824
ZFP91-CNTF	0.000234081	967	1	757	0	446	0.0169604	1305	0.000659823	1350	4825
RAB7A	0.000234081	967	1	757	0	446	0.0169604	1305	0.000659823	1350	4825
CD47	0.000234081	967	1	757	0	446	0.0169604	1305	0.000659823	1350	4825
RAB14	0.000234081	967	1	757	0	446	0.0169604	1305	0.000659823	1350	4825
ARIH1	0.000234081	967	1	757	0	446	0.0169604	1305	0.000659823	1350	4825
HOXA10	0.000234081	967	1	757	0	446	0.0169604	1305	0.000659823	1350	4825
DHDDS	0.000211544	1266	1	757	0	446	0.0170382	1104	0.000959964	1252	4825
DDB1	0.000234081	967	1	757	0	446	0.0169604	1305	0.000659823	1350	4825
PSMA3	0.000234081	967	1	757	0	446	0.0169604	1305	0.000659823	1350	4825
OST4	0.000234081	967	1	757	0	446	0.0169604	1305	0.000659823	1350	4825
FOXP1	0.000211544	1266	1	757	0	446	0.0170382	1104	0.000959964	1253	4826
OTUD6B	0.000211544	1266	1	757	0	446	0.0170382	1104	0.000959964	1254	4827
OSBPL1A	0.000192511	1531	1	757	0	446	0.0170929	1009	0.00195932	1087	4830
FADS1	0.000192511	1531	1	757	0	446	0.0170929	1009	0.00195932	1087	4830
PRPSAP2	0.000192511	1531	1	757	0	446	0.0170929	1009	0.00195932	1087	4830
RGMB	0.000192511	1531	1	757	0	446	0.0170929	1009	0.00195932	1090	4833
CLK3	0.000192511	1531	1	757	0	446	0.0170929	1009	0.00195932	1090	4833
ZBED4	0.000192511	1531	1	757	0	446	0.0170929	1009	0.00195932	1090	4833
SNX11	0.000192511	1531	1	757	0	446	0.0170929	1009	0.00195932	1090	4833
FBXW7	0.000192511	1531	1	757	0	446	0.0170929	1009	0.00195932	1090	4833
SRSF10	0.000234081	967	1	757	0	446	0.0169604	1305	0.000659823	1359	4834
CDK7	0.000234081	967	1	757	0	446	0.0169604	1305	0.000659823	1359	4834
IQGAP1	0.000234081	967	1	757	0	446	0.0169604	1305	0.000659823	1359	4834
MRPL48	0.000234081	967	1	757	0	446	0.0169604	1305	0.000659823	1359	4834
CTNNBL1	0.000234081	967	1	757	0	446	0.0169604	1305	0.000659823	1359	4834
EIF3D	0.000234081	967	1	757	0	446	0.0169604	1305	0.000659823	1359	4834
PMPCB	0.000234081	967	1	757	0	446	0.0169604	1305	0.000659823	1359	4834
RSL24D1	0.000234081	967	1	757	0	446	0.0169604	1305	0.000659823	1359	4834
MED10	0.000234081	967	1	757	0	446	0.0169604	1305	0.000659823	1359	4834
MYH9	0.000192511	1531	1	757	0	446	0.0170929	1009	0.00195932	1095	4838
ENY2	0.000234081	967	1	757	0	446	0.0169604	1305	0.000659823	1368	4843
RAB2A	0.000234081	967	1	757	0	446	0.0169604	1305	0.000659823	1368	4843
RAP1B	0.000234081	967	1	757	0	446	0.0169604	1305	0.000659823	1368	4843
CASKIN2	0.000234081	967	1	757	0	446	0.0169604	1305	0.000659823	1368	4843
PARL	0.000234081	967	1	757	0	446	0.0169604	1305	0.000659823	1368	4843
KHSRP	0.000234081	967	1	757	0	446	0.0169604	1305	0.000659823	1368	4843
WDR33	0.000234081	967	1	757	0	446	0.0169604	1305	0.000659823	1368	4843
SETD5	0.000234081	967	1	757	0	446	0.0169604	1305	0.000659823	1368	4843
ELP2	0.000234081	967	1	757	0	446	0.0169604	1305	0.000659823	1368	4843
ILF2	0.000234081	967	1	757	0	446	0.0169604	1305	0.000659823	1368	4843
TMEM115	0.000234081	967	1	757	0	446	0.0169604	1305	0.000659823	1368	4843
NONO	0.000234081	967	1	757	0	446	0.0169604	1305	0.000659823	1379	4854
MAGED2	0.000234081	967	1	757	0	446	0.0169604	1305	0.000659823	1379	4854
TCOF1	0.000234081	967	1	757	0	446	0.0169604	1305	0.000659823	1379	4854
IDH3B	0.000234081	967	1	757	0	446	0.0169604	1305	0.000659823	1379	4854
BCAP31	0.000234081	967	1	757	0	446	0.0169604	1305	0.000659823	1379	4854
RALA	0.000234081	967	1	757	0	446	0.0169604	1305	0.000659823	1384	4859
RPL7L1	0.000234081	967	1	757	0	446	0.0169604	1305	0.000659823	1384	4859
MRPL18	0.000234081	967	1	757	0	446	0.0169604	1305	0.000659823	1384	4859
VPS72	0.000234081	967	1	757	0	446	0.0169604	1305	0.000659823	1384	4859
CPNE1	0.000234081	967	1	757	0	446	0.0169604	1305	0.000659823	1388	4863
PPIL3	0.000234081	967	1	757	0	446	0.0169604	1305	0.000659823	1388	4863
TTC1	0.000234081	967	1	757	0	446	0.0169604	1305	0.000659823	1390	4865
ATXN7L3	0.000234081	967	1	757	0	446	0.0169604	1305	0.000659823	1390	4865
WAC	0.000234081	967	1	757	0	446	0.0169604	1305	0.000659823	1390	4865
TMCO1	0.000234081	967	1	757	0	446	0.0169604	1305	0.000659823	1390	4865
PSMB4	0.000234081	967	1	757	0	446	0.0169604	1305	0.000659823	1394	4869
TMEM70	0.000234081	967	1	757	0	446	0.0169604	1305	0.000659823	1394	4869
SCAND1	0.000234081	967	1	757	0	446	0.0169604	1305	0.000659823	1394	4869
CAP1	0.000234081	967	1	757	0	446	0.0169604	1305	0.000659823	1397	4872
METTL3	0.000234081	967	1	757	0	446	0.0169604	1305	0.000659823	1398	4873
TMCO6	0.000176801	1876	1	757	0	446	0.0170703	1041	0.00972381	782	4902
DOCK6	0.000176801	1876	1	757	0	446	0.0170703	1041	0.00972381	783	4903
ST6GAL1	0.000176801	1876	1	757	0	446	0.0170703	1041	0.00972381	783	4903
CTSC	0.000176801	1876	1	757	0	446	0.0170703	1041	0.00972381	783	4903
DNAJC7	0.000176801	1876	1	757	0	446	0.0170703	1041	0.00972381	783	4903
THBS1	0.000176801	1876	1	757	0	446	0.0170703	1041	0.00972381	787	4907
ACOT7	0.000176801	1876	1	757	0	446	0.0170703	1041	0.00972381	787	4907
TNPO1	0.000176801	1876	1	757	0	446	0.0170703	1041	0.00972381	789	4909
GIMAP6	0.000176801	1876	1	757	0	446	0.0170703	1041	0.00972381	789	4909
CERCAM	0.000176801	1876	1	757	0	446	0.0170703	1041	0.00972381	791	4911
MDM4	0.000176801	1876	1	757	0	446	0.0170703	1041	0.00972381	791	4911
CDC26	0.000176801	1876	1	757	0	446	0.0170703	1041	0.00972381	791	4911
GPD1L	0.000176801	1876	1	757	0	446	0.0170703	1041	0.00972381	794	4914
FAM122C	0.000176801	1876	1	757	0	446	0.0170703	1041	0.00972381	794	4914
PLEKHO1	0.000203652	1470	1	757	0	446	0.0170356	1111	0.00106978	1143	4927
ERN2	0.000203652	1470	1	757	0	446	0.0170356	1111	0.00106978	1144	4928
SLC25A37	0.000203652	1470	1	757	0	446	0.0170356	1111	0.00106978	1144	4928
LGALS9B	0.000203652	1470	1	757	0	446	0.0170356	1111	0.00106978	1146	4930
HIST1H4C	0.000203652	1470	1	757	0	446	0.0170356	1111	0.00106978	1146	4930
MSI2	0.000203652	1470	1	757	0	446	0.0170356	1111	0.00106978	1146	4930
ZFP36L1	0.000203652	1470	1	757	0	446	0.0170356	1111	0.00106978	1146	4930
LGALS9C	0.000203652	1470	1	757	0	446	0.0170356	1111	0.00106978	1146	4930
TTC7B	0.000203652	1470	1	757	0	446	0.0170356	1111	0.00106978	1146	4930
TXNL1	0.000203652	1470	1	757	0	446	0.0170356	1111	0.00106978	1146	4930
CSNK1D	0.000203652	1470	1	757	0	446	0.0170356	1111	0.00106978	1146	4930
FECH	0.000203652	1470	1	757	0	446	0.0170356	1111	0.00106978	1146	4930
SLC17A7	0.000203652	1470	1	757	0	446	0.0170356	1111	0.00106978	1155	4939
HIST1H2BN	0.000203652	1470	1	757	0	446	0.0170356	1111	0.00106978	1155	4939
IGBP1	0.000203652	1470	1	757	0	446	0.0170356	1111	0.00106978	1155	4939
MED29	0.000203652	1470	1	757	0	446	0.0170356	1111	0.00106978	1155	4939
DST	0.000203652	1470	1	757	0	446	0.0170356	1111	0.00106978	1159	4943
DGAT1	0.000203652	1470	1	757	0	446	0.0170356	1111	0.00106978	1159	4943
RAD50	0.000203652	1470	1	757	0	446	0.0170356	1111	0.00106978	1159	4943
SPECC1L	0.000203652	1470	1	757	0	446	0.0170356	1111	0.00106978	1159	4943
CLTB	0.000203652	1470	1	757	0	446	0.0170356	1111	0.00106978	1159	4943
HIST1H2BL	0.000203652	1470	1	757	0	446	0.0170356	1111	0.00106978	1159	4943
MAP1LC3A	0.000203652	1470	1	757	0	446	0.0170356	1111	0.00106978	1159	4943
MAPK3	0.000203652	1470	1	757	0	446	0.0170356	1111	0.00106978	1159	4943
PTPRF	0.000203652	1470	1	757	0	446	0.0170356	1111	0.00106978	1167	4951
DDX42	0.000203652	1470	1	757	0	446	0.0170356	1111	0.00106978	1167	4951
PDE4C	0.000203652	1470	1	757	0	446	0.0170356	1111	0.00106978	1167	4951
ISOC2	0.000203652	1470	1	757	0	446	0.0170356	1111	0.00106978	1167	4951
LRRC14	0.000203652	1470	1	757	0	446	0.0170356	1111	0.00106978	1171	4955
LRP5L	0.000203652	1470	1	757	0	446	0.0170356	1111	0.00106978	1171	4955
ZNF367	0.000203652	1470	1	757	0	446	0.0170356	1111	0.00106978	1173	4957
CDHR2	0.000203652	1470	1	757	0	446	0.0170356	1111	0.00106978	1173	4957
ACOX1	0.000203652	1470	1	757	0	446	0.0170356	1111	0.00106978	1173	4957
LENG8	0.000203652	1470	1	757	0	446	0.0170356	1111	0.00106978	1173	4957
STAU2	0.000203652	1470	1	757	0	446	0.0170356	1111	0.00106978	1173	4957
ABCC3	0.000203652	1470	1	757	0	446	0.0170356	1111	0.00106978	1178	4962
PPP1R10	0.000203652	1470	1	757	0	446	0.0170356	1111	0.00106978	1178	4962
EFCAB3	0.000203652	1470	1	757	0	446	0.0170356	1111	0.00106978	1178	4962
SEMA3B	0.000203652	1470	1	757	0	446	0.0170356	1111	0.00106978	1178	4962
RDH13	0.000203652	1470	1	757	0	446	0.0170356	1111	0.00106978	1178	4962
HIST1H3I	0.000203652	1470	1	757	0	446	0.0170356	1111	0.00106978	1178	4962
RASD1	0.000203652	1470	1	757	0	446	0.0170356	1111	0.00106978	1184	4968
HIST1H3A	0.000203652	1470	1	757	0	446	0.0170356	1111	0.00106978	1184	4968
ACADVL	0.000203652	1470	1	757	0	446	0.0170356	1111	0.00106978	1186	4970
DGKA	0.000203652	1470	1	757	0	446	0.0170356	1111	0.00106978	1186	4970
APPBP2	0.000203652	1470	1	757	0	446	0.0170356	1111	0.00106978	1186	4970
INF2	0.000203652	1470	1	757	0	446	0.0170356	1111	0.00106978	1186	4970
AKAP9	0.000203652	1470	1	757	0	446	0.0170356	1111	0.00106978	1190	4974
DDX17	0.000203652	1470	1	757	0	446	0.0170356	1111	0.00106978	1190	4974
AFF4	0.000203652	1470	1	757	0	446	0.0170356	1111	0.00106978	1192	4976
BECN1	0.000204134	1416	1	757	0	446	0.017027	1168	0.00104317	1195	4982
CYP4F11	0.000204134	1416	1	757	0	446	0.017027	1168	0.00104317	1195	4982
EIF4E	0.000204134	1416	1	757	0	446	0.017027	1168	0.00104317	1197	4984
TSPAN6	0.000204134	1416	1	757	0	446	0.017027	1168	0.00104317	1197	4984
PELI1	0.000204134	1416	1	757	0	446	0.017027	1168	0.00104317	1199	4986
POLR2J	0.000204134	1416	1	757	0	446	0.017027	1168	0.00104317	1199	4986
ADAP2	0.000204134	1416	1	757	0	446	0.017027	1168	0.00104317	1199	4986
ALAS1	0.000204134	1416	1	757	0	446	0.017027	1168	0.00104317	1199	4986
TTC39A	0.000204134	1416	1	757	0	446	0.017027	1168	0.00104317	1203	4990
CHD7	0.000204134	1416	1	757	0	446	0.017027	1168	0.00104317	1204	4991
WEE1	0.000204134	1416	1	757	0	446	0.017027	1168	0.00104317	1204	4991
FEZ1	0.000204134	1416	1	757	0	446	0.017027	1168	0.00104317	1204	4991
LASP1	0.000204134	1416	1	757	0	446	0.017027	1168	0.00104317	1204	4991
TSHZ1	0.000204134	1416	1	757	0	446	0.017027	1168	0.00104317	1204	4991
KIF4A	0.000204134	1416	1	757	0	446	0.017027	1168	0.00104317	1209	4996
AKAP5	0.000204134	1416	1	757	0	446	0.017027	1168	0.00104317	1209	4996
TUBB2A	0.000204134	1416	1	757	0	446	0.017027	1168	0.00104317	1211	4998
UBA3	0.000204134	1416	1	757	0	446	0.017027	1168	0.00104317	1211	4998
GNGT1	0.000204134	1416	1	757	0	446	0.017027	1168	0.00104317	1211	4998
SKIL	0.000204134	1416	1	757	0	446	0.017027	1168	0.00104317	1211	4998
DUSP2	0.000204134	1416	1	757	0	446	0.017027	1168	0.00104317	1211	4998
MKLN1	0.000176486	1890	1	757	0	446	0.0170479	1086	0.0070777	819	4998
CCDC60	0.000204134	1416	1	757	0	446	0.017027	1168	0.00104317	1211	4998
ZC3H13	0.000176486	1890	1	757	0	446	0.0170479	1086	0.0070777	820	4999
FAM50B	0.000176486	1890	1	757	0	446	0.0170479	1086	0.0070777	820	4999
PNRC1	0.000176486	1890	1	757	0	446	0.0170479	1086	0.0070777	820	4999
NLK	0.000176486	1890	1	757	0	446	0.0170479	1086	0.0070777	820	4999
TMEM69	0.000176486	1890	1	757	0	446	0.0170479	1086	0.0070777	824	5003
MYH10	0.000176486	1890	1	757	0	446	0.0170479	1086	0.0070777	824	5003
COTL1	0.000176486	1890	1	757	0	446	0.0170479	1086	0.0070777	824	5003
DEDD2	0.000204134	1416	1	757	0	446	0.017027	1168	0.00104317	1217	5004
CNP	0.000204134	1416	1	757	0	446	0.017027	1168	0.00104317	1217	5004
ZNF18	0.000204134	1416	1	757	0	446	0.017027	1168	0.00104317	1217	5004
PELI2	0.000204134	1416	1	757	0	446	0.017027	1168	0.00104317	1217	5004
AKAP1	0.000204134	1416	1	757	0	446	0.017027	1168	0.00104317	1217	5004
BEST3	0.000204134	1416	1	757	0	446	0.017027	1168	0.00104317	1217	5004
TUBA4A	0.000204134	1416	1	757	0	446	0.017027	1168	0.00104317	1217	5004
ITGA7	0.000204134	1416	1	757	0	446	0.017027	1168	0.00104317	1217	5004
DSP	0.000204134	1416	1	757	0	446	0.017027	1168	0.00104317	1217	5004
CPNE8	0.000204134	1416	1	757	0	446	0.017027	1168	0.00104317	1217	5004
PSMA5	0.000204134	1416	1	757	0	446	0.017027	1168	0.00104317	1217	5004
CTTN	0.000204134	1416	1	757	0	446	0.017027	1168	0.00104317	1217	5004
ANXA11	0.000204134	1416	1	757	0	446	0.017027	1168	0.00104317	1217	5004
ITGB4	0.000204134	1416	1	757	0	446	0.017027	1168	0.00104317	1217	5004
ANKRD55	0.000176486	1890	1	757	0	446	0.0170479	1086	0.0070777	827	5006
SMTNL1	0.000176486	1890	1	757	0	446	0.0170479	1086	0.0070777	827	5006
KCNN3	0.000176486	1890	1	757	0	446	0.0170479	1086	0.0070777	827	5006
WDR70	0.000176486	1890	1	757	0	446	0.0170479	1086	0.0070777	830	5009
TIMP2	0.000176486	1890	1	757	0	446	0.0170479	1086	0.0070777	830	5009
HKR1	0.000204134	1416	1	757	0	446	0.017027	1168	0.00104317	1231	5018
CLDN7	0.000204134	1416	1	757	0	446	0.017027	1168	0.00104317	1231	5018
CXCL2	0.000204134	1416	1	757	0	446	0.017027	1168	0.00104317	1231	5018
RIPK4	0.000204134	1416	1	757	0	446	0.017027	1168	0.00104317	1231	5018
TSC22D2	0.000204134	1416	1	757	0	446	0.017027	1168	0.00104317	1235	5022
DCTN2	0.000204134	1416	1	757	0	446	0.017027	1168	0.00104317	1235	5022
NDEL1	0.000204134	1416	1	757	0	446	0.017027	1168	0.00104317	1235	5022
TNFRSF1B	0.000204134	1416	1	757	0	446	0.017027	1168	0.00104317	1238	5025
TIPARP	0.000204134	1416	1	757	0	446	0.017027	1168	0.00104317	1238	5025
USP2	0.000204134	1416	1	757	0	446	0.017027	1168	0.00104317	1238	5025
VAPB	0.000204134	1416	1	757	0	446	0.017027	1168	0.00104317	1238	5025
DTWD1	0.000204134	1416	1	757	0	446	0.017027	1168	0.00104317	1242	5029
ARHGAP28	0.000204134	1416	1	757	0	446	0.017027	1168	0.00104317	1242	5029
CLEC4E	0.000204134	1416	1	757	0	446	0.017027	1168	0.00104317	1242	5029
ADM	0.000204134	1416	1	757	0	446	0.017027	1168	0.00104317	1242	5029
ZFAND2B	0.000204134	1416	1	757	0	446	0.017027	1168	0.00104317	1242	5029
RAB5A	0.000204134	1416	1	757	0	446	0.017027	1168	0.00104317	1242	5029
PLAUR	0.000204134	1416	1	757	0	446	0.017027	1168	0.00104317	1248	5035
MANBAL	0.000238627	922	1	757	0	446	0.0168789	1541	0.00022373	1427	5093
INTS4	0.000238627	922	1	757	0	446	0.0168789	1541	0.00022373	1428	5094
MRPL33	0.000238627	922	1	757	0	446	0.0168789	1541	0.00022373	1429	5095
RPN2	0.000238627	922	1	757	0	446	0.0168789	1541	0.00022373	1430	5096
ARF4	0.000238627	922	1	757	0	446	0.0168789	1541	0.00022373	1430	5096
TARS	0.000238627	922	1	757	0	446	0.0168789	1541	0.00022373	1432	5098
POLR2K	0.000238627	922	1	757	0	446	0.0168789	1541	0.00022373	1432	5098
ESYT1	0.000238627	922	1	757	0	446	0.0168789	1541	0.00022373	1432	5098
SUB1	0.000238627	922	1	757	0	446	0.0168789	1541	0.00022373	1432	5098
RSL1D1	0.000238627	922	1	757	0	446	0.0168789	1541	0.00022373	1436	5102
RBMX	0.000238627	922	1	757	0	446	0.0168789	1541	0.00022373	1437	5103
CSDE1	0.000238627	922	1	757	0	446	0.0168789	1541	0.00022373	1437	5103
EBPL	0.000238627	922	1	757	0	446	0.0168789	1541	0.00022373	1439	5105
TFB2M	0.000238627	922	1	757	0	446	0.0168789	1541	0.00022373	1439	5105
AHSA1	0.000238627	922	1	757	0	446	0.0168789	1541	0.00022373	1439	5105
OLA1	0.000238627	922	1	757	0	446	0.0168789	1541	0.00022373	1442	5108
NPC2	0.000238627	922	1	757	0	446	0.0168789	1541	0.00022373	1443	5109
DNLZ	0.000238627	922	1	757	0	446	0.0168789	1541	0.00022373	1443	5109
DSTN	0.000238627	922	1	757	0	446	0.0168789	1541	0.00022373	1445	5111
ATP6V1G1	0.000238627	922	1	757	0	446	0.0168789	1541	0.00022373	1445	5111
YIPF4	0.000238627	922	1	757	0	446	0.0168789	1541	0.00022373	1447	5113
RPS19BP1	0.000238627	922	1	757	0	446	0.0168789	1541	0.00022373	1448	5114
SERBP1	0.000238627	922	1	757	0	446	0.0168789	1541	0.00022373	1449	5115
FAM49B	0.000238627	922	1	757	0	446	0.0168789	1541	0.00022373	1450	5116
HTATIP2	0.000238627	922	1	757	0	446	0.0168789	1541	0.00022373	1450	5116
EIF1AY	0.000238627	922	1	757	0	446	0.0168789	1541	0.00022373	1450	5116
TMEM170A	0.000238627	922	1	757	0	446	0.0168789	1541	0.00022373	1453	5119
PDRG1	0.000238627	922	1	757	0	446	0.0168789	1541	0.00022373	1453	5119
ASPH	0.000238627	922	1	757	0	446	0.0168789	1541	0.00022373	1455	5121
DDX21	0.000238627	922	1	757	0	446	0.0168789	1541	0.00022373	1455	5121
PCNP	0.000238627	922	1	757	0	446	0.0168789	1541	0.00022373	1457	5123
DCAF6	0.000238627	922	1	757	0	446	0.0168789	1541	0.00022373	1457	5123
CNDP2	0.000238627	922	1	757	0	446	0.0168789	1541	0.00022373	1459	5125
KLHDC3	0.000238627	922	1	757	0	446	0.0168789	1541	0.00022373	1459	5125
UTP23	0.000238627	922	1	757	0	446	0.0168789	1541	0.00022373	1461	5127
SRP54	0.000238627	922	1	757	0	446	0.0168789	1541	0.00022373	1461	5127
CACYBP	0.000238627	922	1	757	0	446	0.0168789	1541	0.00022373	1463	5129
UBE2T	0.000238627	922	1	757	0	446	0.0168789	1541	0.00022373	1463	5129
CDCA4	0.000238627	922	1	757	0	446	0.0168789	1541	0.00022373	1463	5129
BZW1	0.000238627	922	1	757	0	446	0.0168789	1541	0.00022373	1466	5132
KDELR2	0.000238627	922	1	757	0	446	0.0168789	1541	0.00022373	1467	5133
STUB1	0.000522466	155	1	757	0	446	0.000522739	1907	0	1869	5134
PSME1	0.000238627	922	1	757	0	446	0.0168789	1541	0.00022373	1468	5134
VMA21	0.000238627	922	1	757	0	446	0.0168789	1541	0.00022373	1469	5135
ZDHHC6	0.000238627	922	1	757	0	446	0.0168789	1541	0.00022373	1470	5136
YIPF3	0.000238627	922	1	757	0	446	0.0168789	1541	0.00022373	1471	5137
TPM2	0.000207226	1273	1	757	0	446	0.0169576	1397	0.000760006	1270	5143
IRF9	0.000207226	1273	1	757	0	446	0.0169576	1397	0.000760006	1271	5144
AAMP	0.000207226	1273	1	757	0	446	0.0169576	1397	0.000760006	1271	5144
LRRC29	0.000207226	1273	1	757	0	446	0.0169576	1397	0.000760006	1271	5144
H1F0	0.000207226	1273	1	757	0	446	0.0169576	1397	0.000760006	1274	5147
PDCD10	0.000207226	1273	1	757	0	446	0.0169576	1397	0.000760006	1274	5147
ZNF280C	0.000207226	1273	1	757	0	446	0.0169576	1397	0.000760006	1274	5147
TJP2	0.000207226	1273	1	757	0	446	0.0169576	1397	0.000760006	1274	5147
CHD4	0.000207226	1273	1	757	0	446	0.0169576	1397	0.000760006	1278	5151
TSPAN17	0.000207226	1273	1	757	0	446	0.0169576	1397	0.000760006	1278	5151
STX10	0.000207226	1273	1	757	0	446	0.0169576	1397	0.000760006	1278	5151
SMARCC2	0.000522466	155	1	757	0	446	0.000522739	1907	0	1888	5153
ME1	0.000207226	1273	1	757	0	446	0.0169576	1397	0.000760006	1281	5154
RALGDS	0.000522466	159	1	757	0	446	0.000522739	1907	0	1885	5154
AMIGO2	0.000207226	1273	1	757	0	446	0.0169576	1397	0.000760006	1281	5154
NCDN	0.000207226	1273	1	757	0	446	0.0169576	1397	0.000760006	1281	5154
ST3GAL6	0.000207226	1273	1	757	0	446	0.0169576	1397	0.000760006	1281	5154
TMEM17	0.000207226	1273	1	757	0	446	0.0169576	1397	0.000760006	1285	5158
SNX18	0.000207226	1273	1	757	0	446	0.0169576	1397	0.000760006	1285	5158
PCNA	0.000207226	1273	1	757	0	446	0.0169576	1397	0.000760006	1287	5160
FASTKD2	0.000207226	1273	1	757	0	446	0.0169576	1397	0.000760006	1287	5160
TWF2	0.000207226	1273	1	757	0	446	0.0169576	1397	0.000760006	1287	5160
MMP2	0.000522466	159	1	757	0	446	0.000522739	1907	0	1893	5162
AP2B1	0.000207226	1273	1	757	0	446	0.0169576	1397	0.000760006	1290	5163
FUS	0.000207226	1273	1	757	0	446	0.0169576	1397	0.000760006	1290	5163
PKMYT1	0.000207226	1273	1	757	0	446	0.0169576	1397	0.000760006	1292	5165
CAPRIN1	0.000207226	1273	1	757	0	446	0.0169576	1397	0.000760006	1293	5166
TNNI2	0.000207226	1273	1	757	0	446	0.0169576	1397	0.000760006	1293	5166
SLC35B2	0.000522466	159	1	757	0	446	0.000522739	1907	0	1899	5168
ARG2	0.000522466	155	1	757	0	446	0.000522739	1907	0	1908	5173
HOXB6	0.000522466	155	1	757	0	446	0.000522739	1907	0	1909	5174
EBF4	0.000522466	159	1	757	0	446	0.000522739	1907	0	1913	5182
PSMD6	0.000243576	886	1	757	0	446	0.0169163	1510	0.000106321	1599	5198
STARD10	0.000243576	886	1	757	0	446	0.0169163	1510	0.000106321	1600	5199
PRNP	0.000176411	1903	1	757	0	446	0.0170238	1239	0.00517823	858	5203
CHST11	0.000176411	1903	1	757	0	446	0.0170238	1239	0.00517823	858	5203
DLL4	0.000176411	1903	1	757	0	446	0.0170238	1239	0.00517823	860	5205
TRIOBP	0.000176411	1903	1	757	0	446	0.0170238	1239	0.00517823	860	5205
CBX6	0.000176411	1903	1	757	0	446	0.0170238	1239	0.00517823	860	5205
UBXN8	0.000176411	1903	1	757	0	446	0.0170238	1239	0.00517823	860	5205
MARCKSL1	0.000176411	1903	1	757	0	446	0.0170238	1239	0.00517823	860	5205
SS18	0.000170589	1910	1	757	0	446	0.0169851	1282	0.00700684	832	5227
ADAM28	0.000170589	1910	1	757	0	446	0.0169851	1282	0.00700684	832	5227
CCDC28A	0.000170589	1910	1	757	0	446	0.0169851	1282	0.00700684	832	5227
RASGRP1	0.000170589	1910	1	757	0	446	0.0169851	1282	0.00700684	832	5227
PUS3	0.000170589	1910	1	757	0	446	0.0169851	1282	0.00700684	836	5231
MRPS36	0.000196634	1522	1	757	0	446	0.0169347	1438	0.00125682	1114	5277
WBP11	0.000196634	1522	1	757	0	446	0.0169347	1438	0.00125682	1115	5278
STC2	0.000196634	1522	1	757	0	446	0.0169347	1438	0.00125682	1115	5278
RRP8	0.000255753	843	1	757	0	446	0.0168189	1710	0.000146934	1524	5280
BTF3L4	0.000255753	843	1	757	0	446	0.0168189	1710	0.000146934	1525	5281
ZFYVE16	0.000255753	843	1	757	0	446	0.0168189	1710	0.000146934	1525	5281
PBX4	0.00040244	298	1	757	0	446	0.000523012	1901	0	1880	5282
CAMK2D	0.000255753	843	1	757	0	446	0.0168189	1710	0.000146934	1527	5283
SRP19	0.000187098	1807	1	757	0	446	0.017025	1223	0.00249934	1051	5284
GTPBP4	0.000255753	843	1	757	0	446	0.0168189	1710	0.000146934	1528	5284
SNX2	0.000255753	843	1	757	0	446	0.0168189	1710	0.000146934	1529	5285
EIF4EBP1	0.000187098	1807	1	757	0	446	0.017025	1223	0.00249934	1052	5285
DEDD	0.000187098	1807	1	757	0	446	0.017025	1223	0.00249934	1052	5285
TMEM205	0.000187098	1807	1	757	0	446	0.017025	1223	0.00249934	1052	5285
ZDHHC24	0.000187098	1807	1	757	0	446	0.017025	1223	0.00249934	1052	5285
COPS5	0.000255753	843	1	757	0	446	0.0168189	1710	0.000146934	1530	5286
SEC23B	0.000255753	843	1	757	0	446	0.0168189	1710	0.000146934	1531	5287
PGM5	0.000255753	843	1	757	0	446	0.0168189	1710	0.000146934	1531	5287
SUZ12	0.000187098	1807	1	757	0	446	0.017025	1223	0.00249934	1056	5289
MORN2	0.000255753	843	1	757	0	446	0.0168189	1710	0.000146934	1533	5289
SPOPL	0.000255753	843	1	757	0	446	0.0168189	1710	0.000146934	1533	5289
INCENP	0.000255753	843	1	757	0	446	0.0168189	1710	0.000146934	1533	5289
MUT	0.000255753	843	1	757	0	446	0.0168189	1710	0.000146934	1533	5289
SAMHD1	0.000187098	1807	1	757	0	446	0.017025	1223	0.00249934	1057	5290
SLC39A8	0.000187098	1807	1	757	0	446	0.017025	1223	0.00249934	1057	5290
CRIP1	0.000187098	1807	1	757	0	446	0.017025	1223	0.00249934	1057	5290
GEMIN7	0.000187098	1807	1	757	0	446	0.017025	1223	0.00249934	1057	5290
FAM177A1	0.000187098	1807	1	757	0	446	0.017025	1223	0.00249934	1057	5290
TMEM88	0.000187098	1807	1	757	0	446	0.017025	1223	0.00249934	1057	5290
PRPF38B	0.000255753	843	1	757	0	446	0.0168189	1710	0.000146934	1537	5293
RPRD1A	0.000255753	843	1	757	0	446	0.0168189	1710	0.000146934	1538	5294
TBCA	0.000255753	843	1	757	0	446	0.0168189	1710	0.000146934	1538	5294
EAPP	0.000255753	843	1	757	0	446	0.0168189	1710	0.000146934	1538	5294
TRAF3IP2	0.000187098	1807	1	757	0	446	0.017025	1223	0.00249934	1063	5296
CD164	0.000255753	843	1	757	0	446	0.0168189	1710	0.000146934	1541	5297
PAK6	0.00040244	303	1	757	0	446	0.000523012	1901	0	1890	5297
GLRX3	0.000187098	1807	1	757	0	446	0.017025	1223	0.00249934	1064	5297
TAF5	0.000255753	843	1	757	0	446	0.0168189	1710	0.000146934	1542	5298
KBTBD11	0.000255753	843	1	757	0	446	0.0168189	1710	0.000146934	1542	5298
B3GALNT2	0.000255753	843	1	757	0	446	0.0168189	1710	0.000146934	1542	5298
GTF2F2	0.00040244	299	1	757	0	446	0.000523012	1901	0	1897	5300
ZFYVE9	0.000255753	843	1	757	0	446	0.0168189	1710	0.000146934	1545	5301
VPS45	0.000255753	843	1	757	0	446	0.0168189	1710	0.000146934	1545	5301
CASC4	0.000255753	843	1	757	0	446	0.0168189	1710	0.000146934	1545	5301
PDCD2	0.000255753	843	1	757	0	446	0.0168189	1710	0.000146934	1548	5304
ATG4B	0.000255753	843	1	757	0	446	0.0168189	1710	0.000146934	1549	5305
TMEM218	0.000255753	843	1	757	0	446	0.0168189	1710	0.000146934	1549	5305
PAPLN	0.00040244	299	1	757	0	446	0.000523012	1901	0	1903	5306
RFWD3	0.000255753	843	1	757	0	446	0.0168189	1710	0.000146934	1551	5307
UNC45A	0.000255753	843	1	757	0	446	0.0168189	1710	0.000146934	1552	5308
WTAP	0.000255753	843	1	757	0	446	0.0168189	1710	0.000146934	1553	5309
SMARCD1	0.000255753	843	1	757	0	446	0.0168189	1710	0.000146934	1554	5310
COPS7B	0.000255753	843	1	757	0	446	0.0168189	1710	0.000146934	1555	5311
DNAH10	0.000255753	843	1	757	0	446	0.0168189	1710	0.000146934	1555	5311
COPS6	0.000255753	843	1	757	0	446	0.0168189	1710	0.000146934	1555	5311
SMAD5	0.000255753	843	1	757	0	446	0.0168189	1710	0.000146934	1558	5314
CYP2B6	0.000255753	843	1	757	0	446	0.0168189	1710	0.000146934	1559	5315
PDIA3	0.00040244	299	1	757	0	446	0.000523012	1901	0	1912	5315
NUP88	0.000255753	843	1	757	0	446	0.0168189	1710	0.000146934	1560	5316
HNRNPF	0.00040244	299	1	757	0	446	0.000523012	1901	0	1914	5317
TAP1	0.000204887	1310	1	757	0	446	0.0169534	1422	0.000234806	1423	5358
LRRFIP2	0.000204887	1310	1	757	0	446	0.0169534	1422	0.000234806	1424	5359
HNRNPH1	0.000212007	1262	1	757	0	446	0.0169449	1428	0.000202574	1475	5368
LAP3	0.000212007	1262	1	757	0	446	0.0169449	1428	0.000202574	1475	5368
MSX1	0.000189128	1806	1	757	0	446	0.0169719	1290	0.00202518	1071	5370
HNRNPA2B1	0.000212007	1262	1	757	0	446	0.0169449	1428	0.000202574	1477	5370
ZNF706	0.000212007	1262	1	757	0	446	0.0169449	1428	0.000202574	1477	5370
WNK4	0.000192824	1525	1	757	0	446	0.0169931	1265	0.000395658	1400	5393
ZNF638	0.000192824	1525	1	757	0	446	0.0169931	1265	0.000395658	1401	5394
RNF180	0.000192824	1525	1	757	0	446	0.0169931	1265	0.000395658	1402	5395
IL13RA1	0.000192824	1525	1	757	0	446	0.0169931	1265	0.000395658	1403	5396
PLEKHA2	0.000192824	1525	1	757	0	446	0.0169931	1265	0.000395658	1404	5397
ZBTB44	0.000192824	1525	1	757	0	446	0.0169931	1265	0.000395658	1405	5398
B2M	0.000186224	1821	1	757	0	446	0.0169717	1291	0.00190905	1097	5412
HLA-DOA	0.000186224	1821	1	757	0	446	0.0169717	1291	0.00190905	1098	5413
CD63	0.000186224	1821	1	757	0	446	0.0169717	1291	0.00190905	1099	5414
SPINK1	0.000219164	1213	1	757	0	446	0.0169316	1443	0.000109192	1575	5434
SPINK4	0.000219164	1213	1	757	0	446	0.0169316	1443	0.000109192	1576	5435
TSTD1	0.000219164	1213	1	757	0	446	0.0169316	1443	0.000109192	1577	5436
TPSG1	0.000219164	1213	1	757	0	446	0.0169316	1443	0.000109192	1578	5437
PERP	0.000219164	1213	1	757	0	446	0.0169316	1443	0.000109192	1579	5438
SYTL1	0.000219164	1213	1	757	0	446	0.0169316	1443	0.000109192	1580	5439
PDE10A	0.000199698	1520	1	757	0	446	0.0169631	1302	0.000282806	1414	5439
CELP	0.000219164	1213	1	757	0	446	0.0169316	1443	0.000109192	1581	5440
DHRS9	0.000199698	1520	1	757	0	446	0.0169631	1302	0.000282806	1415	5440
PDZK1IP1	0.000219164	1213	1	757	0	446	0.0169316	1443	0.000109192	1582	5441
ZG16	0.000219164	1213	1	757	0	446	0.0169316	1443	0.000109192	1583	5442
SLC7A8	0.000219164	1213	1	757	0	446	0.0169316	1443	0.000109192	1584	5443
TMEM141	0.000219164	1213	1	757	0	446	0.0169316	1443	0.000109192	1585	5444
TNFRSF11A	0.000219164	1213	1	757	0	446	0.0169316	1443	0.000109192	1585	5444
2021-03-08	0.000362431	463	1	757	0	446	0.000523286	1895	0	1883	5444
BCKDHB	0.000219164	1213	1	757	0	446	0.0169316	1443	0.000109192	1587	5446
SATB2	0.00022725	1150	1	757	0	446	0.0169171	1474	8.06105e-05	1619	5446
KLK11	0.000219164	1213	1	757	0	446	0.0169316	1443	0.000109192	1587	5446
PHPT1	0.000219164	1213	1	757	0	446	0.0169316	1443	0.000109192	1587	5446
ATP10B	0.00022725	1150	1	757	0	446	0.0169171	1474	8.06105e-05	1620	5447
BIRC2	0.00022725	1150	1	757	0	446	0.0169171	1474	8.06105e-05	1621	5448
PCBD1	0.000219164	1213	1	757	0	446	0.0169316	1443	0.000109192	1590	5449
PTPRO	0.00022725	1150	1	757	0	446	0.0169171	1474	8.06105e-05	1622	5449
ATP6V1C2	0.000219164	1213	1	757	0	446	0.0169316	1443	0.000109192	1590	5449
TRIM38	0.00022725	1150	1	757	0	446	0.0169171	1474	8.06105e-05	1623	5450
MOGAT2	0.000219164	1213	1	757	0	446	0.0169316	1443	0.000109192	1592	5451
MGMT	0.00022725	1150	1	757	0	446	0.0169171	1474	8.06105e-05	1624	5451
CCND2	0.000219164	1213	1	757	0	446	0.0169316	1443	0.000109192	1593	5452
REEP4	0.00022725	1150	1	757	0	446	0.0169171	1474	8.06105e-05	1625	5452
ALDOC	0.000219164	1213	1	757	0	446	0.0169316	1443	0.000109192	1594	5453
MBOAT1	0.00022725	1150	1	757	0	446	0.0169171	1474	8.06105e-05	1626	5453
IGSF6	0.000219164	1213	1	757	0	446	0.0169316	1443	0.000109192	1595	5454
NOS2	0.00022725	1150	1	757	0	446	0.0169171	1474	8.06105e-05	1627	5454
FKBP11	0.000219164	1213	1	757	0	446	0.0169316	1443	0.000109192	1596	5455
MFF	0.00022725	1150	1	757	0	446	0.0169171	1474	8.06105e-05	1628	5455
C1QTNF1	0.000362431	463	1	757	0	446	0.000523286	1895	0	1894	5455
AK4	0.00022725	1150	1	757	0	446	0.0169171	1474	8.06105e-05	1629	5456
KIAA1958	0.000219164	1213	1	757	0	446	0.0169316	1443	0.000109192	1597	5456
CBFA2T2	0.00022725	1150	1	757	0	446	0.0169171	1474	8.06105e-05	1629	5456
TMEM138	0.00022725	1150	1	757	0	446	0.0169171	1474	8.06105e-05	1631	5458
LY6G6D	0.00022725	1150	1	757	0	446	0.0169171	1474	8.06105e-05	1632	5459
CDC42EP2	0.00022725	1150	1	757	0	446	0.0169171	1474	8.06105e-05	1633	5460
PLBD1	0.00022725	1150	1	757	0	446	0.0169171	1474	8.06105e-05	1633	5460
SLC24A4	0.000362431	463	1	757	0	446	0.000523286	1895	0	1900	5461
FAM84A	0.00022725	1150	1	757	0	446	0.0169171	1474	8.06105e-05	1635	5462
SHROOM3	0.00022725	1150	1	757	0	446	0.0169171	1474	8.06105e-05	1636	5463
MED27	0.00022725	1150	1	757	0	446	0.0169171	1474	8.06105e-05	1637	5464
FAM160A1	0.00022725	1150	1	757	0	446	0.0169171	1474	8.06105e-05	1637	5464
CWC22	0.000214896	1244	1	757	0	446	0.0168812	1522	0.000165892	1496	5465
RPH3A	0.000214896	1244	1	757	0	446	0.0168812	1522	0.000165892	1496	5465
H1FX	0.00022725	1150	1	757	0	446	0.0169171	1474	8.06105e-05	1639	5466
SUPV3L1	0.00022725	1150	1	757	0	446	0.0169171	1474	8.06105e-05	1640	5467
TRIM2	0.00022725	1150	1	757	0	446	0.0169171	1474	8.06105e-05	1640	5467
PAQR3	0.000214896	1244	1	757	0	446	0.0168812	1522	0.000165892	1498	5467
KCNK5	0.000207976	1272	1	757	0	446	0.0169376	1432	0.000142143	1561	5468
SDC4	0.000214896	1244	1	757	0	446	0.0168812	1522	0.000165892	1499	5468
AGPAT2	0.000214896	1244	1	757	0	446	0.0168812	1522	0.000165892	1500	5469
RBM42	0.000214896	1244	1	757	0	446	0.0168812	1522	0.000165892	1500	5469
ZSWIM6	0.00022725	1150	1	757	0	446	0.0169171	1474	8.06105e-05	1642	5469
ADCY5	0.00022725	1150	1	757	0	446	0.0169171	1474	8.06105e-05	1643	5470
CHKA	0.00022725	1150	1	757	0	446	0.0169171	1474	8.06105e-05	1644	5471
ING1	0.000214896	1244	1	757	0	446	0.0168812	1522	0.000165892	1502	5471
IKBKG	0.000214896	1244	1	757	0	446	0.0168812	1522	0.000165892	1503	5472
TGFBI	0.00022725	1150	1	757	0	446	0.0169171	1474	8.06105e-05	1645	5472
EIF5	0.000214896	1244	1	757	0	446	0.0168812	1522	0.000165892	1504	5473
PRR5L	0.00022725	1150	1	757	0	446	0.0169171	1474	8.06105e-05	1646	5473
CXCL16	0.000214896	1244	1	757	0	446	0.0168812	1522	0.000165892	1505	5474
ARL4A	0.000214896	1244	1	757	0	446	0.0168812	1522	0.000165892	1505	5474
ABCC5	0.00022725	1150	1	757	0	446	0.0169171	1474	8.06105e-05	1647	5474
HACE1	0.000214896	1244	1	757	0	446	0.0168812	1522	0.000165892	1505	5474
MYO10	0.00022725	1150	1	757	0	446	0.0169171	1474	8.06105e-05	1648	5475
OTOP2	0.00022725	1150	1	757	0	446	0.0169171	1474	8.06105e-05	1649	5476
SLBP	0.00022725	1150	1	757	0	446	0.0169171	1474	8.06105e-05	1650	5477
ST6GALNAC4	0.000214896	1244	1	757	0	446	0.0168812	1522	0.000165892	1508	5477
GCLM	0.000214896	1244	1	757	0	446	0.0168812	1522	0.000165892	1509	5478
DNPEP	0.00022725	1150	1	757	0	446	0.0169171	1474	8.06105e-05	1651	5478
ANKRD22	0.000214896	1244	1	757	0	446	0.0168812	1522	0.000165892	1509	5478
CYP2W1	0.00022725	1150	1	757	0	446	0.0169171	1474	8.06105e-05	1652	5479
DNAJA4	0.00022725	1150	1	757	0	446	0.0169171	1474	8.06105e-05	1653	5480
F3	0.000214896	1244	1	757	0	446	0.0168812	1522	0.000165892	1511	5480
AKIRIN1	0.000214896	1244	1	757	0	446	0.0168812	1522	0.000165892	1512	5481
TTC39B	0.00022725	1150	1	757	0	446	0.0169171	1474	8.06105e-05	1654	5481
TRIM46	0.000342427	516	1	757	0	446	0.00052356	1890	0	1873	5482
NFKB2	0.000214896	1244	1	757	0	446	0.0168812	1522	0.000165892	1513	5482
EPHA1	0.000342427	516	1	757	0	446	0.00052356	1890	0	1882	5491
ZNF707	0.000342427	516	1	757	0	446	0.00052356	1890	0	1889	5498
SDK2	0.000313707	595	1	757	0	446	0.0162879	1854	1.33315e-07	1849	5501
NRG1	0.000342427	516	1	757	0	446	0.00052356	1890	0	1901	5510
HNRNPA1	0.000330424	552	1	757	0	446	0.000523834	1884	0	1876	5515
SLC5A6	0.000330424	552	1	757	0	446	0.000523834	1884	0	1884	5523
HDHD2	0.000238924	899	1	757	0	446	0.0168294	1677	3.88412e-05	1754	5533
GPI	0.000330424	552	1	757	0	446	0.000523834	1884	0	1895	5534
FMN2	0.000238924	899	1	757	0	446	0.0168294	1677	3.88412e-05	1755	5534
ALPK2	0.000302747	629	1	757	0	446	0.0163798	1852	9.65544e-08	1850	5534
HEPACAM2	0.000238924	899	1	757	0	446	0.0168294	1677	3.88412e-05	1756	5535
PTPN14	0.000302747	629	1	757	0	446	0.0163798	1852	9.65544e-08	1851	5535
SLC12A8	0.000238924	899	1	757	0	446	0.0168294	1677	3.88412e-05	1757	5536
HMGA1	0.000330424	552	1	757	0	446	0.000523834	1884	0	1898	5537
PDE5A	0.000238924	899	1	757	0	446	0.0168294	1677	3.88412e-05	1758	5537
CACNA2D2	0.000238924	899	1	757	0	446	0.0168294	1677	3.88412e-05	1759	5538
BCAS1	0.000238924	899	1	757	0	446	0.0168294	1677	3.88412e-05	1760	5539
HAVCR1	0.000303625	625	1	757	0	446	0.0159883	1856	8.88714e-10	1856	5540
CYP3A5	0.000232158	1061	1	757	0	446	0.016858	1602	7.2911e-05	1674	5540
SPINK5	0.000238924	899	1	757	0	446	0.0168294	1677	3.88412e-05	1761	5540
PSTPIP2	0.000238924	899	1	757	0	446	0.0168294	1677	3.88412e-05	1762	5541
SHROOM2	0.000303625	625	1	757	0	446	0.0159883	1856	8.88714e-10	1857	5541
ZNF219	0.000232158	1061	1	757	0	446	0.016858	1602	7.2911e-05	1675	5541
SPP1	0.000302469	633	1	757	0	446	0.01638	1851	7.31392e-08	1854	5541
TRIM31	0.000232158	1061	1	757	0	446	0.016858	1602	7.2911e-05	1676	5542
E2F7	0.000238924	899	1	757	0	446	0.0168294	1677	3.88412e-05	1763	5542
KLC2	0.000303625	625	1	757	0	446	0.0159883	1856	8.88714e-10	1858	5542
POR	0.000232158	1061	1	757	0	446	0.016858	1602	7.2911e-05	1677	5543
DNAJC10	0.000238924	899	1	757	0	446	0.0168294	1677	3.88412e-05	1764	5543
EPM2A	0.000303625	625	1	757	0	446	0.0159883	1856	8.88714e-10	1859	5543
VIL1	0.000232158	1061	1	757	0	446	0.016858	1602	7.2911e-05	1678	5544
CUX1	0.000238924	899	1	757	0	446	0.0168294	1677	3.88412e-05	1765	5544
VDAC3	0.000297807	641	1	757	0	446	0.0163805	1849	7.32056e-08	1852	5545
UBE2C	0.000232158	1061	1	757	0	446	0.016858	1602	7.2911e-05	1679	5545
PIAS1	0.000238924	899	1	757	0	446	0.0168294	1677	3.88412e-05	1766	5545
B3GNT6	0.000238924	899	1	757	0	446	0.0168294	1677	3.88412e-05	1767	5546
PSMA6	0.000297807	641	1	757	0	446	0.0163805	1849	7.32056e-08	1853	5546
CAPN8	0.000232158	1061	1	757	0	446	0.016858	1602	7.2911e-05	1680	5546
PLEKHA1	0.00024718	885	1	757	0	446	0.0167485	1793	7.52842e-05	1665	5546
UPF1	0.000238924	899	1	757	0	446	0.0168294	1677	3.88412e-05	1767	5546
HDHD3	0.000232158	1061	1	757	0	446	0.016858	1602	7.2911e-05	1681	5547
SLC35D3	0.000304237	614	1	757	0	446	0.000525485	1861	0	1870	5548
DYNC1I1	0.000238924	899	1	757	0	446	0.0168294	1677	3.88412e-05	1769	5548
ANG	0.000232158	1061	1	757	0	446	0.016858	1602	7.2911e-05	1682	5548
WFDC2	0.000304237	614	1	757	0	446	0.000525485	1861	0	1871	5549
LIN28A	0.000238924	899	1	757	0	446	0.0168294	1677	3.88412e-05	1770	5549
RAE1	0.000232158	1061	1	757	0	446	0.016858	1602	7.2911e-05	1683	5549
SERPINE2	0.000330424	552	1	757	0	446	0.000523834	1884	0	1911	5550
AQP3	0.000238924	899	1	757	0	446	0.0168294	1677	3.88412e-05	1771	5550
LRRK1	0.000304237	614	1	757	0	446	0.000525485	1861	0	1872	5550
NFASC	0.000232158	1061	1	757	0	446	0.016858	1602	7.2911e-05	1684	5550
MEP1A	0.000232158	1061	1	757	0	446	0.016858	1602	7.2911e-05	1685	5551
ID4	0.000238924	899	1	757	0	446	0.0168294	1677	3.88412e-05	1772	5551
MBOAT2	0.000238924	899	1	757	0	446	0.0168294	1677	3.88412e-05	1773	5552
CAMK2N1	0.000232158	1061	1	757	0	446	0.016858	1602	7.2911e-05	1686	5552
MRPS18A	0.000232158	1061	1	757	0	446	0.016858	1602	7.2911e-05	1687	5553
P2RY14	0.000238924	899	1	757	0	446	0.0168294	1677	3.88412e-05	1774	5553
ISLR	0.000232158	1061	1	757	0	446	0.016858	1602	7.2911e-05	1687	5553
NAE1	0.000232158	1061	1	757	0	446	0.016858	1602	7.2911e-05	1687	5553
GSDMA	0.000304237	614	1	757	0	446	0.000525485	1861	0	1875	5553
MAGI3	0.000238924	899	1	757	0	446	0.0168294	1677	3.88412e-05	1775	5554
SCAI	0.000238924	899	1	757	0	446	0.0168294	1677	3.88412e-05	1776	5555
PPP2R5C	0.000240834	891	1	757	0	446	0.0167248	1795	7.38032e-05	1666	5555
HSPD1	0.000232158	1061	1	757	0	446	0.016858	1602	7.2911e-05	1690	5556
ABT1	0.000240834	891	1	757	0	446	0.0167248	1795	7.38032e-05	1667	5556
NPM3	0.000304237	614	1	757	0	446	0.000525485	1861	0	1878	5556
SLC44A1	0.000240834	891	1	757	0	446	0.0167248	1795	7.38032e-05	1668	5557
UQCRC1	0.000232158	1061	1	757	0	446	0.016858	1602	7.2911e-05	1691	5557
AKR7A3	0.000232158	1061	1	757	0	446	0.016858	1602	7.2911e-05	1692	5558
PLEKHA5	0.000240834	891	1	757	0	446	0.0167248	1795	7.38032e-05	1669	5558
SEL1L3	0.000240834	891	1	757	0	446	0.0167248	1795	7.38032e-05	1670	5559
RNF8	0.000304237	614	1	757	0	446	0.000525485	1861	0	1881	5559
EPC2	0.000305627	608	1	757	0	446	0.000525208	1874	0	1874	5559
CTSS	0.000232158	1061	1	757	0	446	0.016858	1602	7.2911e-05	1693	5559
PLAC8	0.000232158	1061	1	757	0	446	0.016858	1602	7.2911e-05	1693	5559
DTNA	0.000232158	1061	1	757	0	446	0.016858	1602	7.2911e-05	1693	5559
LARS2	0.000240834	891	1	757	0	446	0.0167248	1795	7.38032e-05	1670	5559
ZDHHC2	0.000240834	891	1	757	0	446	0.0167248	1795	7.38032e-05	1672	5561
BIRC6	0.000305627	608	1	757	0	446	0.000525208	1874	0	1877	5562
ACVR1B	0.000240834	891	1	757	0	446	0.0167248	1795	7.38032e-05	1673	5562
MRPL14	0.000232158	1061	1	757	0	446	0.016858	1602	7.2911e-05	1696	5562
EPCAM	0.000232158	1061	1	757	0	446	0.016858	1602	7.2911e-05	1697	5563
CEACAM5	0.000232158	1061	1	757	0	446	0.016858	1602	7.2911e-05	1698	5564
PRKG1	0.000305627	608	1	757	0	446	0.000525208	1874	0	1879	5564
DLGAP4	0.000304237	614	1	757	0	446	0.000525485	1861	0	1887	5565
UAP1	0.000232158	1061	1	757	0	446	0.016858	1602	7.2911e-05	1699	5565
PAK1	0.000232158	1061	1	757	0	446	0.016858	1602	7.2911e-05	1700	5566
ST14	0.000232158	1061	1	757	0	446	0.016858	1602	7.2911e-05	1700	5566
TMEM176B	0.000232158	1061	1	757	0	446	0.016858	1602	7.2911e-05	1702	5568
VPS13B	0.000232158	1061	1	757	0	446	0.016858	1602	7.2911e-05	1702	5568
SLC25A28	0.000304237	614	1	757	0	446	0.000525485	1861	0	1891	5569
PRSS3	0.000232158	1061	1	757	0	446	0.016858	1602	7.2911e-05	1704	5570
SCN8A	0.000304237	614	1	757	0	446	0.000525485	1861	0	1892	5570
UBE4B	0.000305627	608	1	757	0	446	0.000525208	1874	0	1886	5571
CD8A	0.000232158	1061	1	757	0	446	0.016858	1602	7.2911e-05	1705	5571
DDHD1	0.000232158	1061	1	757	0	446	0.016858	1602	7.2911e-05	1705	5571
PCF11	0.000189517	1799	1	757	0	446	0.016986	1274	0.000735194	1296	5572
TPR	0.000189517	1799	1	757	0	446	0.016986	1274	0.000735194	1297	5573
SLC39A5	0.000232158	1061	1	757	0	446	0.016858	1602	7.2911e-05	1707	5573
NR1H2	0.000189517	1799	1	757	0	446	0.016986	1274	0.000735194	1298	5574
FBP1	0.000232158	1061	1	757	0	446	0.016858	1602	7.2911e-05	1708	5574
ANXA4	0.000232158	1061	1	757	0	446	0.016858	1602	7.2911e-05	1708	5574
EYA1	0.000232158	1061	1	757	0	446	0.016858	1602	7.2911e-05	1708	5574
ODF3L1	0.000189517	1799	1	757	0	446	0.016986	1274	0.000735194	1299	5575
INTS6	0.000189517	1799	1	757	0	446	0.016986	1274	0.000735194	1300	5576
MMP24	0.000189517	1799	1	757	0	446	0.016986	1274	0.000735194	1300	5576
TMEM105	0.000232158	1061	1	757	0	446	0.016858	1602	7.2911e-05	1711	5577
RNF128	0.000232158	1061	1	757	0	446	0.016858	1602	7.2911e-05	1711	5577
JAK2	0.000189517	1799	1	757	0	446	0.016986	1274	0.000735194	1302	5578
AGR3	0.000232158	1061	1	757	0	446	0.016858	1602	7.2911e-05	1713	5579
SLC12A2	0.000304237	614	1	757	0	446	0.000525485	1861	0	1902	5580
S100A6	0.000232158	1061	1	757	0	446	0.016858	1602	7.2911e-05	1714	5580
SLC22A18	0.000232158	1061	1	757	0	446	0.016858	1602	7.2911e-05	1715	5581
CC2D2B	0.000305627	608	1	757	0	446	0.000525208	1874	0	1896	5581
CFD	0.000304237	614	1	757	0	446	0.000525485	1861	0	1904	5582
MUSTN1	0.000232158	1061	1	757	0	446	0.016858	1602	7.2911e-05	1716	5582
GCNT3	0.000232158	1061	1	757	0	446	0.016858	1602	7.2911e-05	1717	5583
MDK	0.000232158	1061	1	757	0	446	0.016858	1602	7.2911e-05	1717	5583
CEACAM1	0.000232158	1061	1	757	0	446	0.016858	1602	7.2911e-05	1719	5585
CACNA1F	0.000312831	598	1	757	0	446	0.000525208	1880	0	1905	5586
SLC37A1	0.000232158	1061	1	757	0	446	0.016858	1602	7.2911e-05	1720	5586
AHCY	0.000232158	1061	1	757	0	446	0.016858	1602	7.2911e-05	1721	5587
SOX4	0.000312831	598	1	757	0	446	0.000525208	1880	0	1907	5588
PLOD3	0.000232158	1061	1	757	0	446	0.016858	1602	7.2911e-05	1722	5588
GK	0.000232158	1061	1	757	0	446	0.016858	1602	7.2911e-05	1723	5589
CA6	0.000232158	1061	1	757	0	446	0.016858	1602	7.2911e-05	1724	5590
SLC44A4	0.000232158	1061	1	757	0	446	0.016858	1602	7.2911e-05	1725	5591
CNR2	0.000232158	1061	1	757	0	446	0.016858	1602	7.2911e-05	1725	5591
FLCN	0.000312831	598	1	757	0	446	0.000525208	1880	0	1910	5591
WBSCR27	0.000305627	608	1	757	0	446	0.000525208	1874	0	1906	5591
LAMB3	0.000232158	1061	1	757	0	446	0.016858	1602	7.2911e-05	1727	5593
S100A14	0.000232158	1061	1	757	0	446	0.016858	1602	7.2911e-05	1727	5593
GSS	0.000232158	1061	1	757	0	446	0.016858	1602	7.2911e-05	1729	5595
DSG2	0.000232158	1061	1	757	0	446	0.016858	1602	7.2911e-05	1730	5596
INTU	0.000210692	1270	1	757	0	446	0.0169163	1510	8.98154e-05	1613	5596
CD247	0.000232158	1061	1	757	0	446	0.016858	1602	7.2911e-05	1730	5596
NBEAL2	0.000210692	1270	1	757	0	446	0.0169163	1510	8.98154e-05	1614	5597
ACO2	0.000232158	1061	1	757	0	446	0.016858	1602	7.2911e-05	1732	5598
GPR35	0.000232158	1061	1	757	0	446	0.016858	1602	7.2911e-05	1733	5599
KIAA1328	0.000232158	1061	1	757	0	446	0.016858	1602	7.2911e-05	1734	5600
EPS8L2	0.000232158	1061	1	757	0	446	0.016858	1602	7.2911e-05	1735	5601
PPP1R12B	0.000230451	1138	1	757	0	446	0.0167728	1775	0.000170422	1485	5601
PCTP	0.000230451	1138	1	757	0	446	0.0167728	1775	0.000170422	1486	5602
IRF6	0.000232158	1061	1	757	0	446	0.016858	1602	7.2911e-05	1736	5602
TECR	0.000232158	1061	1	757	0	446	0.016858	1602	7.2911e-05	1736	5602
LEMD1	0.000230451	1138	1	757	0	446	0.0167728	1775	0.000170422	1486	5602
PLS1	0.000232158	1061	1	757	0	446	0.016858	1602	7.2911e-05	1738	5604
PHF21A	0.000230451	1138	1	757	0	446	0.0167728	1775	0.000170422	1488	5604
BRD1	0.000230451	1138	1	757	0	446	0.0167728	1775	0.000170422	1489	5605
SIX4	0.000232158	1061	1	757	0	446	0.016858	1602	7.2911e-05	1739	5605
MUC12	0.000232158	1061	1	757	0	446	0.016858	1602	7.2911e-05	1740	5606
SYT10	0.000230451	1138	1	757	0	446	0.0167728	1775	0.000170422	1490	5606
GALNT3	0.000232158	1061	1	757	0	446	0.016858	1602	7.2911e-05	1741	5607
MST1	0.000230451	1138	1	757	0	446	0.0167728	1775	0.000170422	1491	5607
SGMS1	0.000230451	1138	1	757	0	446	0.0167728	1775	0.000170422	1491	5607
VASN	0.000230451	1138	1	757	0	446	0.0167728	1775	0.000170422	1491	5607
UGT2B7	0.000232158	1061	1	757	0	446	0.016858	1602	7.2911e-05	1742	5608
USH1C	0.000232158	1061	1	757	0	446	0.016858	1602	7.2911e-05	1743	5609
MESDC2	0.000230451	1138	1	757	0	446	0.0167728	1775	0.000170422	1494	5610
CA1	0.000232158	1061	1	757	0	446	0.016858	1602	7.2911e-05	1744	5610
GDF15	0.000232158	1061	1	757	0	446	0.016858	1602	7.2911e-05	1745	5611
RNF43	0.000232158	1061	1	757	0	446	0.016858	1602	7.2911e-05	1746	5612
DBNDD2	0.000232158	1061	1	757	0	446	0.016858	1602	7.2911e-05	1747	5613
GNB1	0.000292861	751	1	757	0	446	0.016549	1834	4.42589e-06	1830	5618
DOLPP1	0.000258516	842	1	757	0	446	0.0167504	1792	3.1422e-05	1782	5619
UEVLD	0.000284591	814	1	757	0	446	0.0166622	1813	2.74546e-05	1803	5633
KIAA0922	0.000284591	814	1	757	0	446	0.0166622	1813	2.74546e-05	1804	5634
PPCDC	0.000284591	814	1	757	0	446	0.0166622	1813	2.74546e-05	1805	5635
BMP4	0.000284591	814	1	757	0	446	0.0166622	1813	2.74546e-05	1806	5636
ARHGEF5	0.000284591	814	1	757	0	446	0.0166622	1813	2.74546e-05	1807	5637
PRELID2	0.000284591	814	1	757	0	446	0.0166622	1813	2.74546e-05	1808	5638
SLC8A1	0.000284591	814	1	757	0	446	0.0166622	1813	2.74546e-05	1809	5639
DDX58	0.000286233	809	1	757	0	446	0.0166598	1820	2.73547e-05	1810	5642
SYF2	0.000293355	750	1	757	0	446	0.016483	1845	9.46484e-07	1845	5643
MYO1E	0.000286233	809	1	757	0	446	0.0166598	1820	2.73547e-05	1811	5643
SYNE2	0.000286233	809	1	757	0	446	0.0166598	1820	2.73547e-05	1812	5644
TMEM40	0.00024268	888	1	757	0	446	0.0167112	1811	4.58274e-05	1753	5655
ZDHHC8	0.000281466	825	1	757	0	446	0.0166071	1832	6.73912e-06	1822	5682
AP1S1	0.000259993	836	1	757	0	446	0.0166475	1823	4.49486e-06	1823	5685
PTGR2	0.000259993	836	1	757	0	446	0.0166475	1823	4.49486e-06	1824	5686
ENSA	0.000259993	836	1	757	0	446	0.0166475	1823	4.49486e-06	1825	5687
ZNF574	0.000259993	836	1	757	0	446	0.0166475	1823	4.49486e-06	1826	5688
YWHAQ	0.000259993	836	1	757	0	446	0.0166475	1823	4.49486e-06	1827	5689
SLC30A9	0.000259993	836	1	757	0	446	0.0166475	1823	4.49486e-06	1828	5690
ZNF646	0.000206827	1298	1	757	0	446	0.0168725	1590	0.00010314	1605	5696
PTPN6	0.000206827	1298	1	757	0	446	0.0168725	1590	0.00010314	1606	5697
SPINT1	0.000206827	1298	1	757	0	446	0.0168725	1590	0.00010314	1607	5698
RSRC1	0.000288819	804	1	757	0	446	0.0164573	1846	7.58216e-07	1846	5699
ESRRA	0.000206827	1298	1	757	0	446	0.0168725	1590	0.00010314	1608	5699
BCL11A	0.000206827	1298	1	757	0	446	0.0168725	1590	0.00010314	1609	5700
RASEF	0.000206827	1298	1	757	0	446	0.0168725	1590	0.00010314	1610	5701
PLCXD2	0.000206827	1298	1	757	0	446	0.0168725	1590	0.00010314	1611	5702
ORC6	0.000249678	881	1	757	0	446	0.0167242	1804	2.51718e-05	1814	5702
HNRNPD	0.000206827	1298	1	757	0	446	0.0168725	1590	0.00010314	1611	5702
MANSC1	0.000249678	881	1	757	0	446	0.0167242	1804	2.51718e-05	1815	5703
TP53I11	0.000286388	807	1	757	0	446	0.0164452	1847	6.67659e-07	1847	5704
STAU1	0.000249678	881	1	757	0	446	0.0167242	1804	2.51718e-05	1816	5704
ADNP	0.000249678	881	1	757	0	446	0.0167242	1804	2.51718e-05	1817	5705
RPL37A	0.000286388	807	1	757	0	446	0.0164452	1847	6.67659e-07	1848	5705
SRPK1	0.000279061	827	1	757	0	446	0.0164979	1838	9.76832e-07	1838	5706
ARID5B	0.000279061	827	1	757	0	446	0.0164979	1838	9.76832e-07	1839	5707
EPB41L2	0.000279061	827	1	757	0	446	0.0164979	1838	9.76832e-07	1840	5708
L3MBTL2	0.000279061	827	1	757	0	446	0.0164979	1838	9.76832e-07	1841	5709
RGP1	0.000279061	827	1	757	0	446	0.0164979	1838	9.76832e-07	1842	5710
ATAD2B	0.000279061	827	1	757	0	446	0.0164979	1838	9.76832e-07	1843	5711
MTDH	0.000279061	827	1	757	0	446	0.0164979	1838	9.76832e-07	1844	5712
SORBS2	0.000219666	1208	1	757	0	446	0.0167975	1767	0.000116858	1565	5743
PAG1	0.000219666	1208	1	757	0	446	0.0167975	1767	0.000116858	1566	5744
YIPF1	0.000219666	1208	1	757	0	446	0.0167975	1767	0.000116858	1567	5745
UGT8	0.000219666	1208	1	757	0	446	0.0167975	1767	0.000116858	1568	5746
CNOT6L	0.000219666	1208	1	757	0	446	0.0167975	1767	0.000116858	1569	5747
TBCEL	0.000242608	889	1	757	0	446	0.0165035	1835	1.99563e-06	1835	5762
KRT17	0.000242608	889	1	757	0	446	0.0165035	1835	1.99563e-06	1836	5763
SSH2	0.000217743	1236	1	757	0	446	0.0168207	1700	7.74697e-05	1655	5794
SDCBP2	0.000217743	1236	1	757	0	446	0.0168207	1700	7.74697e-05	1656	5795
LGALS3	0.000217743	1236	1	757	0	446	0.0168207	1700	7.74697e-05	1657	5796
TMPRSS2	0.000217743	1236	1	757	0	446	0.0168207	1700	7.74697e-05	1657	5796
SSFA2	0.000217743	1236	1	757	0	446	0.0168207	1700	7.74697e-05	1659	5798
ANP32E	0.000217743	1236	1	757	0	446	0.0168207	1700	7.74697e-05	1660	5799
ABHD4	0.000217743	1236	1	757	0	446	0.0168207	1700	7.74697e-05	1661	5800
MUC20	0.000217743	1236	1	757	0	446	0.0168207	1700	7.74697e-05	1662	5801
RPP40	0.000232803	1059	1	757	0	446	0.0167472	1794	7.90015e-06	1821	5877
FAT1	0.000231667	1135	1	757	0	446	0.0167794	1772	3.49194e-05	1777	5887
YBX1	0.000231667	1135	1	757	0	446	0.0167794	1772	3.49194e-05	1778	5888
TBC1D22A	0.000231667	1135	1	757	0	446	0.0167794	1772	3.49194e-05	1779	5889
HIF3A	0.000232358	1060	1	757	0	446	0.0167004	1812	4.17091e-06	1831	5906
CACNA1A	0.000224763	1186	1	757	0	446	0.0168145	1747	3.09856e-05	1783	5919
VENTX	0.000224763	1186	1	757	0	446	0.0168145	1747	3.09856e-05	1784	5920
MUC13	0.000224763	1186	1	757	0	446	0.0168145	1747	3.09856e-05	1785	5921
DHFR	0.000224763	1186	1	757	0	446	0.0168145	1747	3.09856e-05	1786	5922
LLGL2	0.000224763	1186	1	757	0	446	0.0168145	1747	3.09856e-05	1787	5923
ATPIF1	0.000224763	1186	1	757	0	446	0.0168145	1747	3.09856e-05	1787	5923
DRG1	0.000224763	1186	1	757	0	446	0.0168145	1747	3.09856e-05	1789	5925
FAM110B	0.000224763	1186	1	757	0	446	0.0168145	1747	3.09856e-05	1790	5926
HIST1H4A	0.000224763	1186	1	757	0	446	0.0168145	1747	3.09856e-05	1791	5927
NR1I2	0.000224763	1186	1	757	0	446	0.0168145	1747	3.09856e-05	1792	5928
ACAA2	0.000224763	1186	1	757	0	446	0.0168145	1747	3.09856e-05	1793	5929
CYP51A1	0.000224763	1186	1	757	0	446	0.0168145	1747	3.09856e-05	1794	5930
MT1G	0.000224763	1186	1	757	0	446	0.0168145	1747	3.09856e-05	1795	5931
TLE1	0.000224763	1186	1	757	0	446	0.0168145	1747	3.09856e-05	1796	5932
PKP3	0.000224763	1186	1	757	0	446	0.0168145	1747	3.09856e-05	1797	5933
EHF	0.000224763	1186	1	757	0	446	0.0168145	1747	3.09856e-05	1798	5934
MYL12B	0.000224763	1186	1	757	0	446	0.0168145	1747	3.09856e-05	1799	5935
CAST	0.000224763	1186	1	757	0	446	0.0168145	1747	3.09856e-05	1800	5936
DLG3	0.000224763	1186	1	757	0	446	0.0168145	1747	3.09856e-05	1801	5937
LRGUK	0.000224763	1186	1	757	0	446	0.0168145	1747	3.09856e-05	1802	5938
DKK4	0.000223822	1206	1	757	0	446	0.0167713	1788	6.2321e-05	1751	5948
SIX1	0.000223822	1206	1	757	0	446	0.0167713	1788	6.2321e-05	1752	5949
PLEKHJ1	0.000230032	1148	1	757	0	446	0.0167149	1808	8.22843e-06	1819	5978
FAM135A	0.000230032	1148	1	757	0	446	0.0167149	1808	8.22843e-06	1820	5979

## Sheet: CMS2
ID	PageRank	PageRankIndex	Degree	DegreeIndex	Between	BetweenIndex	Close	CloseIndex	Eigen	EigenIndex	CombinedIndex
ERG	0.066667	1	614	1	794452	1	0.0118593	1	1	1	5
ELK3	0.0448072	2	438	2	371512	2	0.0118258	3	0.807608	2	11
FLI1	0.0204288	6	209	3	134665	10	0.0118097	5	0.46061	3	27
ETS1	0.0168749	9	175	6	110649	12	0.0118045	8	0.359512	4	39
MEF2C	0.00952317	13	101	11	52926.9	24	0.0117808	36	0.264745	5	89
NFKB1	0.00647985	21	58	16	53072.8	23	0.011774	49	0.10221	8	117
BCL6B	0.00566787	22	63	13	17685.2	45	0.0117793	37	0.175743	6	123
ZFP36	0.000990478	51	9	44	62595	20	0.0118362	2	0.0730958	80	197
JUNB	0.015061	10	128	9	194815	7	0.0118163	4	0.0600417	219	249
CD59	0.00243437	35	23	29	13099.9	66	0.0117695	59	0.0761699	69	258
JAM3	0.000598915	103	6	61	11497.1	73	0.0117898	19	0.0830296	29	285
MGAT4A	0.000660499	87	6	61	15379.7	52	0.0117759	44	0.0780936	43	287
IGFBP4	0.000616948	94	6	61	17041.3	48	0.0117876	21	0.0733618	79	303
MTUS1	0.000634019	90	6	61	13067.3	67	0.011796	15	0.0723603	82	315
NR3C1	0.00257314	34	29	28	3074.96	193	0.0117597	79	0.129246	7	341
LMO2	0.000521043	129	5	88	15245.8	53	0.0117886	20	0.0725695	81	371
EMP1	0.000628799	91	6	61	20252.5	41	0.0117992	12	0.0662832	169	374
RASGRP3	0.000614912	95	6	61	9747.35	85	0.0117667	64	0.0754719	70	375
FOS	0.0247785	5	197	5	254674	5	0.011801	9	0.0432926	355	379
TGFBR2	0.000542431	124	5	88	10296.5	81	0.0117682	62	0.0774205	48	403
SPRY1	0.000587709	105	6	61	3633.71	180	0.0117909	18	0.0796288	40	404
ATF3	0.0263247	4	199	4	329386	3	0.011807	7	0.0369549	417	435
FOSB	0.0179733	8	141	8	191401	8	0.0117993	11	0.0350378	418	453
ELF1	0.0183912	7	121	10	237038	6	0.011782	30	0.0346143	419	472
BHLHE40	0.00279534	31	21	31	36897.1	28	0.0117977	13	0.0391555	399	502
LMCD1	0.000546873	121	5	88	4254.24	168	0.0117845	25	0.068203	115	517
SPARC	0.000741093	67	8	47	403.545	317	0.0117597	79	0.0965191	9	519
EMCN	0.000741093	68	8	47	403.545	317	0.0117597	79	0.0965191	9	520
HEG1	0.000507495	138	5	88	3750.92	176	0.0117839	26	0.0702876	103	531
CDC37	0.00067518	83	6	61	18116.8	44	0.0117959	16	0.0460549	348	552
ESAM	0.000665674	85	7	52	385.985	323	0.0117596	83	0.0927385	11	554
MAP1B	0.000648716	89	5	88	38036.9	27	0.0117458	175	0.0635256	177	556
ECSCR	0.000747975	66	8	47	525.831	313	0.0117519	113	0.0852738	19	558
PEA15	0.000542732	123	5	88	7756.82	111	0.011765	67	0.0650044	172	561
VIM	0.00065913	88	7	52	283.337	330	0.0117567	89	0.086003	17	576
HLA-DRA	0.000578908	107	5	88	6216.96	123	0.0117454	177	0.0686348	110	605
AQP1	0.00058371	106	6	61	265.777	332	0.0117566	90	0.0822224	30	619
CAV1	0.000604691	98	6	61	1121.99	278	0.0117507	118	0.0743385	72	627
HYAL2	0.00057071	109	6	61	78.2156	368	0.0117558	91	0.0897488	12	641
DLC1	0.00057071	109	6	61	78.2156	368	0.0117558	91	0.0897488	13	642
ANGPT2	0.00057071	109	6	61	78.2156	368	0.0117558	91	0.0897488	13	642
LIMS1	0.000460467	232	4	142	9160.48	89	0.0117651	66	0.0669044	123	652
CD74	0.000470387	190	4	142	10665	79	0.0117507	118	0.066542	124	653
RAPGEF4	0.000569659	112	6	61	56.5959	377	0.0117554	95	0.0883887	15	660
CALCRL	0.000569659	112	6	61	56.5959	377	0.0117554	95	0.0883887	16	661
DNM3	0.000482813	181	4	142	9467.4	86	0.0117821	29	0.0541888	231	669
KLF10	0.00060294	99	5	88	15906.6	50	0.0118086	6	0.0337687	426	669
PAFAH1B2	0.000461324	230	4	142	6345.15	121	0.0117695	60	0.0673604	118	671
TMEM109	0.000461324	230	4	142	6345.15	121	0.0117695	60	0.0673604	119	672
ID3	0.000461502	229	4	142	13765.8	59	0.0117964	14	0.0557118	228	672
ANGPTL2	0.00043936	251	4	142	9118.53	90	0.0117869	22	0.0644156	173	678
LAMA4	0.000565985	114	6	61	66.7189	372	0.0117482	128	0.0857853	18	693
PLEKHO1	0.000433565	260	4	142	6205.12	124	0.0117734	50	0.0669548	122	698
EBF1	0.000546968	120	5	88	2073.35	233	0.0117451	178	0.0715498	86	705
VWA1	0.000459347	233	4	142	8572.4	93	0.0117657	65	0.0639472	175	708
MYADM	0.000492242	166	4	142	80207.2	17	0.0118008	10	0.0410226	376	711
SLC9A3R2	0.000509057	136	5	88	225.943	339	0.0117513	115	0.0798538	38	716
S1PR1	0.000509057	136	5	88	225.943	339	0.0117513	115	0.0798538	39	717
DPYSL2	0.000496621	150	5	88	308.568	326	0.0117478	133	0.0774652	44	741
EGFL7	0.000496621	150	5	88	308.568	326	0.0117478	133	0.0774652	45	742
ADAMTS1	0.000496621	150	5	88	308.568	326	0.0117478	133	0.0774652	45	742
GNAI2	0.000496621	150	5	88	308.568	326	0.0117478	133	0.0774652	47	744
PICALM	0.000506119	139	5	88	321.236	325	0.0117506	120	0.0741245	73	745
TCF4	0.000494239	155	5	88	52.542	386	0.0117553	97	0.0846081	20	746
LDB2	0.000494239	155	5	88	52.542	386	0.0117553	97	0.0846081	20	746
ITGA5	0.000494239	155	5	88	52.542	386	0.0117553	97	0.0846081	22	748
CLEC14A	0.000494239	155	5	88	52.542	386	0.0117553	97	0.0846081	22	748
SH2D3C	0.000494239	155	5	88	52.542	386	0.0117553	97	0.0846081	22	748
FAM198B	0.000494239	155	5	88	52.542	386	0.0117553	97	0.0846081	22	748
FLT1	0.000494239	155	5	88	52.542	386	0.0117553	97	0.0846081	26	752
GNG11	0.000494239	155	5	88	52.542	386	0.0117553	97	0.0846081	27	753
MMRN2	0.000494239	155	5	88	52.542	386	0.0117553	97	0.0846081	27	753
TLL1	0.000432144	262	4	142	2432.78	216	0.0117836	27	0.0681042	116	763
PEAR1	0.000432144	262	4	142	2432.78	216	0.0117836	27	0.0681042	117	764
CD93	0.000499345	145	5	88	160.36	349	0.0117476	142	0.0781474	42	766
APLNR	0.000469794	191	4	142	5247.77	144	0.0117612	75	0.055789	227	779
CLIC4	0.000490565	168	5	88	60.8905	373	0.011748	129	0.0820047	31	789
SPARCL1	0.000490565	168	5	88	60.8905	373	0.011748	129	0.0820047	32	790
IGFBP7	0.000490565	168	5	88	60.8905	373	0.011748	129	0.0820047	32	790
CD40	0.000490565	168	5	88	60.8905	373	0.011748	129	0.0820047	34	792
BCLAF1	0.0131357	11	87	12	169461	9	0.0117784	41	0.019026	721	794
JUN	0.00751813	19	63	13	59615.3	22	0.0117865	23	0.0207476	718	795
NDEL1	0.000500094	143	4	142	13379.5	62	0.0117957	17	0.0315741	432	796
RAMP2	0.00059241	104	6	61	348.776	324	0.0117438	235	0.0737492	78	802
CD34	0.000500626	142	5	88	257.428	335	0.0117477	138	0.0687491	109	812
THBD	0.000489513	173	5	88	56.5959	377	0.0117477	139	0.0806446	35	812
ELMO1	0.000489513	173	5	88	56.5959	377	0.0117477	139	0.0806446	35	812
PTRF	0.000489513	173	5	88	56.5959	377	0.0117477	139	0.0806446	37	814
TIE1	0.000493683	164	5	88	261.638	333	0.0117471	163	0.071736	84	832
FLNA	0.000493683	164	5	88	261.638	333	0.0117471	163	0.071736	85	833
P2RY6	0.000539869	125	5	88	1997.89	245	0.0117432	253	0.0665181	125	836
HLA-C	0.000439026	252	4	142	2698.63	207	0.0117816	34	0.0568589	224	859
GIMAP7	0.000446623	245	4	142	3557.03	185	0.0117469	168	0.0664607	126	866
HNF4A	0.0266699	3	167	7	273197	4	0.0117775	42	0.00596019	813	869
PTPRB	0.000488747	176	5	88	25.6736	457	0.0117528	108	0.0792326	41	870
VWF	0.000487627	177	5	88	50.9776	412	0.0117474	160	0.0762754	66	903
NOTCH4	0.000487627	177	5	88	50.9776	412	0.0117474	160	0.0762754	67	904
PCDH17	0.000487627	177	5	88	50.9776	412	0.0117474	160	0.0762754	68	905
CREM	0.00140377	45	10	41	11070.4	75	0.0117364	322	0.0340258	425	908
SRGN	0.000497515	147	5	88	36.3107	417	0.0117451	178	0.0723565	83	913
FILIP1	0.000486575	180	5	88	33.6525	418	0.011747	167	0.0749153	71	924
CBLB	0.000448864	240	4	142	6383.27	120	0.0117595	84	0.0454645	349	935
ELF3	0.00434344	25	34	23	32103.5	32	0.0117698	58	0.00666703	808	946
IRF1	0.00397001	26	30	25	42965.3	26	0.0117609	77	0.00671328	807	961
HLA-E	0.000361488	384	3	243	11333	74	0.0117856	24	0.0539555	238	963
IL18BP	0.000497447	148	5	88	87.6061	367	0.01174	263	0.0707594	102	968
SELP	0.000427093	267	4	142	105.735	354	0.0117482	124	0.0693376	105	992
TSPAN4	0.000427093	267	4	142	105.735	354	0.0117482	124	0.0693376	106	993
ACVRL1	0.000427093	267	4	142	105.735	354	0.0117482	124	0.0693376	106	993
GYPC	0.000427093	267	4	142	105.735	354	0.0117482	124	0.0693376	108	995
NR4A1	0.000785714	64	7	52	7768.89	110	0.0117729	52	0.0161762	725	1003
ARHGDIB	0.000414094	288	4	142	52.542	386	0.0117475	143	0.076864	49	1008
ICAM1	0.000414094	288	4	142	52.542	386	0.0117475	143	0.076864	50	1009
MYCT1	0.000414094	288	4	142	52.542	386	0.0117475	143	0.076864	50	1009
LRRC70	0.000414094	288	4	142	52.542	386	0.0117475	143	0.076864	50	1009
EPAS1	0.000414094	288	4	142	52.542	386	0.0117475	143	0.076864	50	1009
CDH5	0.000414094	288	4	142	52.542	386	0.0117475	143	0.076864	54	1013
SCARF1	0.000414094	288	4	142	52.542	386	0.0117475	143	0.076864	54	1013
NRP2	0.000414094	288	4	142	52.542	386	0.0117475	143	0.076864	54	1013
SH3BGRL	0.000414094	288	4	142	52.542	386	0.0117475	143	0.076864	54	1013
HIF1A	0.000355958	399	3	243	7799.67	107	0.0117819	31	0.0541409	233	1013
IER2	0.000779682	65	7	52	5675.38	137	0.0117788	40	0.0195453	720	1014
SERPINH1	0.000355958	399	3	243	7799.67	107	0.0117819	31	0.0541409	234	1014
G3BP1	0.000355958	399	3	243	7799.67	107	0.0117819	31	0.0541409	235	1015
A2M	0.000414094	288	4	142	52.542	386	0.0117475	143	0.076864	58	1017
COL4A2	0.000414094	288	4	142	52.542	386	0.0117475	143	0.076864	58	1017
RASIP1	0.000414094	288	4	142	52.542	386	0.0117475	143	0.076864	58	1017
PITPNC1	0.000414094	288	4	142	52.542	386	0.0117475	143	0.076864	58	1017
ENG	0.000414094	288	4	142	52.542	386	0.0117475	143	0.076864	62	1021
TNFAIP1	0.000414094	288	4	142	52.542	386	0.0117475	143	0.076864	63	1022
PECAM1	0.000414094	288	4	142	52.542	386	0.0117475	143	0.076864	63	1022
KLF7	0.000414094	288	4	142	52.542	386	0.0117475	143	0.076864	63	1022
NAA38	0.000377383	370	3	243	7455.3	114	0.0117626	73	0.0534311	242	1042
TMEM30A	0.000447643	244	3	243	36271.7	30	0.0117599	78	0.0302996	447	1042
FLT4	0.000415915	283	3	243	61566.1	21	0.0117428	255	0.0529431	249	1051
FAM65A	0.000434676	259	4	142	1054.76	282	0.0117463	173	0.0606861	203	1059
NOS3	0.000481082	183	5	88	19.0996	460	0.0117441	233	0.0695399	104	1068
STARD3NL	0.000378241	368	3	243	5114.58	145	0.0117612	76	0.053887	239	1071
LMNA	0.000683205	76	6	61	6004.76	131	0.0117597	79	0.0152694	727	1074
ANKRD28	0.00041954	281	3	243	13385	61	0.0117752	45	0.0303027	446	1076
KBTBD2	0.000424155	278	4	142	219.917	341	0.0117471	163	0.0636084	176	1100
EGR1	0.00344631	28	30	25	16260.2	49	0.0117435	237	0.0115053	764	1103
IER3	0.000702777	73	6	61	8350.65	94	0.0117537	106	0.00791737	791	1125
TIMP3	0.000412275	309	4	142	0	492	0.0117522	109	0.0740919	74	1126
TSPAN18	0.000412275	309	4	142	0	492	0.0117522	109	0.0740919	75	1127
SOCS2	0.000412275	309	4	142	0	492	0.0117522	109	0.0740919	75	1127
STAB1	0.000412275	309	4	142	0	492	0.0117522	109	0.0740919	77	1129
CFLAR	0.00034906	410	3	243	2432.78	216	0.0117812	35	0.0546308	230	1134
IRF6	0.00762879	18	50	19	82061.2	15	0.0117432	253	0.00448601	833	1138
ROBO4	0.000425973	273	4	142	207.054	342	0.0117426	256	0.0663804	127	1140
HSPG2	0.000425973	273	4	142	207.054	342	0.0117426	256	0.0663804	127	1140
ARHGEF15	0.000411155	314	4	142	33.6525	418	0.0117468	169	0.0711347	98	1141
RAI14	0.000411155	314	4	142	33.6525	418	0.0117468	169	0.0711347	99	1142
UACA	0.000425973	273	4	142	207.054	342	0.0117426	256	0.0663804	129	1142
PLVAP	0.000411155	314	4	142	33.6525	418	0.0117468	169	0.0711347	100	1143
AKAP2	0.000411155	314	4	142	33.6525	418	0.0117468	169	0.0711347	101	1144
HBP1	0.000403769	339	3	243	10416.8	80	0.0117742	48	0.03046	443	1153
LEF1	0.000430841	264	4	142	49.4667	415	0.011746	174	0.0650226	171	1166
ARL2	0.000422096	279	4	142	27.9568	453	0.011745	181	0.0685759	111	1166
FRMD4B	0.000448512	241	4	142	197.789	345	0.0117437	236	0.0616139	202	1166
RHOC	0.000422096	279	4	142	27.9568	453	0.011745	181	0.0685759	112	1167
MAP3K8	0.000353525	404	3	243	4814.17	154	0.011777	43	0.0437493	352	1196
GIMAP5	0.000408601	320	4	142	8.34848	467	0.011745	181	0.0714886	87	1197
MGP	0.000408601	320	4	142	8.34848	467	0.011745	181	0.0714886	88	1198
CARD8	0.000408601	320	4	142	8.34848	467	0.011745	181	0.0714886	88	1198
ARID5A	0.00037437	373	3	243	4696.7	158	0.0117632	72	0.0437369	353	1199
FBN1	0.000408601	320	4	142	8.34848	467	0.011745	181	0.0714886	90	1200
MSN	0.000408601	320	4	142	8.34848	467	0.011745	181	0.0714886	91	1201
ITPRIP	0.000408601	320	4	142	8.34848	467	0.011745	181	0.0714886	91	1201
PREX2	0.000408601	320	4	142	8.34848	467	0.011745	181	0.0714886	91	1201
CSGALNACT1	0.000408601	320	4	142	8.34848	467	0.011745	181	0.0714886	94	1204
CCL2	0.000408601	320	4	142	8.34848	467	0.011745	181	0.0714886	94	1204
CFL2	0.000408601	320	4	142	8.34848	467	0.011745	181	0.0714886	94	1204
WARS	0.000387303	362	3	243	8286.03	95	0.0117423	259	0.0530686	246	1205
ENPP2	0.000419056	282	3	243	8248	98	0.0117358	330	0.0529199	252	1205
GJA1	0.000408601	320	4	142	8.34848	467	0.011745	181	0.0714886	97	1207
THY1	0.000450982	237	4	142	4740.33	156	0.0117383	300	0.0422046	375	1210
CDKN1A	0.000693053	75	6	61	3386.34	188	0.011757	88	0.00713493	805	1217
TFF3	0.00867868	16	55	18	91847.6	14	0.0117401	262	0.00242035	909	1219
PSMC6	0.000372392	375	3	243	5386.19	142	0.0117588	86	0.0403238	378	1224
CD81	0.000413537	306	4	142	239.969	337	0.0117391	269	0.0639919	174	1228
XAF1	0.000389871	354	3	243	7479.03	113	0.0117369	309	0.052952	248	1267
PMP22	0.000407481	331	4	142	33.6525	418	0.0117395	267	0.0685314	113	1271
TJP1	0.000551758	118	4	142	15457.5	51	0.0117511	117	0.0040186	843	1271
STC1	0.000407481	331	4	142	33.6525	418	0.0117395	267	0.0685314	114	1272
CALU	0.000404431	338	3	243	3466.13	186	0.0117617	74	0.031409	435	1276
WSB1	0.000480588	184	4	142	4433.53	164	0.0117672	63	0.0168456	724	1277
FHL3	0.000399972	345	3	243	6772.46	116	0.0117361	323	0.0529203	250	1277
CLDN4	0.000886208	56	7	52	10031.3	83	0.0117398	264	0.00507044	827	1282
KLHL5	0.00040643	333	4	142	33.6525	418	0.0117391	271	0.0671713	120	1284
DYSF	0.00040643	333	4	142	33.6525	418	0.0117391	271	0.0671713	121	1285
KLF5	0.00888218	15	58	16	74898.9	19	0.0117391	271	0.00185889	967	1288
WWTR1	0.000362191	382	3	243	152.22	351	0.0117498	121	0.0540199	236	1333
SMAD1	0.000362191	382	3	243	152.22	351	0.0117498	121	0.0540199	237	1334
TM4SF18	0.000405663	336	4	142	17.3251	464	0.0117439	234	0.0657593	170	1346
UBC	0.000832344	59	7	52	4231.29	169	0.0117396	265	0.00624629	811	1356
NRN1	0.000389473	355	3	243	2862.16	201	0.0117376	306	0.0529201	251	1356
TCF7L2	0.00455053	24	33	24	36690.9	29	0.0117289	489	0.00742182	803	1369
STAT1	0.00748216	20	46	21	76829.5	18	0.0117257	502	0.00663582	809	1370
SOX18	0.000406203	335	3	243	2065	236	0.0117355	336	0.0529198	253	1403
SLC38A2	0.000372017	377	3	243	7819.38	105	0.0117732	51	0.0259147	630	1406
DAD1	0.000414286	287	3	243	4801.01	155	0.0117516	114	0.0251925	632	1431
SQSTM1	0.000730909	69	6	61	3564.51	184	0.011738	305	0.0056394	817	1436
HSPA12B	0.000362942	381	3	243	1384.61	263	0.0117358	330	0.0530122	247	1464
NEDD9	0.000510649	134	4	142	1386.71	262	0.0117533	107	0.00451757	832	1477
ARID5B	0.000479166	187	3	243	7918.09	104	0.0117274	493	0.0293537	455	1482
DDX17	0.000414711	285	3	243	14789.5	55	0.0117335	450	0.029501	451	1484
NR4A2	0.000625855	92	5	88	3415.89	187	0.0117382	304	0.00568505	816	1487
ZFP36L2	0.000480039	185	4	142	3056.75	195	0.0117471	163	0.0070373	806	1491
EIF1	0.000518363	130	4	142	7960.23	102	0.0117385	298	0.00511613	825	1497
RHOB	0.000518363	130	4	142	7960.23	102	0.0117385	298	0.00511613	826	1498
COL4A1	0.000344009	413	3	243	105.735	354	0.0117391	269	0.0558643	226	1505
SOCS3	0.00033213	447	3	243	0	492	0.0117444	194	0.0663479	130	1506
EHD3	0.00033213	447	3	243	0	492	0.0117444	194	0.0663479	130	1506
LPAR6	0.00033213	447	3	243	0	492	0.0117444	194	0.0663479	130	1506
MEOX1	0.00033213	447	3	243	0	492	0.0117444	194	0.0663479	133	1509
RNASE1	0.00033213	447	3	243	0	492	0.0117444	194	0.0663479	133	1509
BMPR2	0.00033213	447	3	243	0	492	0.0117444	194	0.0663479	133	1509
PDLIM1	0.00033213	447	3	243	0	492	0.0117444	194	0.0663479	133	1509
THSD7A	0.00033213	447	3	243	0	492	0.0117444	194	0.0663479	133	1509
KLF6	0.00114321	48	9	44	6504.26	117	0.0117291	484	0.00554623	819	1512
CD200	0.00033213	447	3	243	0	492	0.0117444	194	0.0663479	138	1514
MAGEH1	0.00033213	447	3	243	0	492	0.0117444	194	0.0663479	138	1514
FXYD5	0.00033213	447	3	243	0	492	0.0117444	194	0.0663479	138	1514
FGD5	0.00033213	447	3	243	0	492	0.0117444	194	0.0663479	138	1514
RCAN1	0.00033213	447	3	243	0	492	0.0117444	194	0.0663479	138	1514
STAT3	0.00033213	447	3	243	0	492	0.0117444	194	0.0663479	138	1514
MMRN1	0.00033213	447	3	243	0	492	0.0117444	194	0.0663479	138	1514
PALMD	0.00033213	447	3	243	0	492	0.0117444	194	0.0663479	145	1521
FKBP1A	0.00033213	447	3	243	0	492	0.0117444	194	0.0663479	145	1521
STOM	0.00033213	447	3	243	0	492	0.0117444	194	0.0663479	145	1521
ICAM2	0.00033213	447	3	243	0	492	0.0117444	194	0.0663479	145	1521
TGM2	0.00033213	447	3	243	0	492	0.0117444	194	0.0663479	145	1521
JAM2	0.00033213	447	3	243	0	492	0.0117444	194	0.0663479	145	1521
IGF2	0.00033213	447	3	243	0	492	0.0117444	194	0.0663479	145	1521
ADCY4	0.00033213	447	3	243	0	492	0.0117444	194	0.0663479	145	1521
FAM107A	0.00033213	447	3	243	0	492	0.0117444	194	0.0663479	145	1521
SLCO2A1	0.00033213	447	3	243	0	492	0.0117444	194	0.0663479	145	1521
DBN1	0.00033213	447	3	243	0	492	0.0117444	194	0.0663479	145	1521
VAMP5	0.00033213	447	3	243	0	492	0.0117444	194	0.0663479	156	1532
FAM167B	0.00033213	447	3	243	0	492	0.0117444	194	0.0663479	156	1532
SH2B3	0.00033213	447	3	243	0	492	0.0117444	194	0.0663479	156	1532
SERPINE1	0.00033213	447	3	243	0	492	0.0117444	194	0.0663479	156	1532
SDPR	0.00033213	447	3	243	0	492	0.0117444	194	0.0663479	156	1532
PIM3	0.00033213	447	3	243	0	492	0.0117444	194	0.0663479	156	1532
PDCD4	0.00033213	447	3	243	0	492	0.0117444	194	0.0663479	156	1532
CLDN5	0.00033213	447	3	243	0	492	0.0117444	194	0.0663479	163	1539
SNCG	0.00033213	447	3	243	0	492	0.0117444	194	0.0663479	163	1539
DOCK9	0.00033213	447	3	243	0	492	0.0117444	194	0.0663479	163	1539
HAPLN3	0.00033213	447	3	243	0	492	0.0117444	194	0.0663479	163	1539
FBXL7	0.00033213	447	3	243	0	492	0.0117444	194	0.0663479	163	1539
MAGED2	0.000428789	266	3	243	13579.3	60	0.0117357	333	0.0247325	637	1539
MTMR2	0.00033213	447	3	243	0	492	0.0117444	194	0.0663479	163	1539
LAPTM5	0.000368367	378	3	243	157.748	350	0.0117358	332	0.0538698	240	1543
RBMS1	0.000400672	343	4	142	17.3251	464	0.0117407	260	0.052652	344	1553
RAD21	0.0104189	12	62	15	113843	11	0.0117167	683	0.00330236	859	1580
GPR4	0.00039962	346	4	142	0	492	0.0117403	261	0.0512919	345	1586
HBEGF	0.000844342	57	7	52	2652	212	0.0117303	456	0.00557702	818	1595
SOX17	0.000601772	101	6	61	88.8648	366	0.0117057	721	0.0438748	351	1600
TMEM204	0.00033101	487	3	243	33.6525	418	0.0117389	274	0.0633907	178	1600
ADAMTS4	0.00033101	487	3	243	33.6525	418	0.0117389	274	0.0633907	179	1601
FSTL1	0.00033101	487	3	243	33.6525	418	0.0117389	274	0.0633907	180	1602
NRP1	0.00033101	487	3	243	33.6525	418	0.0117389	274	0.0633907	180	1602
KDR	0.00033101	487	3	243	33.6525	418	0.0117389	274	0.0633907	180	1602
PCDHGC3	0.00033101	487	3	243	33.6525	418	0.0117389	274	0.0633907	180	1602
PRKCH	0.00033101	487	3	243	33.6525	418	0.0117389	274	0.0633907	180	1602
COL15A1	0.00033101	487	3	243	33.6525	418	0.0117389	274	0.0633907	185	1607
SEC14L1	0.00033101	487	3	243	33.6525	418	0.0117389	274	0.0633907	185	1607
AFAP1L1	0.00033101	487	3	243	33.6525	418	0.0117389	274	0.0633907	185	1607
ENTPD1	0.00033101	487	3	243	33.6525	418	0.0117389	274	0.0633907	185	1607
MYL9	0.00033101	487	3	243	33.6525	418	0.0117389	274	0.0633907	185	1607
APP	0.00033101	487	3	243	33.6525	418	0.0117389	274	0.0633907	185	1607
FZD4	0.00033101	487	3	243	33.6525	418	0.0117389	274	0.0633907	191	1613
MCAM	0.00033101	487	3	243	33.6525	418	0.0117389	274	0.0633907	191	1613
ABI3	0.00033101	487	3	243	33.6525	418	0.0117389	274	0.0633907	191	1613
TUBB6	0.00033101	487	3	243	33.6525	418	0.0117389	274	0.0633907	191	1613
NAV1	0.00033101	487	3	243	33.6525	418	0.0117389	274	0.0633907	191	1613
PDGFB	0.00033101	487	3	243	33.6525	418	0.0117389	274	0.0633907	196	1618
SHANK3	0.00033101	487	3	243	33.6525	418	0.0117389	274	0.0633907	196	1618
LHFP	0.00033101	487	3	243	33.6525	418	0.0117389	274	0.0633907	196	1618
PTPRM	0.00033101	487	3	243	33.6525	418	0.0117389	274	0.0633907	199	1621
CDH13	0.00033101	487	3	243	33.6525	418	0.0117389	274	0.0633907	199	1621
UTRN	0.00033101	487	3	243	33.6525	418	0.0117389	274	0.0633907	199	1621
RAPGEF5	0.000334297	440	3	243	54.8989	383	0.0117354	338	0.0541579	232	1636
CLTC	0.00040316	341	3	243	4461.29	162	0.0117396	266	0.024853	635	1647
FOXP1	0.00179058	39	13	34	14199.1	58	0.0117134	691	0.00486505	828	1650
CAV2	0.000331573	486	3	243	182.34	348	0.0117356	334	0.0534758	241	1652
DUSP1	0.000809082	61	7	52	703.803	306	0.0117351	430	0.00626832	810	1659
NPDC1	0.000296216	606	2	438	33247.3	31	0.0117478	133	0.0293219	457	1665
SERTAD1	0.000713446	70	6	61	2068.9	235	0.0117284	490	0.00584824	814	1670
NFYB	0.00827775	17	45	22	80892	16	0.0117257	502	0.00123072	1119	1676
PML	0.00175107	41	13	34	11499.9	72	0.0117169	682	0.00385764	847	1676
NELFE	0.00508833	23	30	25	47235.7	25	0.0117114	702	0.00274033	902	1677
CCDC69	0.000329191	512	3	243	0	492	0.0117433	238	0.0606186	204	1689
NID1	0.000329191	512	3	243	0	492	0.0117433	238	0.0606186	205	1690
CFH	0.000329191	512	3	243	0	492	0.0117433	238	0.0606186	205	1690
IFI16	0.000329191	512	3	243	0	492	0.0117433	238	0.0606186	205	1690
TM4SF1	0.000329191	512	3	243	0	492	0.0117433	238	0.0606186	205	1690
RIN2	0.000329191	512	3	243	0	492	0.0117433	238	0.0606186	205	1690
BDH2	0.000329191	512	3	243	0	492	0.0117433	238	0.0606186	205	1690
PPP1R15A	0.000614848	96	5	88	2740.15	204	0.0117289	486	0.00521096	821	1695
MCTP1	0.000329191	512	3	243	0	492	0.0117433	238	0.0606186	211	1696
ECE1	0.000329191	512	3	243	0	492	0.0117433	238	0.0606186	211	1696
HCLS1	0.000329191	512	3	243	0	492	0.0117433	238	0.0606186	211	1696
RHOJ	0.000329191	512	3	243	0	492	0.0117433	238	0.0606186	214	1699
IL6ST	0.000329191	512	3	243	0	492	0.0117433	238	0.0606186	214	1699
PHACTR2	0.000329191	512	3	243	0	492	0.0117433	238	0.0606186	214	1699
CFI	0.000329191	512	3	243	0	492	0.0117433	238	0.0606186	217	1702
SELE	0.000329191	512	3	243	0	492	0.0117433	238	0.0606186	217	1702
LIMS2	0.000339012	428	3	243	0	492	0.0117359	328	0.0551026	229	1720
LIPA	0.000274533	688	2	438	6388.12	118	0.0117788	38	0.0303321	444	1726
FBXO7	0.000274533	688	2	438	6388.12	118	0.0117788	38	0.0303321	445	1727
CEP57L1	0.000292261	622	2	438	28686.5	34	0.0117451	178	0.0293055	458	1730
MYO1B	0.000357951	397	3	243	1007.69	286	0.0117297	458	0.0399049	379	1763
DIAPH1	0.000290428	630	2	438	4302.74	167	0.0117556	94	0.0298076	450	1779
ADAMTS9	0.000327139	534	3	243	18.8896	461	0.0117382	301	0.0532406	243	1782
F8	0.000327139	534	3	243	18.8896	461	0.0117382	301	0.0532406	243	1782
THBS1	0.000327139	534	3	243	18.8896	461	0.0117382	301	0.0532406	245	1784
RGS3	0.000325321	542	3	243	0	492	0.0117457	176	0.0504685	346	1799
ETV4	0.000709102	71	5	88	8172.12	101	0.0117157	687	0.00322302	860	1807
TNFRSF1A	0.000269004	715	2	438	4556.82	160	0.0117722	53	0.0305175	442	1808
CANX	0.000425766	276	3	243	13337.7	63	0.0117296	460	0.0108846	767	1809
NUMB	0.00039648	349	3	243	6177.22	129	0.0117359	328	0.0116658	762	1811
SYT11	0.000325517	537	3	243	0	492	0.011736	324	0.0580152	220	1816
CYYR1	0.000325517	537	3	243	0	492	0.011736	324	0.0580152	221	1817
CBX6	0.000325517	537	3	243	0	492	0.011736	324	0.0580152	221	1817
TCEA2	0.000325517	537	3	243	0	492	0.011736	324	0.0580152	221	1817
NID2	0.000363376	380	3	243	102.565	361	0.0117296	460	0.0407625	377	1821
STARD13	0.000270441	709	2	438	3574.96	181	0.0117743	46	0.030276	448	1822
ATP2B4	0.000270441	709	2	438	3574.96	181	0.0117743	46	0.030276	449	1823
GIMAP4	0.000324466	545	3	243	0	492	0.0117355	335	0.0566551	225	1840
VCAM1	0.000332203	445	3	243	27.7415	455	0.0117371	307	0.0392232	397	1847
CYB5R3	0.000332203	445	3	243	27.7415	455	0.0117371	307	0.0392232	397	1847
CHD9	0.000274575	687	2	438	3633.72	179	0.0117484	123	0.0294475	453	1880
KLF2	0.001068	49	11	39	2165.75	230	0.0116924	847	0.0205544	719	1884
BRD2	0.000525901	127	4	142	9165.98	88	0.0117131	692	0.00412498	836	1885
TXNIP	0.000441652	248	3	243	22927.3	39	0.011732	453	0.00245321	908	1891
MGAT1	0.000399992	344	3	243	8709.13	91	0.0117335	451	0.0108868	766	1895
ITSN2	0.000262105	719	2	438	1361.61	265	0.0117714	54	0.0310074	437	1913
LAMB2	0.000262105	719	2	438	1361.61	265	0.0117714	54	0.0310074	438	1914
VOPP1	0.000262105	719	2	438	1361.61	265	0.0117714	54	0.0310074	439	1915
AKAP13	0.000262105	719	2	438	1361.61	265	0.0117714	54	0.0310074	440	1916
UBXN1	0.000412739	308	3	243	13246	64	0.011725	673	0.0248654	634	1922
IFRD1	0.000696599	74	6	61	0	492	0.011728	491	0.00607195	812	1930
TEAD4	0.000466751	192	3	243	4941.59	150	0.0117115	701	0.0238379	645	1931
CDH17	0.000815028	60	6	61	5861.74	135	0.0117087	715	0.00189211	964	1935
FAM46A	0.000662938	86	5	88	2045.75	244	0.011716	686	0.00367779	851	1955
SPDEF	0.00186151	38	12	37	14884	54	0.0117066	720	0.00124659	1116	1965
RALGAPA2	0.000300349	601	2	438	5409.45	141	0.0117355	336	0.0294452	454	1970
KLF4	0.000598953	102	5	88	0	492	0.0117275	492	0.0057354	815	1989
TRIB1	0.000605488	97	5	88	0	492	0.0117273	494	0.00529075	820	1991
CLDN3	0.000513906	133	4	142	3032	196	0.0117201	676	0.00380388	848	1995
JUND	0.0030268	30	19	32	24613.6	38	0.0116983	755	0.0011222	1143	1998
KDM5A	0.00215379	36	13	34	18669.5	42	0.0116763	982	0.00264746	904	1998
TSHZ1	0.000269197	711	2	438	4944.9	146	0.0117635	68	0.0247044	638	2001
G6PC3	0.000333526	444	3	243	20.1863	459	0.0117303	456	0.0373816	400	2002
TPM4	0.000269197	711	2	438	4944.9	146	0.0117635	68	0.0247044	639	2002
SQRDL	0.000269197	711	2	438	4944.9	146	0.0117635	68	0.0247044	639	2002
TSPAN14	0.000269197	711	2	438	4944.9	146	0.0117635	68	0.0247044	641	2004
HSP90AB1	0.000517505	132	4	142	2249.76	227	0.0117252	672	0.00466015	831	2004
SLC44A4	0.000555069	115	4	142	4427.8	165	0.0117108	707	0.00257605	906	2035
OLFM1	0.000320595	559	3	243	4.05388	480	0.0117352	429	0.046505	347	2058
NAMPT	0.000263667	718	2	438	3242.85	192	0.0117574	87	0.0248898	633	2068
ACVR2A	0.000293948	617	2	438	6091.77	130	0.0117326	452	0.0292876	459	2096
SERINC1	0.000402173	342	3	243	3328.55	191	0.0117149	690	0.0248375	636	2102
HERPUD1	0.000497518	146	4	142	0	492	0.0117257	502	0.00512851	824	2106
PLK2	0.000501652	141	4	142	391.885	319	0.0117201	676	0.00429999	834	2112
FAP	0.000319475	563	3	243	0	492	0.0117294	466	0.0435478	354	2118
STARD10	0.000552138	117	4	142	4941.21	151	0.0116966	768	0.00227355	943	2121
SSFA2	0.00049681	149	4	142	1317.17	270	0.0117051	724	0.00360517	853	2138
CCNL1	0.000509988	135	4	142	648.775	307	0.0117092	712	0.0035686	854	2150
CHMP1B	0.000256769	736	2	438	1071.17	279	0.0117593	85	0.0253797	631	2169
EHF	0.000706763	72	5	88	13243.5	65	0.0117054	723	0.00105107	1237	2185
FOSL2	0.000674879	84	5	88	2269.86	226	0.0116817	939	0.00338052	856	2193
RRBP1	0.000529393	126	4	142	959.206	288	0.0117002	742	0.00266061	903	2201
TMPRSS2	0.000543784	122	4	142	2874.85	200	0.0117025	732	0.00166743	1010	2206
ETS2	0.000279302	669	2	438	2284.48	221	0.0117297	458	0.0294682	452	2238
HSPA4	0.000453419	236	3	243	11869	71	0.0117126	698	0.0017341	1005	2253
F2RL3	0.000249046	766	2	438	0	492	0.0117353	339	0.0528745	254	2289
CNN3	0.000249046	766	2	438	0	492	0.0117353	339	0.0528745	254	2289
IFNAR2	0.000249046	766	2	438	0	492	0.0117353	339	0.0528745	254	2289
ORC4	0.000602028	100	4	142	5570.69	139	0.0116838	901	0.0017021	1007	2289
SHC1	0.000249046	766	2	438	0	492	0.0117353	339	0.0528745	254	2289
CRIP2	0.000249046	766	2	438	0	492	0.0117353	339	0.0528745	258	2293
FERMT2	0.000249046	766	2	438	0	492	0.0117353	339	0.0528745	258	2293
MPV17	0.000249046	766	2	438	0	492	0.0117353	339	0.0528745	258	2293
MSRB3	0.000249046	766	2	438	0	492	0.0117353	339	0.0528745	258	2293
ZNF385D	0.000249046	766	2	438	0	492	0.0117353	339	0.0528745	262	2297
IGFBP3	0.000249046	766	2	438	0	492	0.0117353	339	0.0528745	262	2297
CCL14	0.000249046	766	2	438	0	492	0.0117353	339	0.0528745	262	2297
APOL1	0.000249046	766	2	438	0	492	0.0117353	339	0.0528745	262	2297
ITM2B	0.000249046	766	2	438	0	492	0.0117353	339	0.0528745	262	2297
FCN3	0.000249046	766	2	438	0	492	0.0117353	339	0.0528745	262	2297
POGLUT1	0.000249046	766	2	438	0	492	0.0117353	339	0.0528745	262	2297
MACF1	0.000249046	766	2	438	0	492	0.0117353	339	0.0528745	262	2297
PPFIBP1	0.000249046	766	2	438	0	492	0.0117353	339	0.0528745	262	2297
PCDH12	0.000249046	766	2	438	0	492	0.0117353	339	0.0528745	262	2297
COL6A1	0.000249046	766	2	438	0	492	0.0117353	339	0.0528745	262	2297
CAPN5	0.000548312	119	4	142	5670.98	138	0.0116882	875	0.00153084	1026	2300
ELF4	0.00155616	44	10	41	12535.6	68	0.0116662	1239	0.00234797	913	2305
RDX	0.000249046	766	2	438	0	492	0.0117353	339	0.0528745	273	2308
TNFRSF4	0.000249046	766	2	438	0	492	0.0117353	339	0.0528745	273	2308
TSPAN7	0.000249046	766	2	438	0	492	0.0117353	339	0.0528745	273	2308
CALD1	0.000249046	766	2	438	0	492	0.0117353	339	0.0528745	273	2308
IFITM1	0.000249046	766	2	438	0	492	0.0117353	339	0.0528745	273	2308
CLEC1A	0.000249046	766	2	438	0	492	0.0117353	339	0.0528745	273	2308
SPG20	0.000249046	766	2	438	0	492	0.0117353	339	0.0528745	273	2308
YPEL2	0.000249046	766	2	438	0	492	0.0117353	339	0.0528745	273	2308
ELOVL5	0.000249046	766	2	438	0	492	0.0117353	339	0.0528745	273	2308
QKI	0.000249046	766	2	438	0	492	0.0117353	339	0.0528745	273	2308
TMSB4X	0.000249046	766	2	438	0	492	0.0117353	339	0.0528745	273	2308
TAX1BP3	0.000249046	766	2	438	0	492	0.0117353	339	0.0528745	273	2308
MBNL2	0.000249046	766	2	438	0	492	0.0117353	339	0.0528745	273	2308
NHSL2	0.000249046	766	2	438	0	492	0.0117353	339	0.0528745	273	2308
ID1	0.000490603	167	4	142	0	492	0.011715	689	0.00471051	829	2319
ITM2A	0.000249046	766	2	438	0	492	0.0117353	339	0.0528745	287	2322
HTRA1	0.000249046	766	2	438	0	492	0.0117353	339	0.0528745	287	2322
ARHGAP29	0.000249046	766	2	438	0	492	0.0117353	339	0.0528745	287	2322
LRRC32	0.000249046	766	2	438	0	492	0.0117353	339	0.0528745	287	2322
LAMC1	0.000249046	766	2	438	0	492	0.0117353	339	0.0528745	287	2322
GPRC5B	0.000249046	766	2	438	0	492	0.0117353	339	0.0528745	287	2322
CLIC2	0.000249046	766	2	438	0	492	0.0117353	339	0.0528745	287	2322
OAZ2	0.000249046	766	2	438	0	492	0.0117353	339	0.0528745	287	2322
LAMB1	0.000249046	766	2	438	0	492	0.0117353	339	0.0528745	287	2322
SOX7	0.000249046	766	2	438	0	492	0.0117353	339	0.0528745	287	2322
RAB13	0.000249046	766	2	438	0	492	0.0117353	339	0.0528745	287	2322
COL18A1	0.000249046	766	2	438	0	492	0.0117353	339	0.0528745	287	2322
PXDN	0.000249046	766	2	438	0	492	0.0117353	339	0.0528745	287	2322
TMTC1	0.000249046	766	2	438	0	492	0.0117353	339	0.0528745	287	2322
PPIC	0.000249046	766	2	438	0	492	0.0117353	339	0.0528745	287	2322
LAMA5	0.000249046	766	2	438	0	492	0.0117353	339	0.0528745	287	2322
STC2	0.000249046	766	2	438	0	492	0.0117353	339	0.0528745	287	2322
BGN	0.000249046	766	2	438	0	492	0.0117353	339	0.0528745	287	2322
ITGA1	0.000249046	766	2	438	0	492	0.0117353	339	0.0528745	287	2322
IL1R1	0.000249046	766	2	438	0	492	0.0117353	339	0.0528745	287	2322
CRIM1	0.000249046	766	2	438	0	492	0.0117353	339	0.0528745	287	2322
ARPC1B	0.000249046	766	2	438	0	492	0.0117353	339	0.0528745	287	2322
GMFG	0.000249046	766	2	438	0	492	0.0117353	339	0.0528745	287	2322
TMEM50A	0.000249046	766	2	438	0	492	0.0117353	339	0.0528745	287	2322
NOSTRIN	0.000249046	766	2	438	0	492	0.0117353	339	0.0528745	287	2322
CCDC3	0.000249046	766	2	438	0	492	0.0117353	339	0.0528745	287	2322
RCN1	0.000249046	766	2	438	0	492	0.0117353	339	0.0528745	287	2322
COMMD7	0.000249046	766	2	438	0	492	0.0117353	339	0.0528745	287	2322
ATP1B3	0.000249046	766	2	438	0	492	0.0117353	339	0.0528745	287	2322
MFNG	0.000319984	562	3	243	0	492	0.0117197	679	0.0448408	350	2326
SLC1A5	0.000440749	249	3	243	5866.24	134	0.0117095	711	0.00169188	1008	2345
TUBA1A	0.000249046	766	2	438	0	492	0.0117353	339	0.0528745	316	2351
TEK	0.000249046	766	2	438	0	492	0.0117353	339	0.0528745	316	2351
ZEB1	0.000249046	766	2	438	0	492	0.0117353	339	0.0528745	316	2351
GSN	0.000249046	766	2	438	0	492	0.0117353	339	0.0528745	316	2351
FYN	0.000249046	766	2	438	0	492	0.0117353	339	0.0528745	316	2351
DOK5	0.000249046	766	2	438	0	492	0.0117353	339	0.0528745	316	2351
RBPMS	0.000249046	766	2	438	0	492	0.0117353	339	0.0528745	316	2351
PLXND1	0.000249046	766	2	438	0	492	0.0117353	339	0.0528745	316	2351
SASH1	0.000249046	766	2	438	0	492	0.0117353	339	0.0528745	316	2351
KIAA1462	0.000249046	766	2	438	0	492	0.0117353	339	0.0528745	316	2351
ITPKB	0.000249046	766	2	438	0	492	0.0117353	339	0.0528745	316	2351
DUSP23	0.000249046	766	2	438	0	492	0.0117353	339	0.0528745	316	2351
RASGRF2	0.000249046	766	2	438	0	492	0.0117353	339	0.0528745	316	2351
RFTN2	0.00031631	567	3	243	8.34848	467	0.0117113	704	0.0422375	374	2355
BAZ2B	0.000350844	406	3	243	1469.16	261	0.0117156	688	0.0114596	765	2363
ANXA1	0.000249046	766	2	438	0	492	0.0117353	339	0.0528745	329	2364
PRKCDBP	0.000249046	766	2	438	0	492	0.0117353	339	0.0528745	329	2364
RASA4	0.000249046	766	2	438	0	492	0.0117353	339	0.0528745	329	2364
NFIB	0.000249046	766	2	438	0	492	0.0117353	339	0.0528745	329	2364
CASP4	0.000249046	766	2	438	0	492	0.0117353	339	0.0528745	329	2364
PLAT	0.000249046	766	2	438	0	492	0.0117353	339	0.0528745	329	2364
ZNF521	0.000249046	766	2	438	0	492	0.0117353	339	0.0528745	329	2364
SLC20A1	0.000465741	193	3	243	6189	128	0.0116906	850	0.00210767	950	2364
CRK	0.000249046	766	2	438	0	492	0.0117353	339	0.0528745	329	2364
FMNL3	0.000249046	766	2	438	0	492	0.0117353	339	0.0528745	329	2364
MKL2	0.000249046	766	2	438	0	492	0.0117353	339	0.0528745	329	2364
PLS3	0.000249046	766	2	438	0	492	0.0117353	339	0.0528745	329	2364
E2F1	0.00942319	14	48	20	101921	13	0.0116472	1393	0.00234346	930	2370
PPP1R15B	0.000410593	318	3	243	1238.76	272	0.0117166	684	0.00339379	855	2372
HSP90AA1	0.000499784	144	4	142	234.847	338	0.0116918	848	0.00277011	901	2373
PDLIM4	0.000276821	677	2	438	613.729	308	0.0117266	495	0.02935	456	2374
PRSS23	0.000249046	766	2	438	0	492	0.0117353	339	0.0528745	340	2375
CTHRC1	0.000249046	766	2	438	0	492	0.0117353	339	0.0528745	340	2375
VAT1	0.000249046	766	2	438	0	492	0.0117353	339	0.0528745	340	2375
FAM126A	0.000249046	766	2	438	0	492	0.0117353	339	0.0528745	340	2375
HES1	0.000412136	313	3	243	2736.14	205	0.0116992	754	0.00305547	862	2377
HEPACAM2	0.000436783	256	3	243	5978.3	133	0.0116933	778	0.00184217	968	2378
HSPA8	0.000413399	307	3	243	2177.13	229	0.0117101	709	0.00284779	893	2381
RFX7	0.000803973	62	6	61	4344.46	166	0.0116583	1274	0.00470736	830	2393
MALAT1	0.000477244	188	4	142	0	492	0.0117024	733	0.00372462	850	2405
PRMT1	0.000323623	546	2	438	17638.5	46	0.0117027	731	0.023692	648	2409
ZBTB20	0.000285949	649	2	438	1648.45	252	0.0117319	454	0.0246359	642	2435
HLA-DMA	0.000285949	649	2	438	1648.45	252	0.0117319	454	0.0246359	643	2436
DDIT3	0.000424563	277	3	243	4495.38	161	0.0116907	849	0.00238016	910	2440
SDCBP2	0.000435198	257	3	243	2680.85	208	0.0117013	736	0.00147241	1029	2473
TGIF1	0.000435063	258	3	243	2301.29	220	0.0117046	725	0.00139762	1037	2483
TSPAN31	0.000322922	547	2	438	10753.5	78	0.011694	775	0.0236448	649	2487
EPS8L3	0.000448157	242	3	243	2432.41	219	0.0117009	739	0.00130969	1045	2488
GCNT3	0.000429668	265	3	243	2497.76	214	0.0116962	770	0.0016578	1011	2503
SP1	0.00106536	50	6	61	8629	92	0.0116553	1281	0.00156548	1021	2505
SFPQ	0.000453645	235	3	243	2065	240	0.0116847	890	0.00229322	933	2541
TOB1	0.000442147	246	3	243	869.418	296	0.0116995	748	0.00157192	1015	2548
SDC1	0.000433004	261	3	243	1656	250	0.0116965	769	0.00153498	1025	2548
SLC9A3R1	0.000442147	246	3	243	869.418	296	0.0116995	748	0.00157192	1016	2549
CAPNS1	0.000300924	600	2	438	4933.08	152	0.011709	714	0.0237036	647	2551
RAMP3	0.000257055	732	2	438	0	492	0.0117295	462	0.0322409	428	2552
LGALS1	0.000257055	732	2	438	0	492	0.0117295	462	0.0322409	429	2553
CLDN7	0.000447676	243	3	243	884.709	292	0.0117011	738	0.00138654	1038	2554
LOXL2	0.000257055	732	2	438	0	492	0.0117295	462	0.0322409	430	2554
PLEKHG2	0.000257055	732	2	438	0	492	0.0117295	462	0.0322409	431	2555
PTP4A3	0.000242237	913	2	438	0	492	0.0117365	310	0.0369952	405	2558
MPZL2	0.000242237	913	2	438	0	492	0.0117365	310	0.0369952	405	2558
PIK3R3	0.000242237	913	2	438	0	492	0.0117365	310	0.0369952	407	2560
HLA-DQB1	0.000242237	913	2	438	0	492	0.0117365	310	0.0369952	407	2560
CLEC2B	0.000242237	913	2	438	0	492	0.0117365	310	0.0369952	409	2562
HHEX	0.000242237	913	2	438	0	492	0.0117365	310	0.0369952	409	2562
UPP1	0.000242237	913	2	438	0	492	0.0117365	310	0.0369952	409	2562
UNC5B	0.000242237	913	2	438	0	492	0.0117365	310	0.0369952	409	2562
CCDC85B	0.000242237	913	2	438	0	492	0.0117365	310	0.0369952	409	2562
HLA-DRB1	0.000242237	913	2	438	0	492	0.0117365	310	0.0369952	414	2567
ABCB1	0.000242237	913	2	438	0	492	0.0117365	310	0.0369952	414	2567
HLA-DRB5	0.000242237	913	2	438	0	492	0.0117365	310	0.0369952	414	2567
TNFSF10	0.000245175	867	2	438	0	492	0.0117351	431	0.0427244	356	2584
OSMR	0.000245175	867	2	438	0	492	0.0117351	431	0.0427244	356	2584
PARVB	0.000245175	867	2	438	0	492	0.0117351	431	0.0427244	356	2584
CYTL1	0.000245175	867	2	438	0	492	0.0117351	431	0.0427244	359	2587
RNF13	0.000245175	867	2	438	0	492	0.0117351	431	0.0427244	359	2587
YRDC	0.000245175	867	2	438	0	492	0.0117351	431	0.0427244	359	2587
CX3CL1	0.000245175	867	2	438	0	492	0.0117351	431	0.0427244	362	2590
FABP5	0.000245175	867	2	438	0	492	0.0117351	431	0.0427244	362	2590
AIF1L	0.000245175	867	2	438	0	492	0.0117351	431	0.0427244	362	2590
GPX3	0.000245175	867	2	438	0	492	0.0117351	431	0.0427244	362	2590
RHOG	0.000245175	867	2	438	0	492	0.0117351	431	0.0427244	362	2590
MUC13	0.000426573	271	3	243	884.709	292	0.0116993	752	0.00145033	1034	2592
LAMB3	0.000426573	271	3	243	884.709	292	0.0116993	752	0.00145033	1035	2593
GALNT7	0.000295012	608	2	438	2876.59	199	0.0117114	702	0.0238175	646	2593
TMEM173	0.000245175	867	2	438	0	492	0.0117351	431	0.0427244	367	2595
CEP170	0.000245175	867	2	438	0	492	0.0117351	431	0.0427244	367	2595
CSF2RB	0.000245175	867	2	438	0	492	0.0117351	431	0.0427244	367	2595
ZYX	0.000245175	867	2	438	0	492	0.0117351	431	0.0427244	367	2595
JAG2	0.000245175	867	2	438	0	492	0.0117351	431	0.0427244	367	2595
LRP10	0.00049024	172	3	243	17279.9	47	0.0116979	757	0.000766875	1377	2596
LIFR	0.000245175	867	2	438	0	492	0.0117351	431	0.0427244	372	2600
GABARAPL2	0.000245175	867	2	438	0	492	0.0117351	431	0.0427244	372	2600
IFITM2	0.000252057	762	2	438	0	492	0.0117289	486	0.0314792	433	2611
HLA-A	0.000252057	762	2	438	0	492	0.0117289	486	0.0314792	434	2612
PLK3	0.000390606	353	3	243	0	492	0.011718	681	0.00386216	846	2615
GADD45B	0.000389168	357	3	243	0	492	0.0117127	693	0.00410362	837	2622
CTNNA1	0.000389168	357	3	243	0	492	0.0117127	693	0.00410362	838	2623
DDX5	0.000389168	357	3	243	0	492	0.0117127	693	0.00410362	839	2624
TSC22D1	0.000389168	357	3	243	0	492	0.0117127	693	0.00410362	840	2625
H3F3B	0.000389168	357	3	243	0	492	0.0117127	693	0.00410362	841	2626
NR4A3	0.000247342	865	2	438	54.8989	383	0.0117257	501	0.0305345	441	2628
BDP1	0.000372297	376	3	243	196.165	346	0.0117011	737	0.00230805	932	2634
BAG3	0.000403647	340	3	243	760.887	299	0.0116894	856	0.00246017	907	2645
NEAT1	0.000385076	364	3	243	0	492	0.0117111	705	0.00404754	842	2646
SRGAP2	0.000244055	887	2	438	0	492	0.0117292	467	0.0397672	380	2664
PCM1	0.000244055	887	2	438	0	492	0.0117292	467	0.0397672	380	2664
PODXL	0.000244055	887	2	438	0	492	0.0117292	467	0.0397672	382	2666
AKT3	0.000244055	887	2	438	0	492	0.0117292	467	0.0397672	382	2666
DPYSL3	0.000244055	887	2	438	0	492	0.0117292	467	0.0397672	382	2666
SLC39A13	0.000244055	887	2	438	0	492	0.0117292	467	0.0397672	382	2666
PDLIM7	0.000244055	887	2	438	0	492	0.0117292	467	0.0397672	382	2666
DAB2	0.000244055	887	2	438	0	492	0.0117292	467	0.0397672	387	2671
HDAC7	0.000244055	887	2	438	0	492	0.0117292	467	0.0397672	387	2671
PMAIP1	0.000397504	347	3	243	0	492	0.0117018	734	0.00337223	857	2673
SHROOM4	0.000244055	887	2	438	0	492	0.0117292	467	0.0397672	389	2673
GAB3	0.000244055	887	2	438	0	492	0.0117292	467	0.0397672	389	2673
DNAJB1	0.000397504	347	3	243	0	492	0.0117018	734	0.00337223	858	2674
TSC22D3	0.000244055	887	2	438	0	492	0.0117292	467	0.0397672	391	2675
PLAU	0.000244055	887	2	438	0	492	0.0117292	467	0.0397672	391	2675
H19	0.000244055	887	2	438	0	492	0.0117292	467	0.0397672	391	2675
ANXA6	0.000244055	887	2	438	0	492	0.0117292	467	0.0397672	391	2675
JMJD1C	0.000244055	887	2	438	0	492	0.0117292	467	0.0397672	391	2675
CTNND1	0.00038921	356	3	243	0	492	0.0117046	725	0.00321902	861	2677
PIP4K2A	0.000244055	887	2	438	0	492	0.0117292	467	0.0397672	396	2680
TPRXL	0.000287509	648	2	438	5363.91	143	0.0117161	685	0.0106905	768	2682
GJA5	0.0003095	588	3	243	25.6736	457	0.011697	767	0.0263581	629	2684
PHLDB1	0.000260114	724	2	438	933.391	289	0.011729	485	0.011541	763	2699
KLF16	0.0020416	37	10	41	18549	43	0.0116158	1614	0.00187261	966	2701
ACADVL	0.000378161	369	3	243	0	492	0.0116995	748	0.00362953	852	2704
SERPINA1	0.000449211	239	3	243	4117.03	174	0.0116806	943	0.00116686	1130	2729
TMBIM1	0.000273965	690	2	438	1754.73	247	0.0117091	713	0.0238405	644	2732
REP15	0.00041371	305	3	243	1649.88	251	0.01168	948	0.00170258	1006	2753
HEY1	0.000238563	935	2	438	0	492	0.0117264	496	0.0343918	420	2781
BST2	0.000238563	935	2	438	0	492	0.0117264	496	0.0343918	421	2782
SCHIP1	0.000238563	935	2	438	0	492	0.0117264	496	0.0343918	421	2782
GNL1	0.000238563	935	2	438	0	492	0.0117264	496	0.0343918	421	2782
TMEM69	0.000282078	665	2	438	1230.57	274	0.0117196	680	0.0144858	729	2786
NES	0.000237511	939	2	438	0	492	0.0117258	500	0.0330317	427	2796
ATOH1	0.0035946	27	23	29	28414.5	35	0.0116615	1259	0.000515828	1460	2810
RSL1D1	0.000524534	128	3	243	24648	37	0.0116609	1260	0.00111006	1145	2813
HOXB13	0.00140328	46	8	47	11039	77	0.0116558	1279	0.000913449	1372	2821
CSNK1A1	0.000252898	750	2	438	0	492	0.0117348	449	0.0152296	728	2857
NECAP2	0.000307344	593	2	438	4452.2	163	0.0117104	708	0.0020374	960	2862
CDC42EP4	0.000311436	583	2	438	3367.07	189	0.0117117	699	0.00209348	956	2865
GTF2H1	0.000311436	583	2	438	3367.07	189	0.0117117	699	0.00209348	957	2866
HSPA1A	0.000386497	363	3	243	0	492	0.0116871	879	0.00289814	892	2869
ETF1	0.000305907	595	2	438	2964.26	197	0.0117101	710	0.00227887	942	2882
MGLL	0.000284608	661	2	438	11051.3	76	0.011681	942	0.0105312	769	2886
NFKBIZ	0.000382707	366	3	243	0	492	0.0116853	885	0.0026278	905	2891
TFE3	0.000273113	691	2	438	1513.99	255	0.0117198	678	0.00401466	844	2906
ICA1	0.000251718	764	2	438	105.735	354	0.011704	727	0.0266132	627	2910
ITGB1	0.000251718	764	2	438	105.735	354	0.011704	727	0.0266132	628	2911
SMARCB1	0.000495624	154	3	243	2537.87	213	0.0116547	1282	0.0015573	1022	2914
PTPRG	0.000238718	934	2	438	33.6525	418	0.0117111	706	0.0341396	424	2920
LRRFIP2	0.000271675	692	2	438	914.77	290	0.0117208	675	0.00425612	835	2930
PLEKHF2	0.000482756	182	3	243	9275.63	87	0.011678	949	0.000273371	1477	2938
UBQLN1	0.000325082	543	2	438	8240.1	99	0.0117009	740	0.00117757	1128	2948
CALR	0.000325082	543	2	438	8240.1	99	0.0117009	740	0.00117757	1129	2949
LGALS4	0.000578426	108	4	142	1524.14	254	0.0116754	989	0.000494533	1461	2954
LCP2	0.000239838	927	2	438	0	492	0.0117083	716	0.0370968	401	2974
LAYN	0.000239838	927	2	438	0	492	0.0117083	716	0.0370968	402	2975
SHISA2	0.000239838	927	2	438	0	492	0.0117083	716	0.0370968	403	2976
PRKAR1A	0.000239838	927	2	438	0	492	0.0117083	716	0.0370968	403	2976
AKAP1	0.000479404	186	3	243	4841.06	153	0.0116811	941	0.000385721	1464	2987
RALY	0.000338599	429	2	438	7070.44	115	0.0116881	876	0.00111697	1144	3002
ANXA11	0.000299984	602	2	438	1748.08	248	0.0116995	748	0.00181066	971	3007
HLA-B	0.00025978	725	2	438	265.857	331	0.0117249	674	0.00398434	845	3013
UFD1L	0.000457657	234	3	243	4122.03	173	0.0116633	1251	0.00120551	1124	3025
KLF13	0.0002369	940	2	438	0	492	0.0117055	722	0.0313675	436	3028
ZNF366	0.000330479	511	2	438	2065	238	0.0116722	1083	0.0105251	770	3040
STT3B	0.000292786	621	2	438	2736.05	206	0.011676	986	0.00784068	792	3043
ACO2	0.000305049	596	2	438	1011	284	0.0116943	772	0.00182289	969	3059
TMBIM6	0.000305049	596	2	438	1011	284	0.0116943	772	0.00182289	970	3060
FOXK1	0.000800049	63	4	142	6192	127	0.0116053	1724	0.00155195	1023	3079
PDCD10	0.000310579	587	2	438	1238.76	272	0.0116944	771	0.00163751	1013	3081
HLTF	0.000321121	557	2	438	2046.53	243	0.0116749	993	0.00302576	863	3094
ASCL2	0.000553455	116	3	243	4129	170	0.0116145	1615	0.00201108	961	3105
STT3A	0.000328684	527	2	438	2270.79	224	0.0116939	776	0.00114373	1141	3106
TMCO1	0.000328684	527	2	438	2270.79	224	0.0116939	776	0.00114373	1142	3107
DHRS3	0.000320882	558	2	438	7804.69	106	0.011677	981	0.00134652	1041	3124
ADIPOR2	0.000318315	564	2	438	1042.99	283	0.011688	877	0.0020078	962	3124
NCOA7	0.000314969	570	2	438	2665.67	209	0.0116859	882	0.00146046	1031	3130
HSPH1	0.000314969	570	2	438	2665.67	209	0.0116859	882	0.00146046	1032	3131
ARHGEF11	0.000373887	374	2	438	4128	172	0.0116747	994	0.0010819	1153	3131
UBE2D3	0.000314969	570	2	438	2665.67	209	0.0116859	882	0.00146046	1033	3132
ID2	0.000375793	371	3	243	0	492	0.0116725	1082	0.00220979	948	3136
AGPAT2	0.000317987	565	2	438	884.709	292	0.0116981	756	0.00125531	1115	3166
MAFF	0.000282256	663	2	438	0	492	0.0117039	729	0.00283726	894	3216
EIF5	0.000282256	663	2	438	0	492	0.0117039	729	0.00283726	895	3217
ATP1B1	0.000465057	228	3	243	3901.54	175	0.0116707	1112	0.000415152	1462	3220
PSME4	0.000312139	581	2	438	0	492	0.0116971	766	0.00215785	949	3226
RBM39	0.000276726	678	2	438	0	492	0.0116971	758	0.00302264	864	3230
ACTG1	0.000276726	678	2	438	0	492	0.0116971	758	0.00302264	865	3231
SPTBN1	0.000276726	678	2	438	0	492	0.0116971	758	0.00302264	866	3232
IVNS1ABP	0.000276726	678	2	438	0	492	0.0116971	758	0.00302264	866	3232
UGP2	0.000276726	678	2	438	0	492	0.0116971	758	0.00302264	868	3234
DNAJB4	0.000296669	605	2	438	428.546	316	0.0116838	903	0.0018042	972	3234
TUBA1C	0.000276726	678	2	438	0	492	0.0116971	758	0.00302264	869	3235
RABGEF1	0.000276726	678	2	438	0	492	0.0116971	758	0.00302264	870	3236
CIRBP	0.000276726	678	2	438	0	492	0.0116971	758	0.00302264	870	3236
UGDH	0.000278164	671	2	438	0	492	0.0116998	743	0.00278118	896	3240
CSRNP1	0.000278164	671	2	438	0	492	0.0116998	743	0.00278118	897	3241
PXN	0.000278164	671	2	438	0	492	0.0116998	743	0.00278118	898	3242
SAP30BP	0.000278164	671	2	438	0	492	0.0116998	743	0.00278118	899	3243
BTG1	0.000278164	671	2	438	0	492	0.0116998	743	0.00278118	899	3243
SORBS2	0.000281802	666	2	438	979.025	287	0.0116726	1081	0.00778054	793	3265
PRND	0.000325345	541	2	438	8248	96	0.0116479	1391	0.0051451	822	3288
CKMT1A	0.000306882	594	2	438	1125.97	277	0.0116834	936	0.00132073	1044	3289
DYNC1H1	0.000294725	609	2	438	391.885	319	0.0116851	886	0.00127734	1047	3299
SKIL	0.000294725	609	2	438	391.885	319	0.0116851	886	0.00127734	1047	3299
DNAJA1	0.000294725	609	2	438	391.885	319	0.0116851	886	0.00127734	1049	3301
SPINT1	0.000409991	319	3	243	778.913	298	0.0116737	1077	0.000856282	1374	3311
ZNHIT1	0.000302606	599	2	438	1351.64	269	0.0116735	1078	0.00232465	931	3315
RAB14	0.000314516	573	2	438	2898.92	198	0.0116763	983	0.00114965	1132	3324
ATP6V1C2	0.000310837	585	2	438	1147.59	275	0.0116759	987	0.00133716	1042	3327
SERF2	0.000310837	585	2	438	1147.59	275	0.0116759	987	0.00133716	1043	3328
PRR13	0.000333882	441	2	438	3568.71	183	0.011685	889	0.000730875	1378	3329
TPM1	0.000472514	189	3	243	3744.53	177	0.0116654	1240	0.000260229	1483	3332
GTF2B	0.000289154	632	2	438	0	492	0.0116884	859	0.00234733	914	3335
BECN1	0.000289154	632	2	438	0	492	0.0116884	859	0.00234733	915	3336
RND3	0.000289154	632	2	438	0	492	0.0116884	859	0.00234733	916	3337
RIPK1	0.0002784	670	2	438	0	492	0.0116941	774	0.00195131	963	3337
HIST1H2AC	0.000289154	632	2	438	0	492	0.0116884	859	0.00234733	917	3338
ODC1	0.000289154	632	2	438	0	492	0.0116884	859	0.00234733	918	3339
SYS1	0.000289154	632	2	438	0	492	0.0116884	859	0.00234733	918	3339
ARFIP2	0.000289154	632	2	438	0	492	0.0116884	859	0.00234733	918	3339
UBB	0.000289154	632	2	438	0	492	0.0116884	859	0.00234733	921	3342
NAPA	0.000289154	632	2	438	0	492	0.0116884	859	0.00234733	922	3343
HSPA5	0.000289154	632	2	438	0	492	0.0116884	859	0.00234733	923	3344
GTF2H2	0.000289154	632	2	438	0	492	0.0116884	859	0.00234733	923	3344
TMEM2	0.000289154	632	2	438	0	492	0.0116884	859	0.00234733	925	3346
SRSF3	0.000289154	632	2	438	0	492	0.0116884	859	0.00234733	925	3346
DDX3X	0.000289154	632	2	438	0	492	0.0116884	859	0.00234733	927	3348
LAMC2	0.000289154	632	2	438	0	492	0.0116884	859	0.00234733	927	3348
ZC3H12A	0.000289154	632	2	438	0	492	0.0116884	859	0.00234733	929	3350
LRRC41	0.000349112	409	2	438	5716.22	136	0.0116665	1238	0.0011667	1131	3352
EGR3	0.000290592	625	2	438	0	492	0.0116902	851	0.00210587	951	3357
PHLDA2	0.000290592	625	2	438	0	492	0.0116902	851	0.00210587	952	3358
WEE1	0.000290592	625	2	438	0	492	0.0116902	851	0.00210587	953	3359
SNRPB2	0.000290592	625	2	438	0	492	0.0116902	851	0.00210587	954	3360
TUBB2A	0.000290592	625	2	438	0	492	0.0116902	851	0.00210587	955	3361
SIN3A	0.00175942	40	9	44	14448.7	56	0.0115853	1859	0.000730136	1379	3378
GALNT3	0.000438245	253	3	243	541.834	310	0.0116707	1112	0.000380613	1465	3383
IL22RA1	0.000296138	607	2	438	2208.15	228	0.0116752	992	0.00121867	1122	3387
KIAA1324	0.000438204	254	3	243	1260.16	271	0.0116643	1250	0.000692776	1381	3399
ANXA13	0.000308569	590	2	438	1728.76	249	0.011674	1076	0.00130282	1046	3399
HPCAL1	0.000439488	250	3	243	1475.15	260	0.0116597	1265	0.000654803	1383	3401
LDLR	0.000285062	652	2	438	0	492	0.0116846	891	0.00229125	934	3407
RNF10	0.000285062	652	2	438	0	492	0.0116846	891	0.00229125	935	3408
FAM133B	0.000285062	652	2	438	0	492	0.0116846	891	0.00229125	936	3409
EFNA1	0.000285062	652	2	438	0	492	0.0116846	891	0.00229125	937	3410
SCAMP2	0.000285062	652	2	438	0	492	0.0116846	891	0.00229125	938	3411
ZDHHC3	0.000285062	652	2	438	0	492	0.0116846	891	0.00229125	938	3411
VASP	0.000285062	652	2	438	0	492	0.0116846	891	0.00229125	940	3413
SAT1	0.000285062	652	2	438	0	492	0.0116846	891	0.00229125	941	3414
ZFP36L1	0.000271249	693	2	438	0	492	0.0116862	880	0.00236318	911	3414
HIST1H2BN	0.000271249	693	2	438	0	492	0.0116862	880	0.00236318	912	3415
FRYL	0.000285298	651	2	438	89.7886	365	0.0116803	944	0.00146138	1030	3428
METTL13	0.000296735	604	2	438	511.319	314	0.0116801	946	0.00119381	1127	3429
CHD7	0.000293789	620	2	438	129.246	353	0.0116753	991	0.00140867	1036	3438
STX12	0.00024173	926	2	438	41.1146	416	0.0116838	901	0.0127442	761	3442
EZR	0.000313895	575	2	438	0	492	0.011689	857	0.00119924	1125	3487
DDR1	0.000313895	575	2	438	0	492	0.011689	857	0.00119924	1126	3488
PARD6B	0.000327826	529	2	438	2749.02	203	0.0116818	938	0.000687753	1382	3490
SSBP1	0.000343164	415	2	438	2472.85	215	0.0116571	1276	0.00109267	1152	3496
BCL10	0.000293923	618	2	438	526.23	311	0.0116719	1108	0.00148345	1027	3502
GPRC5A	0.000293923	618	2	438	526.23	311	0.0116719	1108	0.00148345	1028	3503
MVP	0.000290828	624	2	438	0	492	0.0116845	900	0.00127599	1050	3504
SPECC1	0.000267459	717	2	438	0	492	0.0116845	899	0.00209283	959	3505
SCOC	0.000355352	403	2	438	3735.57	178	0.0116619	1252	0.00104851	1238	3509
RAP1GAP	0.00030832	592	2	438	1506.62	256	0.0116754	989	0.00107927	1235	3510
ABHD11	0.000311931	582	2	438	0	492	0.0116872	878	0.00121219	1123	3513
SYTL2	0.000283677	662	2	438	0	492	0.0116802	945	0.00168786	1009	3546
ARL4A	0.000291205	623	2	438	249.568	336	0.0116697	1117	0.0013792	1039	3553
NLK	0.000229355	990	2	438	8.34848	467	0.0116822	937	0.018614	722	3554
RAB2A	0.000327332	530	2	438	0	492	0.0116722	1083	0.00156904	1017	3560
METTL5	0.000327332	530	2	438	0	492	0.0116722	1083	0.00156904	1018	3561
AHSA1	0.000327332	530	2	438	0	492	0.0116722	1083	0.00156904	1019	3562
MRPS21	0.000327332	530	2	438	0	492	0.0116722	1083	0.00156904	1020	3563
EPS8	0.000343802	414	2	438	5985.61	132	0.0116705	1114	0.000368447	1467	3565
ZNF706	0.000313559	577	2	438	2778.96	202	0.0116702	1116	0.00105772	1236	3569
SFMBT2	0.000228303	991	2	438	4.05388	480	0.0116801	946	0.0172539	723	3578
CHST11	0.000228235	992	2	438	0	492	0.0116813	940	0.0156568	726	3588
MPZL1	0.00038336	365	2	438	28728	33	0.0116483	1390	0.000557015	1406	3632
TRA2A	0.000290212	631	2	438	0	492	0.0116762	984	0.00124321	1118	3663
SRP14	0.000316205	568	2	438	1058.12	280	0.0116592	1272	0.0012296	1120	3678
CD63	0.000316205	568	2	438	1058.12	280	0.0116592	1272	0.0012296	1121	3679
RBM23	0.000278147	676	2	438	0	492	0.0116718	1110	0.00187325	965	3681
HOOK2	0.000279585	668	2	438	0	492	0.0116735	1079	0.00163179	1014	3691
KAT2A	0.000284769	660	2	438	0	492	0.0116761	985	0.00124411	1117	3692
TCF12	0.000309492	589	2	438	2071.45	234	0.011673	1080	0.000800995	1376	3717
TPRKB	0.000341835	416	2	438	0	492	0.0116593	1266	0.00110911	1146	3758
WDR1	0.000341835	416	2	438	0	492	0.0116593	1266	0.00110911	1147	3759
ILF2	0.000341835	416	2	438	0	492	0.0116593	1266	0.00110911	1147	3759
SLC35E1	0.000341835	416	2	438	0	492	0.0116593	1266	0.00110911	1149	3761
CDK5	0.000341835	416	2	438	0	492	0.0116593	1266	0.00110911	1150	3762
SMG7	0.000341835	416	2	438	0	492	0.0116593	1266	0.00110911	1151	3763
NFIC	0.000298482	603	2	438	33.2801	452	0.0116601	1262	0.00163786	1012	3767
TOB2	0.000275795	686	2	438	0	492	0.011671	1111	0.00136144	1040	3767
RIMS1	0.000502677	140	3	243	2157.28	231	0.0116173	1613	0.000175284	1566	3793
ITPA	0.000349714	407	2	438	2273.5	222	0.0116598	1263	0.0002545	1484	3814
MTX2	0.000349714	407	2	438	2273.5	222	0.0116598	1263	0.0002545	1485	3815
JOSD1	0.000333546	442	2	438	1485.47	258	0.0116506	1300	0.000589358	1404	3842
MBNL1	0.000333546	442	2	438	1485.47	258	0.0116506	1300	0.000589358	1405	3843
PHGR1	0.00033967	422	2	438	720.828	300	0.0116617	1253	0.00024514	1487	3900
CEACAM5	0.00033967	422	2	438	720.828	300	0.0116617	1253	0.00024514	1488	3901
KRT8	0.00033967	422	2	438	720.828	300	0.0116617	1253	0.00024514	1489	3902
AGR3	0.00033967	422	2	438	720.828	300	0.0116617	1253	0.00024514	1490	3903
SDC4	0.00033967	422	2	438	720.828	300	0.0116617	1253	0.00024514	1491	3904
SCNN1A	0.00033967	422	2	438	720.828	300	0.0116617	1253	0.00024514	1492	3905
NEDD4	0.000320333	561	2	438	1365.78	264	0.0116554	1280	0.000633609	1384	3927
SERINC2	0.000335234	438	2	438	0	492	0.0116704	1115	0.000305563	1475	3958
NEUROD2	0.000842698	58	4	142	6192	125	0.0115193	1952	0.000150887	1683	3960
BAMBI	0.000355847	402	2	438	3057.64	194	0.0116607	1261	0.000167221	1678	3973
NFATC1	0.000231936	989	2	438	1.85	485	0.0116563	1278	0.00731517	804	3994
B3GNT6	0.000304079	598	2	438	573.885	309	0.0116574	1275	0.000621978	1385	4005
HDAC2	0.00257929	33	12	37	22660	40	0.0115329	1925	3.27791e-05	1989	4024
TFDP1	0.00305073	29	14	33	26767	36	0.0115209	1951	1.64766e-05	2004	4053
IRF9	0.000350897	405	2	438	4591.17	159	0.0116398	1584	0.000290703	1476	4062
XBP1	0.000414706	286	2	438	2065	236	0.0115968	1745	0.000859363	1373	4078
SEMA3B	0.000279821	667	2	438	53.2901	385	0.0116666	1237	0.000801907	1375	4102
TNFAIP2	0.000162091	1848	1	815	0	492	0.0117256	505	0.0292511	460	4120
UBE2E2	0.000162091	1848	1	815	0	492	0.0117256	505	0.0292511	460	4120
SNTB2	0.000162091	1848	1	815	0	492	0.0117256	505	0.0292511	460	4120
CNRIP1	0.000162091	1848	1	815	0	492	0.0117256	505	0.0292511	460	4120
DOC2B	0.000162091	1848	1	815	0	492	0.0117256	505	0.0292511	460	4120
BET1	0.000162091	1848	1	815	0	492	0.0117256	505	0.0292511	460	4120
NF1	0.000162091	1848	1	815	0	492	0.0117256	505	0.0292511	460	4120
TM2D2	0.000162091	1848	1	815	0	492	0.0117256	505	0.0292511	460	4120
VPS13D	0.000162091	1848	1	815	0	492	0.0117256	505	0.0292511	460	4120
HSPB8	0.000162091	1848	1	815	0	492	0.0117256	505	0.0292511	469	4129
ODF2L	0.000162091	1848	1	815	0	492	0.0117256	505	0.0292511	469	4129
SLC44A2	0.000162091	1848	1	815	0	492	0.0117256	505	0.0292511	469	4129
TXNDC5	0.000162091	1848	1	815	0	492	0.0117256	505	0.0292511	469	4129
TTC28	0.000162091	1848	1	815	0	492	0.0117256	505	0.0292511	469	4129
SLC16A7	0.000162091	1848	1	815	0	492	0.0117256	505	0.0292511	469	4129
THSD1	0.000162091	1848	1	815	0	492	0.0117256	505	0.0292511	469	4129
LGALS2	0.000162091	1848	1	815	0	492	0.0117256	505	0.0292511	469	4129
CLEC12B	0.000162091	1848	1	815	0	492	0.0117256	505	0.0292511	469	4129
YWHAB	0.000162091	1848	1	815	0	492	0.0117256	505	0.0292511	469	4129
ILK	0.000162091	1848	1	815	0	492	0.0117256	505	0.0292511	469	4129
GRIA1	0.000374926	372	2	438	7535.22	112	0.0116023	1727	0.000262654	1482	4131
RAPGEF3	0.000162091	1848	1	815	0	492	0.0117256	505	0.0292511	480	4140
SERPING1	0.000162091	1848	1	815	0	492	0.0117256	505	0.0292511	480	4140
COMMD1	0.000162091	1848	1	815	0	492	0.0117256	505	0.0292511	480	4140
CPNE5	0.000162091	1848	1	815	0	492	0.0117256	505	0.0292511	480	4140
TIFA	0.000162091	1848	1	815	0	492	0.0117256	505	0.0292511	480	4140
CXCL12	0.000162091	1848	1	815	0	492	0.0117256	505	0.0292511	480	4140
LIMCH1	0.000162091	1848	1	815	0	492	0.0117256	505	0.0292511	480	4140
HIPK3	0.000162091	1848	1	815	0	492	0.0117256	505	0.0292511	480	4140
PRAF2	0.000162091	1848	1	815	0	492	0.0117256	505	0.0292511	480	4140
CDK2AP1	0.000162091	1848	1	815	0	492	0.0117256	505	0.0292511	480	4140
LXN	0.000162091	1848	1	815	0	492	0.0117256	505	0.0292511	480	4140
ZZZ3	0.000162091	1848	1	815	0	492	0.0117256	505	0.0292511	480	4140
LYG2	0.000162091	1848	1	815	0	492	0.0117256	505	0.0292511	480	4140
ADAM15	0.000162091	1848	1	815	0	492	0.0117256	505	0.0292511	480	4140
APBB2	0.000162091	1848	1	815	0	492	0.0117256	505	0.0292511	480	4140
ARRDC3	0.000162091	1848	1	815	0	492	0.0117256	505	0.0292511	480	4140
TNFAIP8L1	0.000162091	1848	1	815	0	492	0.0117256	505	0.0292511	480	4140
KANK3	0.000162091	1848	1	815	0	492	0.0117256	505	0.0292511	480	4140
FLYWCH2	0.000162091	1848	1	815	0	492	0.0117256	505	0.0292511	480	4140
GRAMD1B	0.000162091	1848	1	815	0	492	0.0117256	505	0.0292511	480	4140
MRPL33	0.000162091	1848	1	815	0	492	0.0117256	505	0.0292511	480	4140
GPR137B	0.000162091	1848	1	815	0	492	0.0117256	505	0.0292511	480	4140
TAGLN2	0.000162091	1848	1	815	0	492	0.0117256	505	0.0292511	480	4140
PSMF1	0.000162091	1848	1	815	0	492	0.0117256	505	0.0292511	480	4140
STARD9	0.000162091	1848	1	815	0	492	0.0117256	505	0.0292511	480	4140
ARL15	0.000162091	1848	1	815	0	492	0.0117256	505	0.0292511	480	4140
PTPRE	0.000162091	1848	1	815	0	492	0.0117256	505	0.0292511	480	4140
IMP3	0.000162091	1848	1	815	0	492	0.0117256	505	0.0292511	480	4140
CUTC	0.000162091	1848	1	815	0	492	0.0117256	505	0.0292511	480	4140
CD36	0.000162091	1848	1	815	0	492	0.0117256	505	0.0292511	480	4140
COL13A1	0.000162091	1848	1	815	0	492	0.0117256	505	0.0292511	480	4140
ANP32E	0.000364415	379	2	438	2054.65	242	0.0116239	1612	0.000230105	1493	4164
FAM174A	0.000162091	1848	1	815	0	492	0.0117256	505	0.0292511	511	4171
CARHSP1	0.000162091	1848	1	815	0	492	0.0117256	505	0.0292511	511	4171
FNDC4	0.000162091	1848	1	815	0	492	0.0117256	505	0.0292511	511	4171
GJA4	0.000162091	1848	1	815	0	492	0.0117256	505	0.0292511	511	4171
DNMT1	0.000162091	1848	1	815	0	492	0.0117256	505	0.0292511	511	4171
ITPR1	0.000162091	1848	1	815	0	492	0.0117256	505	0.0292511	511	4171
ASAP1	0.000162091	1848	1	815	0	492	0.0117256	505	0.0292511	511	4171
PROCR	0.000162091	1848	1	815	0	492	0.0117256	505	0.0292511	511	4171
DUSP7	0.000162091	1848	1	815	0	492	0.0117256	505	0.0292511	511	4171
VEGFC	0.000162091	1848	1	815	0	492	0.0117256	505	0.0292511	511	4171
SYNPO	0.000162091	1848	1	815	0	492	0.0117256	505	0.0292511	511	4171
SCRN2	0.000162091	1848	1	815	0	492	0.0117256	505	0.0292511	511	4171
CHN1	0.000162091	1848	1	815	0	492	0.0117256	505	0.0292511	511	4171
MT2A	0.000162091	1848	1	815	0	492	0.0117256	505	0.0292511	511	4171
TMX2	0.000162091	1848	1	815	0	492	0.0117256	505	0.0292511	511	4171
TMSB10	0.000162091	1848	1	815	0	492	0.0117256	505	0.0292511	511	4171
EIF2B2	0.000162091	1848	1	815	0	492	0.0117256	505	0.0292511	511	4171
DDX21	0.000162091	1848	1	815	0	492	0.0117256	505	0.0292511	511	4171
PNP	0.000162091	1848	1	815	0	492	0.0117256	505	0.0292511	511	4171
NUDT14	0.000162091	1848	1	815	0	492	0.0117256	505	0.0292511	511	4171
STX6	0.000162091	1848	1	815	0	492	0.0117256	505	0.0292511	511	4171
PAM	0.000162091	1848	1	815	0	492	0.0117256	505	0.0292511	511	4171
MOB2	0.000162091	1848	1	815	0	492	0.0117256	505	0.0292511	511	4171
PDGFD	0.000162091	1848	1	815	0	492	0.0117256	505	0.0292511	511	4171
POSTN	0.000162091	1848	1	815	0	492	0.0117256	505	0.0292511	511	4171
LUZP1	0.000162091	1848	1	815	0	492	0.0117256	505	0.0292511	511	4171
LCAT	0.000162091	1848	1	815	0	492	0.0117256	505	0.0292511	511	4171
CMTM3	0.000162091	1848	1	815	0	492	0.0117256	505	0.0292511	511	4171
FES	0.000162091	1848	1	815	0	492	0.0117256	505	0.0292511	511	4171
COMMD6	0.000162091	1848	1	815	0	492	0.0117256	505	0.0292511	511	4171
IFI44	0.000162091	1848	1	815	0	492	0.0117256	505	0.0292511	511	4171
RASAL3	0.000162091	1848	1	815	0	492	0.0117256	505	0.0292511	511	4171
EGOT	0.000162091	1848	1	815	0	492	0.0117256	505	0.0292511	511	4171
PHACTR1	0.000162091	1848	1	815	0	492	0.0117256	505	0.0292511	511	4171
ADARB1	0.000162091	1848	1	815	0	492	0.0117256	505	0.0292511	511	4171
CDS1	0.000348588	411	2	438	1893.21	246	0.0116467	1395	0.00015794	1682	4172
BRCA1	0.00167677	42	8	47	12519.2	69	0.011485	2008	4.86401e-06	2019	4185
TBX10	0.00155708	43	7	52	12375	70	0.0114825	2010	2.0834e-06	2024	4199
IFITM3	0.000162091	1848	1	815	0	492	0.0117256	505	0.0292511	546	4206
RBP7	0.000162091	1848	1	815	0	492	0.0117256	505	0.0292511	546	4206
ABL2	0.000162091	1848	1	815	0	492	0.0117256	505	0.0292511	546	4206
SLC2A3	0.000162091	1848	1	815	0	492	0.0117256	505	0.0292511	546	4206
SNAI1	0.000162091	1848	1	815	0	492	0.0117256	505	0.0292511	546	4206
AP1S2	0.000162091	1848	1	815	0	492	0.0117256	505	0.0292511	546	4206
GIMAP8	0.000162091	1848	1	815	0	492	0.0117256	505	0.0292511	546	4206
CPXM2	0.000162091	1848	1	815	0	492	0.0117256	505	0.0292511	546	4206
TMEM47	0.000162091	1848	1	815	0	492	0.0117256	505	0.0292511	546	4206
CCDC82	0.000162091	1848	1	815	0	492	0.0117256	505	0.0292511	546	4206
RPGR	0.000162091	1848	1	815	0	492	0.0117256	505	0.0292511	546	4206
TGFB1I1	0.000162091	1848	1	815	0	492	0.0117256	505	0.0292511	546	4206
ST8SIA4	0.000162091	1848	1	815	0	492	0.0117256	505	0.0292511	546	4206
ITGAV	0.000162091	1848	1	815	0	492	0.0117256	505	0.0292511	546	4206
CRBN	0.000162091	1848	1	815	0	492	0.0117256	505	0.0292511	546	4206
YIF1B	0.000162091	1848	1	815	0	492	0.0117256	505	0.0292511	546	4206
PLCB1	0.000162091	1848	1	815	0	492	0.0117256	505	0.0292511	546	4206
ALPK3	0.000162091	1848	1	815	0	492	0.0117256	505	0.0292511	546	4206
MRPL17	0.000162091	1848	1	815	0	492	0.0117256	505	0.0292511	546	4206
TXNDC12	0.000162091	1848	1	815	0	492	0.0117256	505	0.0292511	546	4206
AP2M1	0.000162091	1848	1	815	0	492	0.0117256	505	0.0292511	546	4206
DOCK4	0.000162091	1848	1	815	0	492	0.0117256	505	0.0292511	546	4206
RRAGA	0.000162091	1848	1	815	0	492	0.0117256	505	0.0292511	546	4206
TCEAL4	0.000162091	1848	1	815	0	492	0.0117256	505	0.0292511	546	4206
PHLDB2	0.000162091	1848	1	815	0	492	0.0117256	505	0.0292511	546	4206
RGS16	0.000162091	1848	1	815	0	492	0.0117256	505	0.0292511	546	4206
ARHGEF3	0.000162091	1848	1	815	0	492	0.0117256	505	0.0292511	546	4206
GRAP	0.000162091	1848	1	815	0	492	0.0117256	505	0.0292511	546	4206
BCAM	0.000162091	1848	1	815	0	492	0.0117256	505	0.0292511	546	4206
FAM171B	0.000162091	1848	1	815	0	492	0.0117256	505	0.0292511	546	4206
TNFRSF6B	0.000162091	1848	1	815	0	492	0.0117256	505	0.0292511	546	4206
WRB	0.000162091	1848	1	815	0	492	0.0117256	505	0.0292511	546	4206
LDLRAD3	0.000162091	1848	1	815	0	492	0.0117256	505	0.0292511	546	4206
SNRPN	0.000162091	1848	1	815	0	492	0.0117256	505	0.0292511	546	4206
ATP5H	0.000162091	1848	1	815	0	492	0.0117256	505	0.0292511	546	4206
IFNGR2	0.000162091	1848	1	815	0	492	0.0117256	505	0.0292511	546	4206
SMOX	0.000162091	1848	1	815	0	492	0.0117256	505	0.0292511	546	4206
COL6A2	0.000162091	1848	1	815	0	492	0.0117256	505	0.0292511	546	4206
CTTNBP2NL	0.000162091	1848	1	815	0	492	0.0117256	505	0.0292511	546	4206
C1R	0.000162091	1848	1	815	0	492	0.0117256	505	0.0292511	546	4206
LY96	0.000162091	1848	1	815	0	492	0.0117256	505	0.0292511	546	4206
USP13	0.000162091	1848	1	815	0	492	0.0117256	505	0.0292511	546	4206
PUF60	0.000379509	367	2	438	10059.2	82	0.0116114	1652	0.000165146	1679	4218
PIGR	0.000314131	574	2	438	0	492	0.0116652	1249	0.00036936	1466	4219
TSPAN8	0.000335715	431	2	438	0	492	0.01165	1374	0.000228717	1494	4229
SLC22A18	0.000335715	431	2	438	0	492	0.01165	1374	0.000228717	1495	4230
PRSS3	0.000335715	431	2	438	0	492	0.01165	1374	0.000228717	1496	4231
KRT19	0.000335715	431	2	438	0	492	0.01165	1374	0.000228717	1497	4232
MDK	0.000335715	431	2	438	0	492	0.01165	1374	0.000228717	1498	4233
SPINT2	0.000335715	431	2	438	0	492	0.01165	1374	0.000228717	1499	4234
OSBPL2	0.000335715	431	2	438	0	492	0.01165	1374	0.000228717	1500	4235
EIF3H	0.000356809	398	2	438	2148.51	232	0.0116292	1610	0.000176755	1565	4243
FABP4	0.000162091	1848	1	815	0	492	0.0117256	505	0.0292511	588	4248
ARMCX1	0.000162091	1848	1	815	0	492	0.0117256	505	0.0292511	588	4248
SNRK	0.000162091	1848	1	815	0	492	0.0117256	505	0.0292511	588	4248
IL33	0.000162091	1848	1	815	0	492	0.0117256	505	0.0292511	588	4248
PROS1	0.000162091	1848	1	815	0	492	0.0117256	505	0.0292511	588	4248
GPR146	0.000162091	1848	1	815	0	492	0.0117256	505	0.0292511	588	4248
DCHS1	0.000162091	1848	1	815	0	492	0.0117256	505	0.0292511	588	4248
CDA	0.000162091	1848	1	815	0	492	0.0117256	505	0.0292511	588	4248
CPNE8	0.000162091	1848	1	815	0	492	0.0117256	505	0.0292511	588	4248
NDST1	0.000162091	1848	1	815	0	492	0.0117256	505	0.0292511	588	4248
MAP6	0.000162091	1848	1	815	0	492	0.0117256	505	0.0292511	588	4248
MAST4	0.000162091	1848	1	815	0	492	0.0117256	505	0.0292511	588	4248
SLC43A3	0.000162091	1848	1	815	0	492	0.0117256	505	0.0292511	588	4248
ARL2BP	0.000162091	1848	1	815	0	492	0.0117256	505	0.0292511	588	4248
CYR61	0.000162091	1848	1	815	0	492	0.0117256	505	0.0292511	588	4248
FGFR1	0.000162091	1848	1	815	0	492	0.0117256	505	0.0292511	588	4248
A4GALT	0.000162091	1848	1	815	0	492	0.0117256	505	0.0292511	588	4248
SPNS2	0.000162091	1848	1	815	0	492	0.0117256	505	0.0292511	588	4248
DCLRE1B	0.000162091	1848	1	815	0	492	0.0117256	505	0.0292511	588	4248
ZNHIT6	0.000162091	1848	1	815	0	492	0.0117256	505	0.0292511	588	4248
LAP3	0.000162091	1848	1	815	0	492	0.0117256	505	0.0292511	588	4248
CDC42EP3	0.000162091	1848	1	815	0	492	0.0117256	505	0.0292511	588	4248
PPP1R16B	0.000162091	1848	1	815	0	492	0.0117256	505	0.0292511	588	4248
FBXL14	0.000162091	1848	1	815	0	492	0.0117256	505	0.0292511	588	4248
ATXN3	0.000162091	1848	1	815	0	492	0.0117256	505	0.0292511	588	4248
LILRB1	0.000162091	1848	1	815	0	492	0.0117256	505	0.0292511	588	4248
TEX264	0.000162091	1848	1	815	0	492	0.0117256	505	0.0292511	588	4248
DEGS1	0.000162091	1848	1	815	0	492	0.0117256	505	0.0292511	615	4275
TBC1D9	0.000162091	1848	1	815	0	492	0.0117256	505	0.0292511	615	4275
CREB5	0.000162091	1848	1	815	0	492	0.0117256	505	0.0292511	615	4275
FXR2	0.000162091	1848	1	815	0	492	0.0117256	505	0.0292511	615	4275
CMTM7	0.000162091	1848	1	815	0	492	0.0117256	505	0.0292511	615	4275
KCTD12	0.000162091	1848	1	815	0	492	0.0117256	505	0.0292511	620	4280
CHST1	0.000162091	1848	1	815	0	492	0.0117256	505	0.0292511	620	4280
GNB4	0.000162091	1848	1	815	0	492	0.0117256	505	0.0292511	620	4280
BDKRB2	0.000162091	1848	1	815	0	492	0.0117256	505	0.0292511	620	4280
NFATC2	0.000162091	1848	1	815	0	492	0.0117256	505	0.0292511	620	4280
GRB7	0.000308556	591	2	438	68.9063	371	0.0116469	1394	0.000249392	1486	4280
RCAN2	0.000162091	1848	1	815	0	492	0.0117256	505	0.0292511	620	4280
MXRA7	0.000162091	1848	1	815	0	492	0.0117256	505	0.0292511	626	4286
SRRM2	0.00026888	716	2	438	0	492	0.0116565	1277	0.000943434	1371	4294
POLR2A	0.000618173	93	3	243	4129	171	0.0115609	1905	6.17575e-05	1883	4295
CLCA1	0.000392999	351	2	438	14413	57	0.0116099	1654	7.0859e-05	1800	4300
MCM3	0.000393026	350	2	438	5434.68	140	0.0116104	1653	0.000104549	1725	4306
FHL2	0.000405196	337	2	438	2065	240	0.0116122	1624	0.000131333	1692	4331
LAD1	0.000317181	566	2	438	894.97	291	0.0116331	1597	0.000271471	1478	4370
CHPF	0.000344139	412	2	438	1504.37	257	0.0116339	1596	0.000134532	1691	4394
ZFX	0.000947151	52	4	142	6192	125	0.0113929	2052	2.01201e-06	2025	4396
TAP1	0.000320541	560	2	438	0	492	0.011646	1449	0.000390476	1463	4402
UBE2T	0.000390796	352	2	438	9811.2	84	0.0115872	1812	9.67399e-05	1727	4413
GPX2	0.000312511	578	2	438	96.6457	362	0.0116445	1561	0.000265816	1479	4418
FAM3D	0.000312511	578	2	438	96.6457	362	0.0116445	1561	0.000265816	1480	4419
MUC1	0.000312511	578	2	438	96.6457	362	0.0116445	1561	0.000265816	1481	4420
SYT8	0.000437938	255	2	438	8248	96	0.0115187	1954	6.86076e-05	1840	4583
IRF7	0.00260335	32	11	39	55	382	0.000467727	2068	3.28482e-18	2068	4589
KLK1	0.000336769	430	2	438	184.251	347	0.0116145	1616	8.58866e-05	1770	4601
GINS2	0.000414825	284	2	438	4738	157	0.0115192	1953	6.8691e-05	1833	4665
ZBTB33	0.00132054	47	5	88	10	466	0.000466418	2080	8.69474e-19	2074	4755
PELO	0.000156755	2019	1	815	0	492	0.0116929	779	0.0236234	650	4755
MECOM	0.000156755	2019	1	815	0	492	0.0116929	779	0.0236234	650	4755
DPEP2	0.000156755	2019	1	815	0	492	0.0116929	779	0.0236234	650	4755
HMGN3	0.000156755	2019	1	815	0	492	0.0116929	779	0.0236234	650	4755
2021-09-10	0.000156755	2019	1	815	0	492	0.0116929	779	0.0236234	654	4759
ADD1	0.000156755	2019	1	815	0	492	0.0116929	779	0.0236234	654	4759
2021-09-07	0.000156755	2019	1	815	0	492	0.0116929	779	0.0236234	654	4759
MAT2B	0.000156755	2019	1	815	0	492	0.0116929	779	0.0236234	654	4759
EFEMP2	0.000156755	2019	1	815	0	492	0.0116929	779	0.0236234	654	4759
PPP3CA	0.000156755	2019	1	815	0	492	0.0116929	779	0.0236234	659	4764
YIPF5	0.000156755	2019	1	815	0	492	0.0116929	779	0.0236234	659	4764
SPA17	0.000156755	2019	1	815	0	492	0.0116929	779	0.0236234	659	4764
TUBB	0.000156755	2019	1	815	0	492	0.0116929	779	0.0236234	659	4764
STRN4	0.000156755	2019	1	815	0	492	0.0116929	779	0.0236234	659	4764
HOXD3	0.000156755	2019	1	815	0	492	0.0116929	779	0.0236234	659	4764
MGST2	0.000156755	2019	1	815	0	492	0.0116929	779	0.0236234	659	4764
PCMTD1	0.000156755	2019	1	815	0	492	0.0116929	779	0.0236234	659	4764
RPL23	0.000156755	2019	1	815	0	492	0.0116929	779	0.0236234	659	4764
NDFIP2	0.000156755	2019	1	815	0	492	0.0116929	779	0.0236234	659	4764
SEMA6A	0.000156755	2019	1	815	0	492	0.0116929	779	0.0236234	659	4764
CMTM6	0.000156755	2019	1	815	0	492	0.0116929	779	0.0236234	659	4764
STARD7	0.000156755	2019	1	815	0	492	0.0116929	779	0.0236234	659	4764
ECHDC3	0.000156755	2019	1	815	0	492	0.0116929	779	0.0236234	659	4764
RDH5	0.000156755	2019	1	815	0	492	0.0116929	779	0.0236234	659	4764
POLR2J4	0.000156755	2019	1	815	0	492	0.0116929	779	0.0236234	659	4764
FGFR1OP2	0.000156755	2019	1	815	0	492	0.0116929	779	0.0236234	659	4764
MFAP3	0.000156755	2019	1	815	0	492	0.0116929	779	0.0236234	659	4764
BEX4	0.000156755	2019	1	815	0	492	0.0116929	779	0.0236234	659	4764
PALM	0.000156755	2019	1	815	0	492	0.0116929	779	0.0236234	659	4764
SSH1	0.000156755	2019	1	815	0	492	0.0116929	779	0.0236234	679	4784
ACTN1	0.000156755	2019	1	815	0	492	0.0116929	779	0.0236234	679	4784
ZC3H13	0.000156755	2019	1	815	0	492	0.0116929	779	0.0236234	679	4784
LAPTM4A	0.000156755	2019	1	815	0	492	0.0116929	779	0.0236234	679	4784
GNAQ	0.000156755	2019	1	815	0	492	0.0116929	779	0.0236234	679	4784
LTC4S	0.000156755	2019	1	815	0	492	0.0116929	779	0.0236234	679	4784
JAK1	0.000156755	2019	1	815	0	492	0.0116929	779	0.0236234	679	4784
TPD52L1	0.000156755	2019	1	815	0	492	0.0116929	779	0.0236234	679	4784
TOP1	0.000156755	2019	1	815	0	492	0.0116929	779	0.0236234	679	4784
MYL12A	0.000156755	2019	1	815	0	492	0.0116929	779	0.0236234	679	4784
TMEM110-MUSTN1	0.000156755	2019	1	815	0	492	0.0116929	779	0.0236234	679	4784
GRB10	0.000156755	2019	1	815	0	492	0.0116929	779	0.0236234	679	4784
NIP7	0.000156755	2019	1	815	0	492	0.0116929	779	0.0236234	679	4784
NTAN1	0.000156755	2019	1	815	0	492	0.0116929	779	0.0236234	679	4784
AP2S1	0.000156755	2019	1	815	0	492	0.0116929	779	0.0236234	679	4784
GRN	0.000156755	2019	1	815	0	492	0.0116929	779	0.0236234	679	4784
HNRNPH1	0.000156755	2019	1	815	0	492	0.0116929	779	0.0236234	679	4784
HERC2P2	0.000156755	2019	1	815	0	492	0.0116929	779	0.0236234	679	4784
DUSP5	0.000156755	2019	1	815	0	492	0.0116929	779	0.0236234	697	4802
SLC25A29	0.000156755	2019	1	815	0	492	0.0116929	779	0.0236234	697	4802
MCAT	0.000156755	2019	1	815	0	492	0.0116929	779	0.0236234	697	4802
PAN3	0.000156755	2019	1	815	0	492	0.0116929	779	0.0236234	697	4802
SNX3	0.000156755	2019	1	815	0	492	0.0116929	779	0.0236234	697	4802
NINJ2	0.000156755	2019	1	815	0	492	0.0116929	779	0.0236234	697	4802
RNF138	0.000156755	2019	1	815	0	492	0.0116929	779	0.0236234	697	4802
TGFB1	0.000156755	2019	1	815	0	492	0.0116929	779	0.0236234	697	4802
TMED10	0.000156755	2019	1	815	0	492	0.0116929	779	0.0236234	697	4802
RALB	0.000156755	2019	1	815	0	492	0.0116929	779	0.0236234	697	4802
BLK	0.000156755	2019	1	815	0	492	0.0116929	779	0.0236234	697	4802
MEF2A	0.000156755	2019	1	815	0	492	0.0116929	779	0.0236234	708	4813
HLA-DQB2	0.000156755	2019	1	815	0	492	0.0116929	779	0.0236234	708	4813
WSCD1	0.000156755	2019	1	815	0	492	0.0116929	779	0.0236234	708	4813
IGFBP5	0.000156755	2019	1	815	0	492	0.0116929	779	0.0236234	708	4813
MMP16	0.000156755	2019	1	815	0	492	0.0116929	779	0.0236234	708	4813
WIZ	0.000156755	2019	1	815	0	492	0.0116929	779	0.0236234	708	4813
PGM2	0.000156755	2019	1	815	0	492	0.0116929	779	0.0236234	714	4819
SEC22B	0.000156755	2019	1	815	0	492	0.0116929	779	0.0236234	714	4819
UBP1	0.000156755	2019	1	815	0	492	0.0116929	779	0.0236234	714	4819
AR	0.000450931	238	2	438	2065	238	0.0115453	1917	3.16739e-05	1990	4821
TAF15	0.000156755	2019	1	815	0	492	0.0116929	779	0.0236234	717	4822
BCAS1	0.000334501	439	2	438	490.798	315	0.0116026	1726	5.15527e-05	1927	4845
SUPT20H	0.000892936	53	3	243	3	482	0.000465983	2086	5.27307e-19	2069	4933
NR1I2	0.000892936	53	3	243	3	482	0.000465983	2086	9.07145e-19	2070	4934
HSF1	0.000892936	53	3	243	3	482	0.000465983	2086	1.45432e-18	2072	4936
NFE2L2	0.000169814	1789	1	815	0	492	0.0116836	904	0.00175629	973	4973
GOLPH3	0.000169814	1789	1	815	0	492	0.0116836	904	0.00175629	973	4973
TBC1D22A	0.000169814	1789	1	815	0	492	0.0116836	904	0.00175629	975	4975
TBX20	0.000169814	1789	1	815	0	492	0.0116836	904	0.00175629	975	4975
NRIP1	0.000169814	1789	1	815	0	492	0.0116836	904	0.00175629	977	4977
ASS1	0.000169814	1789	1	815	0	492	0.0116836	904	0.00175629	978	4978
RPS16	0.000169814	1789	1	815	0	492	0.0116836	904	0.00175629	978	4978
HDLBP	0.000169814	1789	1	815	0	492	0.0116836	904	0.00175629	980	4980
POLR1E	0.000169814	1789	1	815	0	492	0.0116836	904	0.00175629	981	4981
ATL3	0.000169814	1789	1	815	0	492	0.0116836	904	0.00175629	981	4981
QRICH1	0.000169814	1789	1	815	0	492	0.0116836	904	0.00175629	981	4981
ZBED4	0.000169814	1789	1	815	0	492	0.0116836	904	0.00175629	981	4981
MAP1LC3A	0.000169814	1789	1	815	0	492	0.0116836	904	0.00175629	985	4985
SORBS1	0.000169814	1789	1	815	0	492	0.0116836	904	0.00175629	985	4985
EPB41L3	0.000169814	1789	1	815	0	492	0.0116836	904	0.00175629	985	4985
MOAP1	0.000169814	1789	1	815	0	492	0.0116836	904	0.00175629	988	4988
STARD3	0.000169814	1789	1	815	0	492	0.0116836	904	0.00175629	988	4988
SPSB3	0.000169814	1789	1	815	0	492	0.0116836	904	0.00175629	988	4988
PDCD6IP	0.000169814	1789	1	815	0	492	0.0116836	904	0.00175629	991	4991
CD151	0.000169814	1789	1	815	0	492	0.0116836	904	0.00175629	992	4992
FBXO48	0.000169814	1789	1	815	0	492	0.0116836	904	0.00175629	992	4992
TTLL6	0.000169814	1789	1	815	0	492	0.0116836	904	0.00175629	992	4992
SEC24C	0.000169814	1789	1	815	0	492	0.0116836	904	0.00175629	992	4992
SRRM4	0.000169814	1789	1	815	0	492	0.0116836	904	0.00175629	992	4992
TACC2	0.000169814	1789	1	815	0	492	0.0116836	904	0.00175629	997	4997
TMEM11	0.000169814	1789	1	815	0	492	0.0116836	904	0.00175629	997	4997
MCL1	0.000169814	1789	1	815	0	492	0.0116836	904	0.00175629	999	4999
SLAIN2	0.000169814	1789	1	815	0	492	0.0116836	904	0.00175629	999	4999
ENO3	0.000169814	1789	1	815	0	492	0.0116836	904	0.00175629	1001	5001
FBXO8	0.000169814	1789	1	815	0	492	0.0116836	904	0.00175629	1001	5001
LRRFIP1	0.000169814	1789	1	815	0	492	0.0116836	904	0.00175629	1003	5003
TMEM219	0.000169814	1789	1	815	0	492	0.0116836	904	0.00175629	1003	5003
TUBA4A	0.000182242	1563	1	815	0	492	0.0116745	995	0.00108097	1154	5019
DNAJC22	0.000182242	1563	1	815	0	492	0.0116745	995	0.00108097	1155	5020
PTPN13	0.000182242	1563	1	815	0	492	0.0116745	995	0.00108097	1156	5021
ARL16	0.000182242	1563	1	815	0	492	0.0116745	995	0.00108097	1157	5022
CD2BP2	0.000182242	1563	1	815	0	492	0.0116745	995	0.00108097	1157	5022
PEX13	0.000182242	1563	1	815	0	492	0.0116745	995	0.00108097	1159	5024
PSEN1	0.000182242	1563	1	815	0	492	0.0116745	995	0.00108097	1160	5025
PYROXD1	0.000182242	1563	1	815	0	492	0.0116745	995	0.00108097	1160	5025
CYTH1	0.000182242	1563	1	815	0	492	0.0116745	995	0.00108097	1160	5025
PELI1	0.000182242	1563	1	815	0	492	0.0116745	995	0.00108097	1160	5025
APPL2	0.000182242	1563	1	815	0	492	0.0116745	995	0.00108097	1164	5029
GNB5	0.000182242	1563	1	815	0	492	0.0116745	995	0.00108097	1164	5029
PUS7L	0.000182242	1563	1	815	0	492	0.0116745	995	0.00108097	1164	5029
SH2D4A	0.000182242	1563	1	815	0	492	0.0116745	995	0.00108097	1164	5029
PSME3	0.000182242	1563	1	815	0	492	0.0116745	995	0.00108097	1164	5029
SLC38A1	0.000182242	1563	1	815	0	492	0.0116745	995	0.00108097	1169	5034
CD82	0.000182242	1563	1	815	0	492	0.0116745	995	0.00108097	1169	5034
SND1	0.000182242	1563	1	815	0	492	0.0116745	995	0.00108097	1171	5036
HPS5	0.000182242	1563	1	815	0	492	0.0116745	995	0.00108097	1171	5036
YPEL5	0.000182242	1563	1	815	0	492	0.0116745	995	0.00108097	1171	5036
AEBP2	0.000182242	1563	1	815	0	492	0.0116745	995	0.00108097	1171	5036
VPS26A	0.000182242	1563	1	815	0	492	0.0116745	995	0.00108097	1171	5036
F3	0.000182242	1563	1	815	0	492	0.0116745	995	0.00108097	1176	5041
RNF139	0.000182242	1563	1	815	0	492	0.0116745	995	0.00108097	1176	5041
KLHL25	0.000182242	1563	1	815	0	492	0.0116745	995	0.00108097	1176	5041
DNAJB11	0.000182242	1563	1	815	0	492	0.0116745	995	0.00108097	1179	5044
PDSS2	0.000182242	1563	1	815	0	492	0.0116745	995	0.00108097	1179	5044
ELL2	0.000182242	1563	1	815	0	492	0.0116745	995	0.00108097	1179	5044
CLK3	0.000182242	1563	1	815	0	492	0.0116745	995	0.00108097	1179	5044
ZBTB11	0.000182242	1563	1	815	0	492	0.0116745	995	0.00108097	1183	5048
TNFRSF21	0.000182242	1563	1	815	0	492	0.0116745	995	0.00108097	1183	5048
HIST1H2BK	0.000182242	1563	1	815	0	492	0.0116745	995	0.00108097	1183	5048
GOSR1	0.000182242	1563	1	815	0	492	0.0116745	995	0.00108097	1183	5048
PRNP	0.000182242	1563	1	815	0	492	0.0116745	995	0.00108097	1183	5048
PCBP2	0.000182242	1563	1	815	0	492	0.0116745	995	0.00108097	1188	5053
EEF2K	0.000182242	1563	1	815	0	492	0.0116745	995	0.00108097	1188	5053
RPL26	0.000182242	1563	1	815	0	492	0.0116745	995	0.00108097	1188	5053
CASP7	0.000182242	1563	1	815	0	492	0.0116745	995	0.00108097	1191	5056
SRSF5	0.000182242	1563	1	815	0	492	0.0116745	995	0.00108097	1191	5056
CENPE	0.000182242	1563	1	815	0	492	0.0116745	995	0.00108097	1191	5056
SSNA1	0.000182242	1563	1	815	0	492	0.0116745	995	0.00108097	1191	5056
TIPARP	0.000182242	1563	1	815	0	492	0.0116745	995	0.00108097	1195	5060
LILRB2	0.000182242	1563	1	815	0	492	0.0116745	995	0.00108097	1195	5060
ZNF839	0.000182242	1563	1	815	0	492	0.0116745	995	0.00108097	1195	5060
KLK8	0.000182242	1563	1	815	0	492	0.0116745	995	0.00108097	1195	5060
PPARG	0.000182242	1563	1	815	0	492	0.0116745	995	0.00108097	1195	5060
RPH3AL	0.000182242	1563	1	815	0	492	0.0116745	995	0.00108097	1195	5060
NLRP1	0.000182242	1563	1	815	0	492	0.0116745	995	0.00108097	1195	5060
NIF3L1	0.000182242	1563	1	815	0	492	0.0116745	995	0.00108097	1202	5067
PRRG4	0.000182242	1563	1	815	0	492	0.0116745	995	0.00108097	1202	5067
LILRA2	0.000182242	1563	1	815	0	492	0.0116745	995	0.00108097	1202	5067
ANKRD55	0.000182242	1563	1	815	0	492	0.0116745	995	0.00108097	1202	5067
UBE2L3	0.000182242	1563	1	815	0	492	0.0116745	995	0.00108097	1202	5067
SURF6	0.000182242	1563	1	815	0	492	0.0116745	995	0.00108097	1202	5067
DUSP10	0.000182242	1563	1	815	0	492	0.0116745	995	0.00108097	1202	5067
TBRG4	0.000182242	1563	1	815	0	492	0.0116745	995	0.00108097	1202	5067
ENC1	0.000182242	1563	1	815	0	492	0.0116745	995	0.00108097	1202	5067
PLEKHO2	0.000152884	2087	1	815	0	492	0.0116771	950	0.0134733	730	5074
FLOT1	0.000152884	2087	1	815	0	492	0.0116771	950	0.0134733	730	5074
RBM7	0.000182242	1563	1	815	0	492	0.0116745	995	0.00108097	1211	5076
APTX	0.000182242	1563	1	815	0	492	0.0116745	995	0.00108097	1211	5076
RND1	0.000152884	2087	1	815	0	492	0.0116771	950	0.0134733	732	5076
SLC29A1	0.000152884	2087	1	815	0	492	0.0116771	950	0.0134733	732	5076
S100A3	0.000152884	2087	1	815	0	492	0.0116771	950	0.0134733	732	5076
EPHX4	0.000152884	2087	1	815	0	492	0.0116771	950	0.0134733	732	5076
SLC39A3	0.000152884	2087	1	815	0	492	0.0116771	950	0.0134733	732	5076
ERRFI1	0.000182242	1563	1	815	0	492	0.0116745	995	0.00108097	1213	5078
VPS25	0.000182242	1563	1	815	0	492	0.0116745	995	0.00108097	1213	5078
TAF7	0.000182242	1563	1	815	0	492	0.0116745	995	0.00108097	1213	5078
DHRS9	0.000182242	1563	1	815	0	492	0.0116745	995	0.00108097	1213	5078
GTPBP10	0.000182242	1563	1	815	0	492	0.0116745	995	0.00108097	1213	5078
ZFAND2B	0.000182242	1563	1	815	0	492	0.0116745	995	0.00108097	1213	5078
ERI3	0.000182242	1563	1	815	0	492	0.0116745	995	0.00108097	1213	5078
DNAJA4	0.000182242	1563	1	815	0	492	0.0116745	995	0.00108097	1213	5078
RAB10	0.000152884	2087	1	815	0	492	0.0116771	950	0.0134733	737	5081
TRIB2	0.000152884	2087	1	815	0	492	0.0116771	950	0.0134733	737	5081
WWC2	0.000152884	2087	1	815	0	492	0.0116771	950	0.0134733	737	5081
SLCO3A1	0.000152884	2087	1	815	0	492	0.0116771	950	0.0134733	737	5081
CDK2	0.000152884	2087	1	815	0	492	0.0116771	950	0.0134733	737	5081
SDCBP	0.000152884	2087	1	815	0	492	0.0116771	950	0.0134733	737	5081
QSOX1	0.000182242	1563	1	815	0	492	0.0116745	995	0.00108097	1221	5086
OVOL1	0.000182242	1563	1	815	0	492	0.0116745	995	0.00108097	1221	5086
SH2D1B	0.000182242	1563	1	815	0	492	0.0116745	995	0.00108097	1221	5086
SULF1	0.000152884	2087	1	815	0	492	0.0116771	950	0.0134733	743	5087
EPHB4	0.000152884	2087	1	815	0	492	0.0116771	950	0.0134733	743	5087
AOC3	0.000152884	2087	1	815	0	492	0.0116771	950	0.0134733	743	5087
GRAMD1A	0.000152884	2087	1	815	0	492	0.0116771	950	0.0134733	743	5087
RGS19	0.000152884	2087	1	815	0	492	0.0116771	950	0.0134733	743	5087
SRM	0.000152884	2087	1	815	0	492	0.0116771	950	0.0134733	743	5087
SHISA4	0.000152884	2087	1	815	0	492	0.0116771	950	0.0134733	743	5087
REM1	0.000152884	2087	1	815	0	492	0.0116771	950	0.0134733	743	5087
STMN1	0.000152884	2087	1	815	0	492	0.0116771	950	0.0134733	743	5087
ITGB7	0.000152884	2087	1	815	0	492	0.0116771	950	0.0134733	743	5087
PIK3CG	0.000182242	1563	1	815	0	492	0.0116745	995	0.00108097	1224	5089
LASP1	0.000182242	1563	1	815	0	492	0.0116745	995	0.00108097	1224	5089
EGR2	0.000182242	1563	1	815	0	492	0.0116745	995	0.00108097	1224	5089
CR2	0.000182242	1563	1	815	0	492	0.0116745	995	0.00108097	1224	5089
GEM	0.000182242	1563	1	815	0	492	0.0116745	995	0.00108097	1228	5093
AHR	0.000182242	1563	1	815	0	492	0.0116745	995	0.00108097	1228	5093
KCNK1	0.000182242	1563	1	815	0	492	0.0116745	995	0.00108097	1230	5095
NGRN	0.000182242	1563	1	815	0	492	0.0116745	995	0.00108097	1230	5095
TUFT1	0.000182242	1563	1	815	0	492	0.0116745	995	0.00108097	1232	5097
PHF11	0.000152884	2087	1	815	0	492	0.0116771	950	0.0134733	753	5097
UBE2W	0.000152884	2087	1	815	0	492	0.0116771	950	0.0134733	754	5098
LAMP1	0.000182242	1563	1	815	0	492	0.0116745	995	0.00108097	1233	5098
TTC27	0.000182242	1563	1	815	0	492	0.0116745	995	0.00108097	1233	5098
TMEM189-UBE2V1	0.000152884	2087	1	815	0	492	0.0116771	950	0.0134733	754	5098
LSM1	0.000152884	2087	1	815	0	492	0.0116771	950	0.0134733	754	5098
GYG1	0.000152884	2087	1	815	0	492	0.0116771	950	0.0134733	754	5098
KCNAB2	0.000152884	2087	1	815	0	492	0.0116771	950	0.0134733	754	5098
LITAF	0.000152884	2087	1	815	0	492	0.0116771	950	0.0134733	759	5103
B3GNT2	0.000152884	2087	1	815	0	492	0.0116771	950	0.0134733	759	5103
ZNF274	0.000679134	77	2	438	1	486	0.000465766	2098	1.46475e-18	2071	5170
FOXL1	0.000679134	77	2	438	1	486	0.000465766	2098	1.09588e-18	2076	5175
PAX5	0.000679134	77	2	438	1	486	0.000465766	2098	6.60177e-19	2079	5178
MXD1	0.000679134	77	2	438	1	486	0.000465766	2098	1.13686e-18	2083	5182
TBXAS1	0.000176712	1708	1	815	0	492	0.0116686	1118	0.00126636	1051	5184
ACTB	0.000176712	1708	1	815	0	492	0.0116686	1118	0.00126636	1052	5185
CCT4	0.000176712	1708	1	815	0	492	0.0116686	1118	0.00126636	1053	5186
POU2F3	0.000679134	77	2	438	1	486	0.000465766	2098	1.12246e-18	2088	5187
EIF4G2	0.000176712	1708	1	815	0	492	0.0116686	1118	0.00126636	1054	5187
ASAH1	0.000176712	1708	1	815	0	492	0.0116686	1118	0.00126636	1055	5188
RABGAP1L	0.000176712	1708	1	815	0	492	0.0116686	1118	0.00126636	1055	5188
TBCC	0.000176712	1708	1	815	0	492	0.0116686	1118	0.00126636	1055	5188
HOXC13	0.000679134	77	2	438	1	486	0.000465766	2098	1.44745e-19	2091	5190
PILRB	0.000176712	1708	1	815	0	492	0.0116686	1118	0.00126636	1058	5191
STAG3L3	0.000176712	1708	1	815	0	492	0.0116686	1118	0.00126636	1058	5191
RBM6	0.000176712	1708	1	815	0	492	0.0116686	1118	0.00126636	1060	5193
CDK5RAP3	0.000176712	1708	1	815	0	492	0.0116686	1118	0.00126636	1060	5193
HDGF	0.000176712	1708	1	815	0	492	0.0116686	1118	0.00126636	1060	5193
HSPA1B	0.000176712	1708	1	815	0	492	0.0116686	1118	0.00126636	1063	5196
GGA1	0.000176712	1708	1	815	0	492	0.0116686	1118	0.00126636	1063	5196
SYVN1	0.000176712	1708	1	815	0	492	0.0116686	1118	0.00126636	1065	5198
GJB3	0.000176712	1708	1	815	0	492	0.0116686	1118	0.00126636	1065	5198
APCDD1	0.000176712	1708	1	815	0	492	0.0116686	1118	0.00126636	1065	5198
RGS2	0.000176712	1708	1	815	0	492	0.0116686	1118	0.00126636	1068	5201
RNF4	0.000176712	1708	1	815	0	492	0.0116686	1118	0.00126636	1069	5202
TOM1	0.000176712	1708	1	815	0	492	0.0116686	1118	0.00126636	1069	5202
SPTLC2	0.000176712	1708	1	815	0	492	0.0116686	1118	0.00126636	1069	5202
ZFAND2A	0.000176712	1708	1	815	0	492	0.0116686	1118	0.00126636	1069	5202
ARFRP1	0.000176712	1708	1	815	0	492	0.0116686	1118	0.00126636	1069	5202
NUP93	0.000176712	1708	1	815	0	492	0.0116686	1118	0.00126636	1069	5202
DNTTIP1	0.000176712	1708	1	815	0	492	0.0116686	1118	0.00126636	1075	5208
CTSB	0.000176712	1708	1	815	0	492	0.0116686	1118	0.00126636	1076	5209
HDHD3	0.000176712	1708	1	815	0	492	0.0116686	1118	0.00126636	1076	5209
ETFB	0.000176712	1708	1	815	0	492	0.0116686	1118	0.00126636	1076	5209
CAMP	0.000176712	1708	1	815	0	492	0.0116686	1118	0.00126636	1076	5209
POLD4	0.000176712	1708	1	815	0	492	0.0116686	1118	0.00126636	1076	5209
CDK2AP2	0.000176712	1708	1	815	0	492	0.0116686	1118	0.00126636	1076	5209
PNRC2	0.000176712	1708	1	815	0	492	0.0116686	1118	0.00126636	1076	5209
ACSL5	0.000176712	1708	1	815	0	492	0.0116686	1118	0.00126636	1076	5209
P4HB	0.000176712	1708	1	815	0	492	0.0116686	1118	0.00126636	1076	5209
SF3B4	0.000176712	1708	1	815	0	492	0.0116686	1118	0.00126636	1085	5218
DDIT4	0.000176712	1708	1	815	0	492	0.0116686	1118	0.00126636	1085	5218
OS9	0.000176712	1708	1	815	0	492	0.0116686	1118	0.00126636	1085	5218
RCOR3	0.000176712	1708	1	815	0	492	0.0116686	1118	0.00126636	1085	5218
ZNF287	0.000176712	1708	1	815	0	492	0.0116686	1118	0.00126636	1085	5218
IL24	0.000176712	1708	1	815	0	492	0.0116686	1118	0.00126636	1085	5218
MED10	0.000182945	1543	1	815	0	492	0.0116654	1240	0.00114534	1133	5223
NCKAP1	0.000182945	1543	1	815	0	492	0.0116654	1240	0.00114534	1133	5223
RNF34	0.000176712	1708	1	815	0	492	0.0116686	1118	0.00126636	1091	5224
ACIN1	0.000176712	1708	1	815	0	492	0.0116686	1118	0.00126636	1091	5224
PNPLA8	0.000182945	1543	1	815	0	492	0.0116654	1240	0.00114534	1135	5225
ZNF512	0.000182945	1543	1	815	0	492	0.0116654	1240	0.00114534	1135	5225
NINJ1	0.000176712	1708	1	815	0	492	0.0116686	1118	0.00126636	1093	5226
ITGA6	0.000182945	1543	1	815	0	492	0.0116654	1240	0.00114534	1137	5227
SPTAN1	0.000176712	1708	1	815	0	492	0.0116686	1118	0.00126636	1094	5227
SIVA1	0.000176712	1708	1	815	0	492	0.0116686	1118	0.00126636	1094	5227
LCP1	0.000182945	1543	1	815	0	492	0.0116654	1240	0.00114534	1137	5227
PLD1	0.000176712	1708	1	815	0	492	0.0116686	1118	0.00126636	1094	5227
RPL34	0.000182945	1543	1	815	0	492	0.0116654	1240	0.00114534	1139	5229
PLEKHA1	0.000182945	1543	1	815	0	492	0.0116654	1240	0.00114534	1140	5230
COQ10B	0.000176712	1708	1	815	0	492	0.0116686	1118	0.00126636	1097	5230
GLUL	0.000176712	1708	1	815	0	492	0.0116686	1118	0.00126636	1097	5230
KDELR1	0.000176712	1708	1	815	0	492	0.0116686	1118	0.00126636	1097	5230
DERL2	0.000176712	1708	1	815	0	492	0.0116686	1118	0.00126636	1097	5230
AZIN1	0.000176712	1708	1	815	0	492	0.0116686	1118	0.00126636	1097	5230
HAGH	0.000176712	1708	1	815	0	492	0.0116686	1118	0.00126636	1097	5230
SPTLC1	0.000176712	1708	1	815	0	492	0.0116686	1118	0.00126636	1103	5236
TRPM4	0.000176712	1708	1	815	0	492	0.0116686	1118	0.00126636	1104	5237
GSTA1	0.000176712	1708	1	815	0	492	0.0116686	1118	0.00126636	1104	5237
ACTR1A	0.000176712	1708	1	815	0	492	0.0116686	1118	0.00126636	1104	5237
PDIA4	0.000176712	1708	1	815	0	492	0.0116686	1118	0.00126636	1104	5237
DUSP6	0.000176712	1708	1	815	0	492	0.0116686	1118	0.00126636	1108	5241
CCDC40	0.000176712	1708	1	815	0	492	0.0116686	1118	0.00126636	1108	5241
UHRF2	0.000176712	1708	1	815	0	492	0.0116686	1118	0.00126636	1108	5241
VRK3	0.000176712	1708	1	815	0	492	0.0116686	1118	0.00126636	1111	5244
BTG2	0.000176712	1708	1	815	0	492	0.0116686	1118	0.00126636	1112	5245
CAMK2D	0.000176712	1708	1	815	0	492	0.0116686	1118	0.00126636	1112	5245
LY86	0.000176712	1708	1	815	0	492	0.0116686	1118	0.00126636	1114	5247
SDF2	0.000198994	1382	1	815	0	492	0.01165	1302	0.00101251	1294	5285
NKIRAS2	0.000151764	2119	1	815	0	492	0.0116721	1088	0.0105161	771	5285
RASAL2	0.000151764	2119	1	815	0	492	0.0116721	1088	0.0105161	772	5286
ANAPC11	0.000198994	1382	1	815	0	492	0.01165	1302	0.00101251	1295	5286
TMUB2	0.000198994	1382	1	815	0	492	0.01165	1302	0.00101251	1295	5286
GNG2	0.000151764	2119	1	815	0	492	0.0116721	1088	0.0105161	772	5286
MOCS2	0.000198994	1382	1	815	0	492	0.01165	1302	0.00101251	1297	5288
DOCK6	0.000151764	2119	1	815	0	492	0.0116721	1088	0.0105161	774	5288
TRIM44	0.000151764	2119	1	815	0	492	0.0116721	1088	0.0105161	774	5288
KLHL18	0.000198994	1382	1	815	0	492	0.01165	1302	0.00101251	1297	5288
SNX2	0.000198994	1382	1	815	0	492	0.01165	1302	0.00101251	1299	5290
SLC9A7	0.000151764	2119	1	815	0	492	0.0116721	1088	0.0105161	776	5290
CERCAM	0.000151764	2119	1	815	0	492	0.0116721	1088	0.0105161	776	5290
TJP2	0.000151764	2119	1	815	0	492	0.0116721	1088	0.0105161	776	5290
ATP6V1C1	0.000198994	1382	1	815	0	492	0.01165	1302	0.00101251	1299	5290
DUSP14	0.000151764	2119	1	815	0	492	0.0116721	1088	0.0105161	776	5290
ISY1	0.000198994	1382	1	815	0	492	0.01165	1302	0.00101251	1301	5292
URM1	0.000198994	1382	1	815	0	492	0.01165	1302	0.00101251	1301	5292
ARMC8	0.000198994	1382	1	815	0	492	0.01165	1302	0.00101251	1301	5292
ATXN7L3	0.000198994	1382	1	815	0	492	0.01165	1302	0.00101251	1301	5292
CAMK1D	0.000198994	1382	1	815	0	492	0.01165	1302	0.00101251	1301	5292
CCDC80	0.000151764	2119	1	815	0	492	0.0116721	1088	0.0105161	780	5294
PAH	0.000151764	2119	1	815	0	492	0.0116721	1088	0.0105161	780	5294
FUT8	0.000151764	2119	1	815	0	492	0.0116721	1088	0.0105161	780	5294
NUDC	0.000198994	1382	1	815	0	492	0.01165	1302	0.00101251	1306	5297
NCAM1	0.000151764	2119	1	815	0	492	0.0116721	1088	0.0105161	783	5297
TSG101	0.000198994	1382	1	815	0	492	0.01165	1302	0.00101251	1306	5297
MYLK3	0.000151764	2119	1	815	0	492	0.0116721	1088	0.0105161	783	5297
CHIC2	0.000198994	1382	1	815	0	492	0.01165	1302	0.00101251	1306	5297
TNFSF12-TNFSF13	0.000151764	2119	1	815	0	492	0.0116721	1088	0.0105161	783	5297
EED	0.000151764	2119	1	815	0	492	0.0116721	1088	0.0105161	783	5297
SETD5	0.000151764	2119	1	815	0	492	0.0116721	1088	0.0105161	783	5297
HS3ST1	0.000151764	2119	1	815	0	492	0.0116721	1088	0.0105161	783	5297
VPS41	0.000198994	1382	1	815	0	492	0.01165	1302	0.00101251	1309	5300
ZDHHC6	0.000198994	1382	1	815	0	492	0.01165	1302	0.00101251	1309	5300
CAPZB	0.000198994	1382	1	815	0	492	0.01165	1302	0.00101251	1309	5300
DPCD	0.000198994	1382	1	815	0	492	0.01165	1302	0.00101251	1309	5300
2021-09-02	0.000198994	1382	1	815	0	492	0.01165	1302	0.00101251	1309	5300
MORF4L2	0.000198994	1382	1	815	0	492	0.01165	1302	0.00101251	1309	5300
ENY2	0.000198994	1382	1	815	0	492	0.01165	1302	0.00101251	1309	5300
SRP19	0.000198994	1382	1	815	0	492	0.01165	1302	0.00101251	1309	5300
CDK7	0.000198994	1382	1	815	0	492	0.01165	1302	0.00101251	1309	5300
GLT8D2	0.000151764	2119	1	815	0	492	0.0116721	1088	0.0105161	789	5303
GNB1	0.000151764	2119	1	815	0	492	0.0116721	1088	0.0105161	789	5303
EIF3K	0.000198994	1382	1	815	0	492	0.01165	1302	0.00101251	1318	5309
XRCC1	0.000198994	1382	1	815	0	492	0.01165	1302	0.00101251	1318	5309
TRAPPC6A	0.000198994	1382	1	815	0	492	0.01165	1302	0.00101251	1318	5309
XRCC6	0.000198994	1382	1	815	0	492	0.01165	1302	0.00101251	1318	5309
TOMM40	0.000198994	1382	1	815	0	492	0.01165	1302	0.00101251	1318	5309
SPOP	0.000198994	1382	1	815	0	492	0.01165	1302	0.00101251	1318	5309
ATG5	0.000198994	1382	1	815	0	492	0.01165	1302	0.00101251	1318	5309
HPS6	0.000198994	1382	1	815	0	492	0.01165	1302	0.00101251	1318	5309
TM9SF4	0.000198994	1382	1	815	0	492	0.01165	1302	0.00101251	1318	5309
BTF3	0.000198994	1382	1	815	0	492	0.01165	1302	0.00101251	1318	5309
RAB5C	0.000198994	1382	1	815	0	492	0.01165	1302	0.00101251	1328	5319
KRR1	0.000198994	1382	1	815	0	492	0.01165	1302	0.00101251	1328	5319
ITGB1BP1	0.000198994	1382	1	815	0	492	0.01165	1302	0.00101251	1328	5319
SCNM1	0.000198994	1382	1	815	0	492	0.01165	1302	0.00101251	1328	5319
PABPC1	0.000198994	1382	1	815	0	492	0.01165	1302	0.00101251	1328	5319
EIF3L	0.000198994	1382	1	815	0	492	0.01165	1302	0.00101251	1328	5319
MAP2K1	0.000198994	1382	1	815	0	492	0.01165	1302	0.00101251	1328	5319
FBXO3	0.000198994	1382	1	815	0	492	0.01165	1302	0.00101251	1328	5319
RAB7A	0.000198994	1382	1	815	0	492	0.01165	1302	0.00101251	1336	5327
SRSF4	0.000198994	1382	1	815	0	492	0.01165	1302	0.00101251	1336	5327
EIF3D	0.000198994	1382	1	815	0	492	0.01165	1302	0.00101251	1336	5327
NOB1	0.000198994	1382	1	815	0	492	0.01165	1302	0.00101251	1336	5327
DNAJA2	0.000198994	1382	1	815	0	492	0.01165	1302	0.00101251	1336	5327
ARCN1	0.000198994	1382	1	815	0	492	0.01165	1302	0.00101251	1336	5327
SLCO4A1	0.000198994	1382	1	815	0	492	0.01165	1302	0.00101251	1336	5327
DAXX	0.000198994	1382	1	815	0	492	0.01165	1302	0.00101251	1336	5327
EIF2S3	0.000198994	1382	1	815	0	492	0.01165	1302	0.00101251	1344	5335
YBX1	0.000198994	1382	1	815	0	492	0.01165	1302	0.00101251	1344	5335
TRAPPC3	0.000198994	1382	1	815	0	492	0.01165	1302	0.00101251	1344	5335
CTNNBL1	0.000198994	1382	1	815	0	492	0.01165	1302	0.00101251	1344	5335
STAMBP	0.000198994	1382	1	815	0	492	0.01165	1302	0.00101251	1344	5335
PSMC2	0.000198994	1382	1	815	0	492	0.01165	1302	0.00101251	1349	5340
COMMD5	0.000198994	1382	1	815	0	492	0.01165	1302	0.00101251	1349	5340
CCT7	0.000198994	1382	1	815	0	492	0.01165	1302	0.00101251	1349	5340
NPRL2	0.000198994	1382	1	815	0	492	0.01165	1302	0.00101251	1349	5340
CHMP5	0.000198994	1382	1	815	0	492	0.01165	1302	0.00101251	1349	5340
HAT1	0.000198994	1382	1	815	0	492	0.01165	1302	0.00101251	1354	5345
AHNAK	0.000198994	1382	1	815	0	492	0.01165	1302	0.00101251	1354	5345
LRRC59	0.000198994	1382	1	815	0	492	0.01165	1302	0.00101251	1354	5345
MRPS22	0.000198994	1382	1	815	0	492	0.01165	1302	0.00101251	1354	5345
TMEM222	0.000198994	1382	1	815	0	492	0.01165	1302	0.00101251	1354	5345
CHMP2A	0.000198994	1382	1	815	0	492	0.01165	1302	0.00101251	1359	5350
PGAM1	0.000198994	1382	1	815	0	492	0.01165	1302	0.00101251	1359	5350
SNF8	0.000198994	1382	1	815	0	492	0.01165	1302	0.00101251	1359	5350
MRPL43	0.000198994	1382	1	815	0	492	0.01165	1302	0.00101251	1359	5350
UHMK1	0.000198994	1382	1	815	0	492	0.01165	1302	0.00101251	1359	5350
MRPL18	0.000198994	1382	1	815	0	492	0.01165	1302	0.00101251	1364	5355
RAB1B	0.000198994	1382	1	815	0	492	0.01165	1302	0.00101251	1365	5356
ODF3L1	0.00017815	1651	1	815	0	492	0.011667	1182	0.0010249	1239	5379
HMGCS1	0.00017815	1651	1	815	0	492	0.011667	1182	0.0010249	1240	5380
CEP72	0.00017815	1651	1	815	0	492	0.011667	1182	0.0010249	1240	5380
P2RX5	0.00017815	1651	1	815	0	492	0.011667	1182	0.0010249	1242	5382
KCNJ5	0.00017815	1651	1	815	0	492	0.011667	1182	0.0010249	1242	5382
ARMC2	0.00017815	1651	1	815	0	492	0.011667	1182	0.0010249	1242	5382
PLD5	0.00017815	1651	1	815	0	492	0.011667	1182	0.0010249	1242	5382
DLG3	0.00017815	1651	1	815	0	492	0.011667	1182	0.0010249	1246	5386
XPNPEP3	0.00017815	1651	1	815	0	492	0.011667	1182	0.0010249	1246	5386
HOXA5	0.00017815	1651	1	815	0	492	0.011667	1182	0.0010249	1246	5386
PAF1	0.00017815	1651	1	815	0	492	0.011667	1182	0.0010249	1246	5386
ZFR	0.00017815	1651	1	815	0	492	0.011667	1182	0.0010249	1250	5390
ZNF37A	0.00017815	1651	1	815	0	492	0.011667	1182	0.0010249	1250	5390
LPP	0.00017815	1651	1	815	0	492	0.011667	1182	0.0010249	1250	5390
SNHG5	0.00017815	1651	1	815	0	492	0.011667	1182	0.0010249	1250	5390
EIF2AK3	0.00017815	1651	1	815	0	492	0.011667	1182	0.0010249	1250	5390
SYT15	0.00017815	1651	1	815	0	492	0.011667	1182	0.0010249	1255	5395
GEMIN8	0.00017815	1651	1	815	0	492	0.011667	1182	0.0010249	1255	5395
ANO1	0.00017815	1651	1	815	0	492	0.011667	1182	0.0010249	1255	5395
ZFYVE9	0.00017815	1651	1	815	0	492	0.011667	1182	0.0010249	1258	5398
OSBPL5	0.00017815	1651	1	815	0	492	0.011667	1182	0.0010249	1258	5398
KIAA0907	0.00017815	1651	1	815	0	492	0.011667	1182	0.0010249	1258	5398
TRIM46	0.00017815	1651	1	815	0	492	0.011667	1182	0.0010249	1258	5398
SGSM3	0.00017815	1651	1	815	0	492	0.011667	1182	0.0010249	1262	5402
MRGPRF	0.00017815	1651	1	815	0	492	0.011667	1182	0.0010249	1262	5402
WTIP	0.00017815	1651	1	815	0	492	0.011667	1182	0.0010249	1262	5402
UBE3A	0.00017815	1651	1	815	0	492	0.011667	1182	0.0010249	1265	5405
ANKRD53	0.00017815	1651	1	815	0	492	0.011667	1182	0.0010249	1265	5405
ESRP2	0.00017815	1651	1	815	0	492	0.011667	1182	0.0010249	1265	5405
PPP2R2B	0.00017815	1651	1	815	0	492	0.011667	1182	0.0010249	1265	5405
TTYH1	0.00017815	1651	1	815	0	492	0.011667	1182	0.0010249	1265	5405
PKN1	0.00017815	1651	1	815	0	492	0.011667	1182	0.0010249	1270	5410
TNFRSF8	0.00017815	1651	1	815	0	492	0.011667	1182	0.0010249	1270	5410
DCAF12	0.00017815	1651	1	815	0	492	0.011667	1182	0.0010249	1270	5410
LPXN	0.00017815	1651	1	815	0	492	0.011667	1182	0.0010249	1270	5410
PCK1	0.00017815	1651	1	815	0	492	0.011667	1182	0.0010249	1270	5410
ATP10D	0.00017815	1651	1	815	0	492	0.011667	1182	0.0010249	1270	5410
CDK5R1	0.00017815	1651	1	815	0	492	0.011667	1182	0.0010249	1270	5410
CD55	0.00017815	1651	1	815	0	492	0.011667	1182	0.0010249	1277	5417
DGKA	0.00017815	1651	1	815	0	492	0.011667	1182	0.0010249	1277	5417
ERCC1	0.00017815	1651	1	815	0	492	0.011667	1182	0.0010249	1277	5417
PITPNM2	0.00017815	1651	1	815	0	492	0.011667	1182	0.0010249	1277	5417
PHLPP1	0.00017815	1651	1	815	0	492	0.011667	1182	0.0010249	1281	5421
TNNI1	0.00017815	1651	1	815	0	492	0.011667	1182	0.0010249	1281	5421
PREPL	0.00017815	1651	1	815	0	492	0.011667	1182	0.0010249	1281	5421
MNT	0.00017815	1651	1	815	0	492	0.011667	1182	0.0010249	1281	5421
CCPG1	0.00017815	1651	1	815	0	492	0.011667	1182	0.0010249	1285	5425
JAK2	0.00017815	1651	1	815	0	492	0.011667	1182	0.0010249	1285	5425
HIST3H2A	0.00017815	1651	1	815	0	492	0.011667	1182	0.0010249	1287	5427
ASL	0.00017815	1651	1	815	0	492	0.011667	1182	0.0010249	1287	5427
CSNK2A1	0.00017815	1651	1	815	0	492	0.011667	1182	0.0010249	1287	5427
NPC1	0.00017815	1651	1	815	0	492	0.011667	1182	0.0010249	1290	5430
RPAP1	0.00017815	1651	1	815	0	492	0.011667	1182	0.0010249	1290	5430
CHD2	0.00017815	1651	1	815	0	492	0.011667	1182	0.0010249	1290	5430
NEDD4L	0.00017815	1651	1	815	0	492	0.011667	1182	0.0010249	1290	5430
ABHD3	0.000205545	1143	1	815	0	492	0.0116456	1450	0.000174342	1567	5467
ZNF593	0.000205545	1143	1	815	0	492	0.0116456	1450	0.000174342	1568	5468
STAP2	0.000205545	1143	1	815	0	492	0.0116456	1450	0.000174342	1569	5469
SERPINB5	0.000205545	1143	1	815	0	492	0.0116456	1450	0.000174342	1570	5470
MDGA2	0.000205545	1143	1	815	0	492	0.0116456	1450	0.000174342	1571	5471
HMGCS2	0.000205545	1143	1	815	0	492	0.0116456	1450	0.000174342	1571	5471
GNPAT	0.000205545	1143	1	815	0	492	0.0116456	1450	0.000174342	1571	5471
CYP3A5	0.000205545	1143	1	815	0	492	0.0116456	1450	0.000174342	1574	5474
MEIS2	0.000205545	1143	1	815	0	492	0.0116456	1450	0.000174342	1575	5475
RASSF7	0.000205545	1143	1	815	0	492	0.0116456	1450	0.000174342	1576	5476
DYNLT1	0.000205545	1143	1	815	0	492	0.0116456	1450	0.000174342	1577	5477
TMEM45B	0.000205545	1143	1	815	0	492	0.0116456	1450	0.000174342	1578	5478
FBXO21	0.000205545	1143	1	815	0	492	0.0116456	1450	0.000174342	1579	5479
TMEM176A	0.000205545	1143	1	815	0	492	0.0116456	1450	0.000174342	1580	5480
MAP4K1	0.000205545	1143	1	815	0	492	0.0116456	1450	0.000174342	1581	5481
PRKCE	0.000205545	1143	1	815	0	492	0.0116456	1450	0.000174342	1582	5482
MYO15B	0.000205545	1143	1	815	0	492	0.0116456	1450	0.000174342	1583	5483
NSDHL	0.000205545	1143	1	815	0	492	0.0116456	1450	0.000174342	1584	5484
PRSS8	0.000205545	1143	1	815	0	492	0.0116456	1450	0.000174342	1585	5485
NPNT	0.000205545	1143	1	815	0	492	0.0116456	1450	0.000174342	1586	5486
EPHA2	0.000205545	1143	1	815	0	492	0.0116456	1450	0.000174342	1587	5487
RNF128	0.000205545	1143	1	815	0	492	0.0116456	1450	0.000174342	1588	5488
TECR	0.000205545	1143	1	815	0	492	0.0116456	1450	0.000174342	1588	5488
SLC3A1	0.000205545	1143	1	815	0	492	0.0116456	1450	0.000174342	1588	5488
LRIG2	0.000205545	1143	1	815	0	492	0.0116456	1450	0.000174342	1591	5491
SH3GLB1	0.000205545	1143	1	815	0	492	0.0116456	1450	0.000174342	1592	5492
REG4	0.000205545	1143	1	815	0	492	0.0116456	1450	0.000174342	1592	5492
ARHGAP27	0.000205545	1143	1	815	0	492	0.0116456	1450	0.000174342	1594	5494
PRRG1	0.000205545	1143	1	815	0	492	0.0116456	1450	0.000174342	1594	5494
POR	0.000205545	1143	1	815	0	492	0.0116456	1450	0.000174342	1596	5496
JUP	0.000205545	1143	1	815	0	492	0.0116456	1450	0.000174342	1596	5496
ZNF208	0.000205545	1143	1	815	0	492	0.0116456	1450	0.000174342	1596	5496
TRIM31	0.000205545	1143	1	815	0	492	0.0116456	1450	0.000174342	1599	5499
DAG1	0.000205545	1143	1	815	0	492	0.0116456	1450	0.000174342	1599	5499
SELENBP1	0.000205545	1143	1	815	0	492	0.0116456	1450	0.000174342	1601	5501
MRPL14	0.000205545	1143	1	815	0	492	0.0116456	1450	0.000174342	1602	5502
TMEM176B	0.000205545	1143	1	815	0	492	0.0116456	1450	0.000174342	1603	5503
CAPN1	0.000205545	1143	1	815	0	492	0.0116456	1450	0.000174342	1603	5503
PNKD	0.000205545	1143	1	815	0	492	0.0116456	1450	0.000174342	1605	5505
PRKAA1	0.000205545	1143	1	815	0	492	0.0116456	1450	0.000174342	1606	5506
RBM42	0.000205545	1143	1	815	0	492	0.0116456	1450	0.000174342	1606	5506
ITGAX	0.000205545	1143	1	815	0	492	0.0116456	1450	0.000174342	1608	5508
S100A14	0.000205545	1143	1	815	0	492	0.0116456	1450	0.000174342	1608	5508
NSF	0.000205545	1143	1	815	0	492	0.0116456	1450	0.000174342	1610	5510
SCGB3A2	0.000205545	1143	1	815	0	492	0.0116456	1450	0.000174342	1610	5510
LMO7	0.000205545	1143	1	815	0	492	0.0116456	1450	0.000174342	1610	5510
PAK1	0.000205545	1143	1	815	0	492	0.0116456	1450	0.000174342	1613	5513
LPAR5	0.000205545	1143	1	815	0	492	0.0116456	1450	0.000174342	1614	5514
ITPRIPL1	0.000205545	1143	1	815	0	492	0.0116456	1450	0.000174342	1614	5514
CDC20	0.000205545	1143	1	815	0	492	0.0116456	1450	0.000174342	1614	5514
MUC12	0.000205545	1143	1	815	0	492	0.0116456	1450	0.000174342	1617	5517
TMEM54	0.000205545	1143	1	815	0	492	0.0116456	1450	0.000174342	1618	5518
DSG2	0.000205545	1143	1	815	0	492	0.0116456	1450	0.000174342	1619	5519
LCTL	0.000205545	1143	1	815	0	492	0.0116456	1450	0.000174342	1620	5520
ARHGAP12	0.000205545	1143	1	815	0	492	0.0116456	1450	0.000174342	1621	5521
ZNF219	0.000205545	1143	1	815	0	492	0.0116456	1450	0.000174342	1621	5521
HUWE1	0.000205545	1143	1	815	0	492	0.0116456	1450	0.000174342	1621	5521
UBAC2	0.000205545	1143	1	815	0	492	0.0116456	1450	0.000174342	1624	5524
RNASE4	0.000205545	1143	1	815	0	492	0.0116456	1450	0.000174342	1624	5524
TRPV3	0.000205545	1143	1	815	0	492	0.0116456	1450	0.000174342	1626	5526
ADAMTSL4	0.000205545	1143	1	815	0	492	0.0116456	1450	0.000174342	1627	5527
NUB1	0.000205545	1143	1	815	0	492	0.0116456	1450	0.000174342	1627	5527
NFASC	0.000205545	1143	1	815	0	492	0.0116456	1450	0.000174342	1627	5527
LAMA3	0.000205545	1143	1	815	0	492	0.0116456	1450	0.000174342	1630	5530
ABHD4	0.000205545	1143	1	815	0	492	0.0116456	1450	0.000174342	1630	5530
TFG	0.000205545	1143	1	815	0	492	0.0116456	1450	0.000174342	1632	5532
CDCP1	0.000205545	1143	1	815	0	492	0.0116456	1450	0.000174342	1633	5533
RASSF6	0.000205545	1143	1	815	0	492	0.0116456	1450	0.000174342	1634	5534
NDUFB2	0.000205545	1143	1	815	0	492	0.0116456	1450	0.000174342	1635	5535
PLS1	0.000205545	1143	1	815	0	492	0.0116456	1450	0.000174342	1636	5536
GABRP	0.000205545	1143	1	815	0	492	0.0116456	1450	0.000174342	1636	5536
ATP2B1	0.000205545	1143	1	815	0	492	0.0116456	1450	0.000174342	1638	5538
HSD17B2	0.000205545	1143	1	815	0	492	0.0116456	1450	0.000174342	1638	5538
PRAP1	0.000205545	1143	1	815	0	492	0.0116456	1450	0.000174342	1638	5538
SACM1L	0.000205545	1143	1	815	0	492	0.0116456	1450	0.000174342	1641	5541
AP1S1	0.000205545	1143	1	815	0	492	0.0116456	1450	0.000174342	1642	5542
CYCS	0.000205545	1143	1	815	0	492	0.0116456	1450	0.000174342	1642	5542
LRPPRC	0.000205545	1143	1	815	0	492	0.0116456	1450	0.000174342	1644	5544
SPATS2L	0.000205545	1143	1	815	0	492	0.0116456	1450	0.000174342	1645	5545
PROM1	0.000205545	1143	1	815	0	492	0.0116456	1450	0.000174342	1646	5546
IDH1	0.000205545	1143	1	815	0	492	0.0116456	1450	0.000174342	1646	5546
IGSF9	0.000205545	1143	1	815	0	492	0.0116456	1450	0.000174342	1648	5548
NAE1	0.000205545	1143	1	815	0	492	0.0116456	1450	0.000174342	1649	5549
TSPAN1	0.000205545	1143	1	815	0	492	0.0116456	1450	0.000174342	1650	5550
ZBTB7C	0.000205545	1143	1	815	0	492	0.0116456	1450	0.000174342	1650	5550
CEACAM6	0.000205545	1143	1	815	0	492	0.0116456	1450	0.000174342	1650	5550
GJB1	0.000205545	1143	1	815	0	492	0.0116456	1450	0.000174342	1653	5553
SGK1	0.000205545	1143	1	815	0	492	0.0116456	1450	0.000174342	1654	5554
SF3B2	0.000205545	1143	1	815	0	492	0.0116456	1450	0.000174342	1655	5555
CEACAM1	0.000205545	1143	1	815	0	492	0.0116456	1450	0.000174342	1655	5555
VIL1	0.000205545	1143	1	815	0	492	0.0116456	1450	0.000174342	1657	5557
TMEM98	0.000205545	1143	1	815	0	492	0.0116456	1450	0.000174342	1658	5558
CD24	0.000205545	1143	1	815	0	492	0.0116456	1450	0.000174342	1659	5559
FABP1	0.000205545	1143	1	815	0	492	0.0116456	1450	0.000174342	1660	5560
DENND1A	0.000205545	1143	1	815	0	492	0.0116456	1450	0.000174342	1661	5561
ST14	0.000205545	1143	1	815	0	492	0.0116456	1450	0.000174342	1662	5562
SLC25A4	0.000205545	1143	1	815	0	492	0.0116456	1450	0.000174342	1663	5563
CNTNAP2	0.000205545	1143	1	815	0	492	0.0116456	1450	0.000174342	1664	5564
UQCRC1	0.000205545	1143	1	815	0	492	0.0116456	1450	0.000174342	1664	5564
MRPS26	0.000198137	1455	1	815	0	492	0.0116465	1396	0.000556533	1407	5565
EPCAM	0.000205545	1143	1	815	0	492	0.0116456	1450	0.000174342	1666	5566
SLC35C1	0.000198137	1455	1	815	0	492	0.0116465	1396	0.000556533	1408	5566
CAPN8	0.000205545	1143	1	815	0	492	0.0116456	1450	0.000174342	1667	5567
DCAF11	0.000205545	1143	1	815	0	492	0.0116456	1450	0.000174342	1667	5567
PLD3	0.000198137	1455	1	815	0	492	0.0116465	1396	0.000556533	1409	5567
RTN4	0.000198137	1455	1	815	0	492	0.0116465	1396	0.000556533	1410	5568
PSMC5	0.000198137	1455	1	815	0	492	0.0116465	1396	0.000556533	1410	5568
2021-03-06	0.000198137	1455	1	815	0	492	0.0116465	1396	0.000556533	1410	5568
MPG	0.000198137	1455	1	815	0	492	0.0116465	1396	0.000556533	1410	5568
NOTCH2NL	0.000205545	1143	1	815	0	492	0.0116456	1450	0.000174342	1669	5569
FN1	0.000164763	1827	1	815	0	492	0.0116422	1564	0.00298976	872	5570
BTN2A1	0.000164763	1827	1	815	0	492	0.0116422	1564	0.00298976	872	5570
FBP1	0.000205545	1143	1	815	0	492	0.0116456	1450	0.000174342	1670	5570
SHISA5	0.000164763	1827	1	815	0	492	0.0116422	1564	0.00298976	872	5570
OXA1L	0.000164763	1827	1	815	0	492	0.0116422	1564	0.00298976	872	5570
SFN	0.000205545	1143	1	815	0	492	0.0116456	1450	0.000174342	1671	5571
IQGAP1	0.000198137	1455	1	815	0	492	0.0116465	1396	0.000556533	1414	5572
KIF5B	0.000205545	1143	1	815	0	492	0.0116456	1450	0.000174342	1672	5572
TAF11	0.000198137	1455	1	815	0	492	0.0116465	1396	0.000556533	1414	5572
HHIP	0.000198137	1455	1	815	0	492	0.0116465	1396	0.000556533	1414	5572
CIZ1	0.000205545	1143	1	815	0	492	0.0116456	1450	0.000174342	1673	5573
NFKBIA	0.000164763	1827	1	815	0	492	0.0116422	1564	0.00298976	876	5574
SS18	0.000164763	1827	1	815	0	492	0.0116422	1564	0.00298976	876	5574
CSRP2	0.000164763	1827	1	815	0	492	0.0116422	1564	0.00298976	876	5574
NT5E	0.000164763	1827	1	815	0	492	0.0116422	1564	0.00298976	876	5574
RBM17	0.000164763	1827	1	815	0	492	0.0116422	1564	0.00298976	876	5574
GSTM3	0.000164763	1827	1	815	0	492	0.0116422	1564	0.00298976	876	5574
SAMHD1	0.000164763	1827	1	815	0	492	0.0116422	1564	0.00298976	876	5574
2021-09-08	0.000205545	1143	1	815	0	492	0.0116456	1450	0.000174342	1674	5574
TRA2B	0.000198137	1455	1	815	0	492	0.0116465	1396	0.000556533	1417	5575
ANG	0.000205545	1143	1	815	0	492	0.0116456	1450	0.000174342	1675	5575
CSNK2B	0.000198137	1455	1	815	0	492	0.0116465	1396	0.000556533	1417	5575
ACBD6	0.000198137	1455	1	815	0	492	0.0116465	1396	0.000556533	1417	5575
GPR108	0.000198137	1455	1	815	0	492	0.0116465	1396	0.000556533	1417	5575
IARS	0.000198137	1455	1	815	0	492	0.0116465	1396	0.000556533	1417	5575
IRGQ	0.000198137	1455	1	815	0	492	0.0116465	1396	0.000556533	1417	5575
STAU1	0.000198137	1455	1	815	0	492	0.0116465	1396	0.000556533	1417	5575
ECH1	0.000198137	1455	1	815	0	492	0.0116465	1396	0.000556533	1417	5575
CCT2	0.000198137	1455	1	815	0	492	0.0116465	1396	0.000556533	1417	5575
ZFAND5	0.000198137	1455	1	815	0	492	0.0116465	1396	0.000556533	1417	5575
GALE	0.000205545	1143	1	815	0	492	0.0116456	1450	0.000174342	1676	5576
AGR2	0.000205545	1143	1	815	0	492	0.0116456	1450	0.000174342	1677	5577
GEMIN7	0.000164763	1827	1	815	0	492	0.0116422	1564	0.00298976	883	5581
SFRP1	0.000164763	1827	1	815	0	492	0.0116422	1564	0.00298976	883	5581
CDK10	0.000164763	1827	1	815	0	492	0.0116422	1564	0.00298976	883	5581
THOC1	0.000164763	1827	1	815	0	492	0.0116422	1564	0.00298976	883	5581
SEC11A	0.000198137	1455	1	815	0	492	0.0116465	1396	0.000556533	1427	5585
CLEC3B	0.000164763	1827	1	815	0	492	0.0116422	1564	0.00298976	887	5585
LEO1	0.000198137	1455	1	815	0	492	0.0116465	1396	0.000556533	1427	5585
BTF3L4	0.000198137	1455	1	815	0	492	0.0116465	1396	0.000556533	1427	5585
ZDHHC24	0.000164763	1827	1	815	0	492	0.0116422	1564	0.00298976	887	5585
LARP4	0.000198137	1455	1	815	0	492	0.0116465	1396	0.000556533	1427	5585
TMEM88	0.000164763	1827	1	815	0	492	0.0116422	1564	0.00298976	887	5585
CRIP1	0.000164763	1827	1	815	0	492	0.0116422	1564	0.00298976	887	5585
KLHL20	0.000198137	1455	1	815	0	492	0.0116465	1396	0.000556533	1427	5585
PTGDS	0.000164763	1827	1	815	0	492	0.0116422	1564	0.00298976	891	5589
ZNF71	0.000184891	1534	1	815	0	492	0.0116045	1725	0.00154796	1024	5590
RHBDD2	0.000198137	1455	1	815	0	492	0.0116465	1396	0.000556533	1432	5590
RNFT2	0.000198137	1455	1	815	0	492	0.0116465	1396	0.000556533	1433	5591
TRIP12	0.000198137	1455	1	815	0	492	0.0116465	1396	0.000556533	1433	5591
DHX9	0.000198137	1455	1	815	0	492	0.0116465	1396	0.000556533	1435	5593
PSMD12	0.000198137	1455	1	815	0	492	0.0116465	1396	0.000556533	1435	5593
DEDD	0.000198137	1455	1	815	0	492	0.0116465	1396	0.000556533	1435	5593
TMEM167A	0.000198137	1455	1	815	0	492	0.0116465	1396	0.000556533	1435	5593
MED30	0.000198137	1455	1	815	0	492	0.0116465	1396	0.000556533	1439	5597
RBM4	0.000198137	1455	1	815	0	492	0.0116465	1396	0.000556533	1439	5597
FDPS	0.000198137	1455	1	815	0	492	0.0116465	1396	0.000556533	1441	5599
LBR	0.000198137	1455	1	815	0	492	0.0116465	1396	0.000556533	1442	5600
NUP54	0.000198137	1455	1	815	0	492	0.0116465	1396	0.000556533	1442	5600
NOP16	0.000198137	1455	1	815	0	492	0.0116465	1396	0.000556533	1444	5602
GCHFR	0.000198137	1455	1	815	0	492	0.0116465	1396	0.000556533	1444	5602
PIP4K2C	0.000198137	1455	1	815	0	492	0.0116465	1396	0.000556533	1444	5602
ZNF671	0.000198137	1455	1	815	0	492	0.0116465	1396	0.000556533	1444	5602
SEC31A	0.000198137	1455	1	815	0	492	0.0116465	1396	0.000556533	1444	5602
IFI30	0.000198137	1455	1	815	0	492	0.0116465	1396	0.000556533	1449	5607
CASP3	0.000198137	1455	1	815	0	492	0.0116465	1396	0.000556533	1450	5608
SSR3	0.000198137	1455	1	815	0	492	0.0116465	1396	0.000556533	1450	5608
RAP1B	0.000198137	1455	1	815	0	492	0.0116465	1396	0.000556533	1450	5608
ZNF207	0.000198137	1455	1	815	0	492	0.0116465	1396	0.000556533	1453	5611
TUBA1B	0.000198137	1455	1	815	0	492	0.0116465	1396	0.000556533	1453	5611
HNRNPC	0.000198137	1455	1	815	0	492	0.0116465	1396	0.000556533	1455	5613
PTP4A2	0.000198137	1455	1	815	0	492	0.0116465	1396	0.000556533	1455	5613
RPL36A	0.000198137	1455	1	815	0	492	0.0116465	1396	0.000556533	1457	5615
SDHB	0.000198137	1455	1	815	0	492	0.0116465	1396	0.000556533	1457	5615
TMEM9B	0.000198137	1455	1	815	0	492	0.0116465	1396	0.000556533	1459	5617
SLC16A14	0.000149945	2139	1	815	0	492	0.0116489	1381	0.00774408	794	5621
USHBP1	0.000149945	2139	1	815	0	492	0.0116489	1381	0.00774408	795	5622
HMBOX1	0.000149945	2139	1	815	0	492	0.0116489	1381	0.00774408	795	5622
ROBO1	0.000149945	2139	1	815	0	492	0.0116489	1381	0.00774408	795	5622
ATRX	0.000149945	2139	1	815	0	492	0.0116489	1381	0.00774408	798	5625
TAF13	0.000149945	2139	1	815	0	492	0.0116489	1381	0.00774408	798	5625
ZCCHC24	0.000149945	2139	1	815	0	492	0.0116489	1381	0.00774408	798	5625
SLC10A6	0.000149945	2139	1	815	0	492	0.0116489	1381	0.00774408	798	5625
PLEKHM3	0.000149945	2139	1	815	0	492	0.0116489	1381	0.00774408	798	5625
DCLRE1A	0.000146271	2148	1	815	0	492	0.0116474	1392	0.00514069	823	5670
CTSS	0.000208057	1113	1	815	0	492	0.011595	1746	0.000194105	1535	5701
SHMT2	0.000208057	1113	1	815	0	492	0.011595	1746	0.000194105	1536	5702
PRKAR2A	0.000208057	1113	1	815	0	492	0.011595	1746	0.000194105	1536	5702
GBP2	0.000208057	1113	1	815	0	492	0.011595	1746	0.000194105	1538	5704
CCNJ	0.000208057	1113	1	815	0	492	0.011595	1746	0.000194105	1539	5705
DENND1B	0.000208057	1113	1	815	0	492	0.011595	1746	0.000194105	1540	5706
CBR1	0.000208057	1113	1	815	0	492	0.011595	1746	0.000194105	1541	5707
NR2C1	0.000208057	1113	1	815	0	492	0.011595	1746	0.000194105	1542	5708
VIP	0.000208057	1113	1	815	0	492	0.011595	1746	0.000194105	1543	5709
RBCK1	0.000208057	1113	1	815	0	492	0.011595	1746	0.000194105	1544	5710
RXFP1	0.000208057	1113	1	815	0	492	0.011595	1746	0.000194105	1544	5710
SLC16A2	0.000208057	1113	1	815	0	492	0.011595	1746	0.000194105	1544	5710
DYNC1I2	0.000208057	1113	1	815	0	492	0.011595	1746	0.000194105	1544	5710
IGF2BP2	0.000208057	1113	1	815	0	492	0.011595	1746	0.000194105	1548	5714
OGFR	0.000208057	1113	1	815	0	492	0.011595	1746	0.000194105	1549	5715
FOXM1	0.000465333	194	1	815	0	492	0.000465549	2116	7.40841e-19	2099	5716
MSL3	0.000208057	1113	1	815	0	492	0.011595	1746	0.000194105	1550	5716
GSDMA	0.000208057	1113	1	815	0	492	0.011595	1746	0.000194105	1550	5716
EXOSC2	0.000208057	1113	1	815	0	492	0.011595	1746	0.000194105	1552	5718
BRE	0.000208057	1113	1	815	0	492	0.011595	1746	0.000194105	1553	5719
PRRC1	0.000208057	1113	1	815	0	492	0.011595	1746	0.000194105	1554	5720
CWC22	0.000208057	1113	1	815	0	492	0.011595	1746	0.000194105	1554	5720
NPFFR1	0.000208057	1113	1	815	0	492	0.011595	1746	0.000194105	1554	5720
PSG4	0.000208057	1113	1	815	0	492	0.011595	1746	0.000194105	1557	5723
FARP1	0.000208057	1113	1	815	0	492	0.011595	1746	0.000194105	1557	5723
CSRNP2	0.000208057	1113	1	815	0	492	0.011595	1746	0.000194105	1559	5725
OTUB1	0.000208057	1113	1	815	0	492	0.011595	1746	0.000194105	1560	5726
KIAA0319L	0.000208057	1113	1	815	0	492	0.011595	1746	0.000194105	1561	5727
ERGIC2	0.000208057	1113	1	815	0	492	0.011595	1746	0.000194105	1562	5728
PTPRQ	0.000208057	1113	1	815	0	492	0.011595	1746	0.000194105	1562	5728
FOXQ1	0.000465333	194	1	815	0	492	0.000465549	2116	5.01915e-19	2112	5729
CTNNB1	0.000162784	1847	1	815	0	492	0.011614	1617	0.00209291	958	5729
ZNF788	0.000465333	194	1	815	0	492	0.000465549	2116	1.08226e-19	2113	5730
GBP1	0.000208057	1113	1	815	0	492	0.011595	1746	0.000194105	1564	5730
ZNF517	0.000465333	194	1	815	0	492	0.000465549	2116	4.39726e-19	2117	5734
RNF149	0.000465333	211	1	815	0	492	0.000465549	2116	7.25336e-19	2101	5735
ZC3H4	0.000465333	211	1	815	0	492	0.000465549	2116	4.59185e-19	2102	5736
ZNF296	0.000465333	194	1	815	0	492	0.000465549	2116	4.82022e-19	2121	5738
SMCHD1	0.000465333	211	1	815	0	492	0.000465549	2116	9.43671e-19	2105	5739
ZNF677	0.000465333	194	1	815	0	492	0.000465549	2116	4.92477e-19	2124	5741
CREB3L1	0.000465333	194	1	815	0	492	0.000465549	2116	4.45378e-19	2125	5742
CXCR6	0.000465333	211	1	815	0	492	0.000465549	2116	2.38632e-19	2110	5744
ZNF267	0.000465333	194	1	815	0	492	0.000465549	2116	6.43147e-19	2129	5746
ONECUT3	0.000465333	194	1	815	0	492	0.000465549	2116	3.93392e-19	2131	5748
ARHGAP5	0.000171235	1772	1	815	0	492	0.0116545	1283	0.000606889	1386	5748
SLC35A4	0.000465333	211	1	815	0	492	0.000465549	2116	5.91468e-19	2115	5749
ATM	0.000171235	1772	1	815	0	492	0.0116545	1283	0.000606889	1387	5749
GALK2	0.000171235	1772	1	815	0	492	0.0116545	1283	0.000606889	1388	5750
LRP5	0.000465333	211	1	815	0	492	0.000465549	2116	4.55418e-19	2116	5750
FAM153C	0.000171235	1772	1	815	0	492	0.0116545	1283	0.000606889	1388	5750
ZNF611	0.000465333	194	1	815	0	492	0.000465549	2116	6.53618e-19	2134	5751
RBBP5	0.000465333	194	1	815	0	492	0.000465549	2116	3.28698e-19	2135	5752
ASH1L	0.000171235	1772	1	815	0	492	0.0116545	1283	0.000606889	1390	5752
B4GALNT2	0.000171235	1772	1	815	0	492	0.0116545	1283	0.000606889	1391	5753
ERN2	0.000171235	1772	1	815	0	492	0.0116545	1283	0.000606889	1392	5754
SNX5	0.000465333	211	1	815	0	492	0.000465549	2116	4.1674e-19	2120	5754
DLX2	0.000465333	194	1	815	0	492	0.000465549	2116	3.45641e-19	2138	5755
MUC4	0.000171235	1772	1	815	0	492	0.0116545	1283	0.000606889	1393	5755
MAMSTR	0.000171235	1772	1	815	0	492	0.0116545	1283	0.000606889	1393	5755
PFKFB2	0.000465333	211	1	815	0	492	0.000465549	2116	5.04478e-19	2123	5757
DST	0.000171235	1772	1	815	0	492	0.0116545	1283	0.000606889	1395	5757
EPHA3	0.000171235	1772	1	815	0	492	0.0116545	1283	0.000606889	1395	5757
INF2	0.000171235	1772	1	815	0	492	0.0116545	1283	0.000606889	1395	5757
PPP1R16A	0.000171235	1772	1	815	0	492	0.0116545	1283	0.000606889	1395	5757
ZNF467	0.000465333	194	1	815	0	492	0.000465549	2116	3.02142e-19	2142	5759
NFE2L1	0.000465333	194	1	815	0	492	0.000465549	2116	5.35815e-19	2144	5761
ADARB2	0.000465333	211	1	815	0	492	0.000465549	2116	6.5353e-19	2127	5761
CAT	0.000171235	1772	1	815	0	492	0.0116545	1283	0.000606889	1399	5761
ELF2	0.000465333	194	1	815	0	492	0.000465549	2116	2.45963e-19	2145	5762
SIGLEC8	0.000465333	211	1	815	0	492	0.000465549	2116	5.08534e-19	2128	5762
ASPG	0.000171235	1772	1	815	0	492	0.0116545	1283	0.000606889	1400	5762
ZNF641	0.000465333	194	1	815	0	492	0.000465549	2116	3.30801e-19	2146	5763
PPP1R10	0.000171235	1772	1	815	0	492	0.0116545	1283	0.000606889	1401	5763
FAM35A	0.000171235	1772	1	815	0	492	0.0116545	1283	0.000606889	1401	5763
SOX4	0.000465333	194	1	815	0	492	0.000465549	2116	1.84813e-19	2149	5766
ARMCX2	0.000465333	211	1	815	0	492	0.000465549	2116	6.99454e-19	2132	5766
RNF24	0.000465333	211	1	815	0	492	0.000465549	2116	3.68908e-19	2137	5771
MEIS1	0.000465333	211	1	815	0	492	0.000465549	2116	6.68315e-19	2140	5774
ST6GALNAC1	0.000465333	211	1	815	0	492	0.000465549	2116	4.36627e-19	2141	5775
THG1L	0.000465333	211	1	815	0	492	0.000465549	2116	5.64504e-19	2143	5777
TMEM132B	0.000465333	211	1	815	0	492	0.000465549	2116	3.2396e-19	2147	5781
MPDU1	0.000465333	211	1	815	0	492	0.000465549	2116	5.70307e-19	2148	5782
STAT5A	0.000210254	1111	1	815	0	492	0.0115427	1918	0.000307872	1474	5810
EFNB1	0.000159766	2015	1	815	0	492	0.0116379	1592	0.00222805	944	5858
RAB3C	0.000159766	2015	1	815	0	492	0.0116379	1592	0.00222805	945	5859
STS	0.000159766	2015	1	815	0	492	0.0116379	1592	0.00222805	945	5859
B2M	0.000159766	2015	1	815	0	492	0.0116379	1592	0.00222805	947	5861
ALG9	0.000202046	1316	1	815	0	492	0.0115811	1866	0.000697286	1380	5869
LTA4H	0.000358432	385	1	815	0	492	0.000465766	2104	5.14439e-19	2090	5886
RHBDL2	0.000358432	385	1	815	0	492	0.000465766	2104	7.52684e-19	2094	5890
LIPG	0.000358432	385	1	815	0	492	0.000465766	2104	3.6401e-19	2097	5893
RBP4	0.000358432	385	1	815	0	492	0.000465766	2104	5.6006e-19	2098	5894
HACE1	0.000189121	1509	1	815	0	492	0.0116055	1719	0.000995291	1366	5901
NRBF2	0.000358432	385	1	815	0	492	0.000465766	2104	3.06072e-19	2106	5902
POU5F2	0.000189121	1509	1	815	0	492	0.0116055	1719	0.000995291	1367	5902
VASH2	0.000189121	1509	1	815	0	492	0.0116055	1719	0.000995291	1368	5903
MEP1A	0.000358432	385	1	815	0	492	0.000465766	2104	5.54452e-19	2108	5904
FKBPL	0.000189121	1509	1	815	0	492	0.0116055	1719	0.000995291	1369	5904
SETMAR	0.000189121	1509	1	815	0	492	0.0116055	1719	0.000995291	1369	5904
NARF	0.000358432	385	1	815	0	492	0.000465766	2104	5.38985e-19	2111	5907
CDH23	0.000358432	385	1	815	0	492	0.000465766	2104	5.23989e-19	2114	5910
HSPBP1	0.00021264	1060	1	815	0	492	0.0115862	1818	9.65976e-05	1728	5913
PRELP	0.000358432	385	1	815	0	492	0.000465766	2104	3.90892e-19	2118	5914
SF1	0.00021264	1060	1	815	0	492	0.0115862	1818	9.65976e-05	1729	5914
PPID	0.00021264	1060	1	815	0	492	0.0115862	1818	9.65976e-05	1729	5914
CNKSR3	0.00014522	2149	1	815	0	492	0.0116283	1611	0.0037806	849	5916
NEDD8	0.00021264	1060	1	815	0	492	0.0115862	1818	9.65976e-05	1731	5916
RALA	0.00021264	1060	1	815	0	492	0.0115862	1818	9.65976e-05	1732	5917
MYL12B	0.00021264	1060	1	815	0	492	0.0115862	1818	9.65976e-05	1733	5918
FUCA1	0.00021264	1060	1	815	0	492	0.0115862	1818	9.65976e-05	1734	5919
TPX2	0.00021264	1060	1	815	0	492	0.0115862	1818	9.65976e-05	1735	5920
COX15	0.00021264	1060	1	815	0	492	0.0115862	1818	9.65976e-05	1736	5921
LRRC28	0.00021264	1060	1	815	0	492	0.0115862	1818	9.65976e-05	1736	5921
PRKAR1B	0.000358432	385	1	815	0	492	0.000465766	2104	2.50511e-19	2126	5922
RPS6	0.00021264	1060	1	815	0	492	0.0115862	1818	9.65976e-05	1738	5923
PTTG1	0.00021264	1060	1	815	0	492	0.0115862	1818	9.65976e-05	1739	5924
MORN2	0.00021264	1060	1	815	0	492	0.0115862	1818	9.65976e-05	1739	5924
PAICS	0.00021264	1060	1	815	0	492	0.0115862	1818	9.65976e-05	1741	5926
HNRNPK	0.00021264	1060	1	815	0	492	0.0115862	1818	9.65976e-05	1742	5927
NOSIP	0.00021264	1060	1	815	0	492	0.0115862	1818	9.65976e-05	1743	5928
ZNF367	0.000358432	385	1	815	0	492	0.000465766	2104	3.8637e-19	2133	5929
NDUFA9	0.00021264	1060	1	815	0	492	0.0115862	1818	9.65976e-05	1744	5929
PSMD6	0.00021264	1060	1	815	0	492	0.0115862	1818	9.65976e-05	1745	5930
CCNB2	0.00021264	1060	1	815	0	492	0.0115862	1818	9.65976e-05	1746	5931
PLOD3	0.00021264	1060	1	815	0	492	0.0115862	1818	9.65976e-05	1746	5931
NDUFB5	0.00021264	1060	1	815	0	492	0.0115862	1818	9.65976e-05	1748	5933
ALKBH5	0.00021264	1060	1	815	0	492	0.0115862	1818	9.65976e-05	1748	5933
GP2	0.000358432	385	1	815	0	492	0.000465766	2104	1.49856e-19	2139	5935
MANBAL	0.00021264	1060	1	815	0	492	0.0115862	1818	9.65976e-05	1750	5935
TRAPPC1	0.00021264	1060	1	815	0	492	0.0115862	1818	9.65976e-05	1751	5936
KIF20B	0.00021264	1060	1	815	0	492	0.0115862	1818	9.65976e-05	1752	5937
HMGN4	0.00021264	1060	1	815	0	492	0.0115862	1818	9.65976e-05	1753	5938
CAP1	0.00021264	1060	1	815	0	492	0.0115862	1818	9.65976e-05	1753	5938
PSMD2	0.00021264	1060	1	815	0	492	0.0115862	1818	9.65976e-05	1755	5940
XRN2	0.00021264	1060	1	815	0	492	0.0115862	1818	9.65976e-05	1756	5941
TIMM17A	0.00021264	1060	1	815	0	492	0.0115862	1818	9.65976e-05	1756	5941
RPF2	0.00021264	1060	1	815	0	492	0.0115862	1818	9.65976e-05	1758	5943
ARPC2	0.00021264	1060	1	815	0	492	0.0115862	1818	9.65976e-05	1759	5944
ATP6V0B	0.00021264	1060	1	815	0	492	0.0115862	1818	9.65976e-05	1760	5945
RAC1	0.00021264	1060	1	815	0	492	0.0115862	1818	9.65976e-05	1761	5946
PSMA6	0.00021264	1060	1	815	0	492	0.0115862	1818	9.65976e-05	1761	5946
CALM1	0.00021264	1060	1	815	0	492	0.0115862	1818	9.65976e-05	1763	5948
VMA21	0.00021264	1060	1	815	0	492	0.0115862	1818	9.65976e-05	1764	5949
RER1	0.00021264	1060	1	815	0	492	0.0115862	1818	9.65976e-05	1765	5950
ERH	0.00021264	1060	1	815	0	492	0.0115862	1818	9.65976e-05	1766	5951
ESYT1	0.00021264	1060	1	815	0	492	0.0115862	1818	9.65976e-05	1767	5952
EIF3I	0.00021264	1060	1	815	0	492	0.0115862	1818	9.65976e-05	1768	5953
HSDL2	0.000182283	1551	1	815	0	492	0.0116294	1598	0.000196371	1516	5972
MET	0.000182283	1551	1	815	0	492	0.0116294	1598	0.000196371	1517	5973
SPATA13	0.000182283	1551	1	815	0	492	0.0116294	1598	0.000196371	1518	5974
KIF5C	0.000182283	1551	1	815	0	492	0.0116294	1598	0.000196371	1519	5975
GBP3	0.000182283	1551	1	815	0	492	0.0116294	1598	0.000196371	1519	5975
NOD1	0.000182283	1551	1	815	0	492	0.0116294	1598	0.000196371	1521	5977
ISG15	0.000182283	1551	1	815	0	492	0.0116294	1598	0.000196371	1522	5978
HECW2	0.000182283	1551	1	815	0	492	0.0116294	1598	0.000196371	1523	5979
EXOC6	0.000182283	1551	1	815	0	492	0.0116294	1598	0.000196371	1523	5979
CDH1	0.000199489	1355	1	815	0	492	0.0116121	1625	0.000131221	1693	5980
PLA2G4A	0.000199489	1355	1	815	0	492	0.0116121	1625	0.000131221	1694	5981
WDR72	0.000182283	1551	1	815	0	492	0.0116294	1598	0.000196371	1525	5981
TAPBP	0.000182283	1551	1	815	0	492	0.0116294	1598	0.000196371	1526	5982
DLEU1	0.000199489	1355	1	815	0	492	0.0116121	1625	0.000131221	1695	5982
RBM47	0.000199489	1355	1	815	0	492	0.0116121	1625	0.000131221	1696	5983
CCND1	0.000199489	1355	1	815	0	492	0.0116121	1625	0.000131221	1696	5983
TPM3	0.000182283	1551	1	815	0	492	0.0116294	1598	0.000196371	1527	5983
GCNT1	0.000199489	1355	1	815	0	492	0.0116121	1625	0.000131221	1698	5985
CCND3	0.000213969	1040	1	815	0	492	0.011581	1867	8.01577e-05	1771	5985
ATP2C1	0.000199489	1355	1	815	0	492	0.0116121	1625	0.000131221	1699	5986
YIF1A	0.000213969	1040	1	815	0	492	0.011581	1867	8.01577e-05	1772	5986
AMZ2	0.000213969	1040	1	815	0	492	0.011581	1867	8.01577e-05	1772	5986
LGALS3BP	0.000199489	1355	1	815	0	492	0.0116121	1625	0.000131221	1700	5987
CD46	0.000213969	1040	1	815	0	492	0.011581	1867	8.01577e-05	1774	5988
OCLN	0.000199489	1355	1	815	0	492	0.0116121	1625	0.000131221	1701	5988
BID	0.000199489	1355	1	815	0	492	0.0116121	1625	0.000131221	1701	5988
SNRPD1	0.000213969	1040	1	815	0	492	0.011581	1867	8.01577e-05	1775	5989
RAB11FIP1	0.000199489	1355	1	815	0	492	0.0116121	1625	0.000131221	1703	5990
OGFOD2	0.000213969	1040	1	815	0	492	0.011581	1867	8.01577e-05	1776	5990
DGUOK	0.000226157	995	1	815	0	492	0.011595	1746	3.59998e-05	1942	5990
SNRNP40	0.000226157	995	1	815	0	492	0.011595	1746	3.59998e-05	1943	5991
BATF2	0.000199489	1355	1	815	0	492	0.0116121	1625	0.000131221	1704	5991
ZNF511	0.000213969	1040	1	815	0	492	0.011581	1867	8.01577e-05	1777	5991
CHCHD3	0.000226157	995	1	815	0	492	0.011595	1746	3.59998e-05	1944	5992
HNRNPF	0.000213969	1040	1	815	0	492	0.011581	1867	8.01577e-05	1778	5992
ACVR1	0.000199489	1355	1	815	0	492	0.0116121	1625	0.000131221	1705	5992
ADIPOR1	0.000213969	1040	1	815	0	492	0.011581	1867	8.01577e-05	1779	5993
SKA2	0.000226157	995	1	815	0	492	0.011595	1746	3.59998e-05	1945	5993
COMMD10	0.000226157	995	1	815	0	492	0.011595	1746	3.59998e-05	1945	5993
ATP5C1	0.000199489	1355	1	815	0	492	0.0116121	1625	0.000131221	1706	5993
FAM84B	0.000199489	1355	1	815	0	492	0.0116121	1625	0.000131221	1707	5994
EPB41L5	0.000199489	1355	1	815	0	492	0.0116121	1625	0.000131221	1707	5994
SYF2	0.000213969	1040	1	815	0	492	0.011581	1867	8.01577e-05	1780	5994
SRSF6	0.000226157	995	1	815	0	492	0.011595	1746	3.59998e-05	1947	5995
TMEM107	0.000213969	1040	1	815	0	492	0.011581	1867	8.01577e-05	1781	5995
WDR77	0.000213969	1040	1	815	0	492	0.011581	1867	8.01577e-05	1782	5996
ANTXR2	0.000199489	1355	1	815	0	492	0.0116121	1625	0.000131221	1709	5996
DSP	0.000199489	1355	1	815	0	492	0.0116121	1625	0.000131221	1709	5996
SET	0.000226157	995	1	815	0	492	0.011595	1746	3.59998e-05	1948	5996
NSMCE4A	0.000226157	995	1	815	0	492	0.011595	1746	3.59998e-05	1949	5997
PSMB1	0.000213969	1040	1	815	0	492	0.011581	1867	8.01577e-05	1783	5997
R3HCC1	0.000226157	995	1	815	0	492	0.011595	1746	3.59998e-05	1950	5998
CPEB3	0.000199489	1355	1	815	0	492	0.0116121	1625	0.000131221	1711	5998
HINT1	0.000213969	1040	1	815	0	492	0.011581	1867	8.01577e-05	1784	5998
ST7	0.000226157	995	1	815	0	492	0.011595	1746	3.59998e-05	1951	5999
BCAP31	0.000213969	1040	1	815	0	492	0.011581	1867	8.01577e-05	1785	5999
CYP51A1	0.000199489	1355	1	815	0	492	0.0116121	1625	0.000131221	1712	5999
NEK8	0.000199489	1355	1	815	0	492	0.0116121	1625	0.000131221	1712	5999
MYNN	0.000199489	1355	1	815	0	492	0.0116121	1625	0.000131221	1712	5999
ARPC4	0.000213969	1040	1	815	0	492	0.011581	1867	8.01577e-05	1786	6000
HS3ST3B1	0.000226157	995	1	815	0	492	0.011595	1746	3.59998e-05	1952	6000
CNIH3	0.000226157	995	1	815	0	492	0.011595	1746	3.59998e-05	1953	6001
ATP6V0D1	0.000213969	1040	1	815	0	492	0.011581	1867	8.01577e-05	1787	6001
CDKN3	0.000226157	995	1	815	0	492	0.011595	1746	3.59998e-05	1954	6002
IDH3B	0.000213969	1040	1	815	0	492	0.011581	1867	8.01577e-05	1788	6002
PDZRN3	0.000199489	1355	1	815	0	492	0.0116121	1625	0.000131221	1715	6002
XPNPEP1	0.000213969	1040	1	815	0	492	0.011581	1867	8.01577e-05	1788	6002
HOXA9	0.000199489	1355	1	815	0	492	0.0116121	1625	0.000131221	1716	6003
FAM105A	0.000226157	995	1	815	0	492	0.011595	1746	3.59998e-05	1955	6003
2021-03-03	0.000226157	995	1	815	0	492	0.011595	1746	3.59998e-05	1955	6003
TACSTD2	0.000199489	1355	1	815	0	492	0.0116121	1625	0.000131221	1717	6004
GGPS1	0.000213969	1040	1	815	0	492	0.011581	1867	8.01577e-05	1790	6004
CYB5B	0.000226157	995	1	815	0	492	0.011595	1746	3.59998e-05	1957	6005
P2RX4	0.000199489	1355	1	815	0	492	0.0116121	1625	0.000131221	1718	6005
CLDN1	0.000226157	995	1	815	0	492	0.011595	1746	3.59998e-05	1957	6005
EGLN3	0.000199489	1355	1	815	0	492	0.0116121	1625	0.000131221	1719	6006
PDHX	0.000226157	995	1	815	0	492	0.011595	1746	3.59998e-05	1959	6007
NUP43	0.000226157	995	1	815	0	492	0.011595	1746	3.59998e-05	1959	6007
PCDH1	0.000226157	995	1	815	0	492	0.011595	1746	3.59998e-05	1961	6009
TOP2B	0.000226157	995	1	815	0	492	0.011595	1746	3.59998e-05	1962	6010
ZNF93	0.000226157	995	1	815	0	492	0.011595	1746	3.59998e-05	1963	6011
MTFP1	0.000226157	995	1	815	0	492	0.011595	1746	3.59998e-05	1964	6012
KBTBD3	0.000226157	995	1	815	0	492	0.011595	1746	3.59998e-05	1965	6013
GMNN	0.000226157	995	1	815	0	492	0.011595	1746	3.59998e-05	1966	6014
DDOST	0.000226157	995	1	815	0	492	0.011595	1746	3.59998e-05	1967	6015
TMEM50B	0.000226157	995	1	815	0	492	0.011595	1746	3.59998e-05	1968	6016
BLM	0.000226157	995	1	815	0	492	0.011595	1746	3.59998e-05	1969	6017
TARS2	0.000226157	995	1	815	0	492	0.011595	1746	3.59998e-05	1969	6017
RIPK2	0.000226157	995	1	815	0	492	0.011595	1746	3.59998e-05	1971	6019
PODNL1	0.000226157	995	1	815	0	492	0.011595	1746	3.59998e-05	1972	6020
NUSAP1	0.000226157	995	1	815	0	492	0.011595	1746	3.59998e-05	1972	6020
HSD17B7	0.000226157	995	1	815	0	492	0.011595	1746	3.59998e-05	1974	6022
CACYBP	0.000226157	995	1	815	0	492	0.011595	1746	3.59998e-05	1974	6022
PTGER4	0.000226157	995	1	815	0	492	0.011595	1746	3.59998e-05	1976	6024
MRPL37	0.000226157	995	1	815	0	492	0.011595	1746	3.59998e-05	1977	6025
GALNT12	0.000203925	1265	1	815	0	492	0.0116091	1655	7.07981e-05	1801	6028
SYTL1	0.000203925	1265	1	815	0	492	0.0116091	1655	7.07981e-05	1802	6029
LRRC26	0.000203925	1265	1	815	0	492	0.0116091	1655	7.07981e-05	1803	6030
KRT20	0.000203925	1265	1	815	0	492	0.0116091	1655	7.07981e-05	1804	6031
CELP	0.000203925	1265	1	815	0	492	0.0116091	1655	7.07981e-05	1805	6032
DES	0.000203925	1265	1	815	0	492	0.0116091	1655	7.07981e-05	1806	6033
KLK11	0.000203925	1265	1	815	0	492	0.0116091	1655	7.07981e-05	1806	6033
LEFTY1	0.000203925	1265	1	815	0	492	0.0116091	1655	7.07981e-05	1808	6035
METTL3	0.000322798	548	1	815	0	492	0.000465983	2089	3.98746e-19	2092	6036
TPSG1	0.000203925	1265	1	815	0	492	0.0116091	1655	7.07981e-05	1809	6036
ESRP1	0.000203925	1265	1	815	0	492	0.0116091	1655	7.07981e-05	1810	6037
CCDC43	0.000322798	548	1	815	0	492	0.000465983	2089	3.46999e-19	2093	6037
IFI27	0.000203925	1265	1	815	0	492	0.0116091	1655	7.07981e-05	1811	6038
ITM2C	0.000203925	1265	1	815	0	492	0.0116091	1655	7.07981e-05	1812	6039
MAGOHB	0.000322798	548	1	815	0	492	0.000465983	2089	2.0091e-19	2095	6039
FABP2	0.000203925	1265	1	815	0	492	0.0116091	1655	7.07981e-05	1813	6040
KLHL33	0.000203925	1265	1	815	0	492	0.0116091	1655	7.07981e-05	1814	6041
FCGBP	0.000203925	1265	1	815	0	492	0.0116091	1655	7.07981e-05	1815	6042
SPINK1	0.000203925	1265	1	815	0	492	0.0116091	1655	7.07981e-05	1816	6043
TRIB3	0.000322798	548	1	815	0	492	0.000465983	2089	2.54259e-19	2100	6044
PDZK1IP1	0.000203925	1265	1	815	0	492	0.0116091	1655	7.07981e-05	1817	6044
SERBP1	0.000203925	1265	1	815	0	492	0.0116091	1655	7.07981e-05	1817	6044
SMYD2	0.000236669	941	1	815	0	492	0.0115182	1955	6.85487e-05	1841	6044
CBFA2T3	0.000236669	941	1	815	0	492	0.0115182	1955	6.85487e-05	1842	6045
STRN	0.000236669	941	1	815	0	492	0.0115182	1955	6.85487e-05	1843	6046
RPS24	0.000203925	1265	1	815	0	492	0.0116091	1655	7.07981e-05	1819	6046
ZG16	0.000203925	1265	1	815	0	492	0.0116091	1655	7.07981e-05	1820	6047
HHLA1	0.000236669	941	1	815	0	492	0.0115182	1955	6.85487e-05	1844	6047
CKB	0.000322798	548	1	815	0	492	0.000465983	2089	2.81623e-19	2103	6047
RAB25	0.000203925	1265	1	815	0	492	0.0116091	1655	7.07981e-05	1821	6048
DTL	0.000236669	941	1	815	0	492	0.0115182	1955	6.85487e-05	1845	6048
KRT18	0.000203925	1265	1	815	0	492	0.0116091	1655	7.07981e-05	1822	6049
FEN1	0.000236669	941	1	815	0	492	0.0115182	1955	6.85487e-05	1846	6049
CCND2	0.000203925	1265	1	815	0	492	0.0116091	1655	7.07981e-05	1822	6049
ATP9A	0.000236669	941	1	815	0	492	0.0115182	1955	6.85487e-05	1846	6049
HRH2	0.000236669	941	1	815	0	492	0.0115182	1955	6.85487e-05	1846	6049
MLPH	0.000203925	1265	1	815	0	492	0.0116091	1655	7.07981e-05	1824	6051
TNFRSF11A	0.000203925	1265	1	815	0	492	0.0116091	1655	7.07981e-05	1825	6052
SMC1A	0.000236669	941	1	815	0	492	0.0115182	1955	6.85487e-05	1849	6052
HIPK1	0.000187011	1514	1	815	0	492	0.0115981	1730	0.000217096	1501	6052
VLDLR	0.000203925	1265	1	815	0	492	0.0116091	1655	7.07981e-05	1825	6052
SLC12A7	0.000322798	548	1	815	0	492	0.000465983	2089	3.4789e-19	2109	6053
KIF18B	0.000236669	941	1	815	0	492	0.0115182	1955	6.85487e-05	1850	6053
MUC20	0.000187011	1514	1	815	0	492	0.0115981	1730	0.000217096	1502	6053
CAST	0.000187011	1514	1	815	0	492	0.0115981	1730	0.000217096	1503	6054
LSR	0.000203925	1265	1	815	0	492	0.0116091	1655	7.07981e-05	1827	6054
HNRNPU	0.000236669	941	1	815	0	492	0.0115182	1955	6.85487e-05	1851	6054
PTMS	0.000236669	941	1	815	0	492	0.0115182	1955	6.85487e-05	1851	6054
SMURF2	0.000187011	1514	1	815	0	492	0.0115981	1730	0.000217096	1503	6054
CUL1	0.000187011	1514	1	815	0	492	0.0115981	1730	0.000217096	1503	6054
MGST1	0.000203925	1265	1	815	0	492	0.0116091	1655	7.07981e-05	1828	6055
SH3BGRL3	0.000203925	1265	1	815	0	492	0.0116091	1655	7.07981e-05	1829	6056
ARHGAP11A	0.000236669	941	1	815	0	492	0.0115182	1955	6.85487e-05	1853	6056
LGALS3	0.000187011	1514	1	815	0	492	0.0115981	1730	0.000217096	1506	6057
EBAG9	0.000203925	1265	1	815	0	492	0.0116091	1655	7.07981e-05	1830	6057
KATNAL2	0.000187011	1514	1	815	0	492	0.0115981	1730	0.000217096	1506	6057
MYBL2	0.000236669	941	1	815	0	492	0.0115182	1955	6.85487e-05	1854	6057
WARS2	0.000236669	941	1	815	0	492	0.0115182	1955	6.85487e-05	1855	6058
MB	0.000203925	1265	1	815	0	492	0.0116091	1655	7.07981e-05	1831	6058
YARS	0.000236669	941	1	815	0	492	0.0115182	1955	6.85487e-05	1855	6058
DPEP1	0.000203925	1265	1	815	0	492	0.0116091	1655	7.07981e-05	1832	6059
VRK2	0.000187011	1514	1	815	0	492	0.0115981	1730	0.000217096	1508	6059
ABCE1	0.000236669	941	1	815	0	492	0.0115182	1955	6.85487e-05	1857	6060
GOLM1	0.000187011	1514	1	815	0	492	0.0115981	1730	0.000217096	1509	6060
HAUS4	0.000236669	941	1	815	0	492	0.0115182	1955	6.85487e-05	1858	6061
FBXO32	0.000187011	1514	1	815	0	492	0.0115981	1730	0.000217096	1510	6061
HIF3A	0.000236669	941	1	815	0	492	0.0115182	1955	6.85487e-05	1859	6062
ZPBP2	0.000187011	1514	1	815	0	492	0.0115981	1730	0.000217096	1511	6062
TSPAN9	0.000187011	1514	1	815	0	492	0.0115981	1730	0.000217096	1512	6063
CENPL	0.000236669	941	1	815	0	492	0.0115182	1955	6.85487e-05	1860	6063
BEST4	0.000322798	548	1	815	0	492	0.000465983	2089	6.26757e-19	2119	6063
TRIM47	0.000187011	1514	1	815	0	492	0.0115981	1730	0.000217096	1513	6064
AMOTL2	0.000236669	941	1	815	0	492	0.0115182	1955	6.85487e-05	1861	6064
CKMT1B	0.000178386	1644	1	815	0	492	0.0116381	1585	0.000195018	1528	6064
ZHX2	0.000187011	1514	1	815	0	492	0.0115981	1730	0.000217096	1514	6065
ASF1A	0.000236669	941	1	815	0	492	0.0115182	1955	6.85487e-05	1862	6065
B3GNT3	0.000178386	1644	1	815	0	492	0.0116381	1585	0.000195018	1529	6065
SHCBP1	0.000236669	941	1	815	0	492	0.0115182	1955	6.85487e-05	1863	6066
ANTXR1	0.000187011	1514	1	815	0	492	0.0115981	1730	0.000217096	1515	6066
KRT7	0.000178386	1644	1	815	0	492	0.0116381	1585	0.000195018	1530	6066
IP6K2	0.000322798	548	1	815	0	492	0.000465983	2089	3.42128e-19	2122	6066
TROAP	0.000236669	941	1	815	0	492	0.0115182	1955	6.85487e-05	1864	6067
G3BP2	0.000178386	1644	1	815	0	492	0.0116381	1585	0.000195018	1531	6067
ABCC3	0.000178386	1644	1	815	0	492	0.0116381	1585	0.000195018	1532	6068
PRRX1	0.000236669	941	1	815	0	492	0.0115182	1955	6.85487e-05	1865	6068
IFT80	0.000236669	941	1	815	0	492	0.0115182	1955	6.85487e-05	1865	6068
MCM5	0.000236669	941	1	815	0	492	0.0115182	1955	6.85487e-05	1865	6068
CDCA7	0.000236669	941	1	815	0	492	0.0115182	1955	6.85487e-05	1865	6068
GK	0.000178386	1644	1	815	0	492	0.0116381	1585	0.000195018	1533	6069
CDX2	0.000178386	1644	1	815	0	492	0.0116381	1585	0.000195018	1534	6070
POLA1	0.000236669	941	1	815	0	492	0.0115182	1955	6.85487e-05	1869	6072
PCDHA4	0.000236669	941	1	815	0	492	0.0115182	1955	6.85487e-05	1869	6072
TRAPPC10	0.000236669	941	1	815	0	492	0.0115182	1955	6.85487e-05	1869	6072
THRB	0.000322798	548	1	815	0	492	0.000465983	2089	1.61907e-19	2130	6074
KIF22	0.000236669	941	1	815	0	492	0.0115182	1955	6.85487e-05	1872	6075
CAPN3	0.000236669	941	1	815	0	492	0.0115182	1955	6.85487e-05	1873	6076
CDC42EP5	0.000236669	941	1	815	0	492	0.0115182	1955	6.85487e-05	1874	6077
TFCP2L1	0.000236669	941	1	815	0	492	0.0115182	1955	6.85487e-05	1874	6077
SREK1	0.000236669	941	1	815	0	492	0.0115182	1955	6.85487e-05	1876	6079
MIPOL1	0.000236669	941	1	815	0	492	0.0115182	1955	6.85487e-05	1877	6080
KLHDC10	0.000236669	941	1	815	0	492	0.0115182	1955	6.85487e-05	1878	6081
APLP1	0.000236669	941	1	815	0	492	0.0115182	1955	6.85487e-05	1879	6082
MRPL30	0.000236669	941	1	815	0	492	0.0115182	1955	6.85487e-05	1880	6083
ITGB3BP	0.000236669	941	1	815	0	492	0.0115182	1955	6.85487e-05	1881	6084
ARIH1	0.000294291	612	1	815	0	492	0.000466418	2081	4.32192e-19	2089	6089
SERPINE2	0.000261445	723	1	815	0	492	0.0114185	2024	9.26495e-07	2039	6093
ALG5	0.000243336	904	1	815	0	492	0.0114875	1997	5.4776e-05	1886	6094
ASXL2	0.000243336	904	1	815	0	492	0.0114875	1997	5.4776e-05	1887	6095
NDUFA4	0.000294291	612	1	815	0	492	0.000466418	2081	1.69358e-19	2096	6096
ELMO3	0.000243336	904	1	815	0	492	0.0114875	1997	5.4776e-05	1888	6096
ZCCHC14	0.000243336	904	1	815	0	492	0.0114875	1997	5.4776e-05	1889	6097
ACP6	0.000243336	904	1	815	0	492	0.0114875	1997	5.4776e-05	1890	6098
FAM109A	0.000243336	904	1	815	0	492	0.0114875	1997	5.4776e-05	1891	6099
CDC14A	0.000243336	904	1	815	0	492	0.0114875	1997	5.4776e-05	1892	6100
IFT52	0.000243336	904	1	815	0	492	0.0114875	1997	5.4776e-05	1893	6101
ATXN1L	0.000243336	904	1	815	0	492	0.0114875	1997	5.4776e-05	1893	6101
FOXN2	0.000294291	612	1	815	0	492	0.000466418	2081	1.25982e-19	2104	6104
PPA2	0.000294291	612	1	815	0	492	0.000466418	2081	1.61323e-20	2107	6107
PAPOLA	0.000210624	1102	1	815	0	492	0.0115467	1908	7.74412e-05	1791	6108
BEND6	0.000210624	1102	1	815	0	492	0.0115467	1908	7.74412e-05	1792	6109
HNRNPM	0.000210624	1102	1	815	0	492	0.0115467	1908	7.74412e-05	1793	6110
SPIN1	0.000252499	751	1	815	0	492	0.0114065	2025	9.58825e-07	2028	6111
FRMD6	0.000210624	1102	1	815	0	492	0.0115467	1908	7.74412e-05	1794	6111
MYC	0.000252499	751	1	815	0	492	0.0114065	2025	9.58825e-07	2029	6112
ARID4B	0.000210624	1102	1	815	0	492	0.0115467	1908	7.74412e-05	1795	6112
TMEM115	0.000252499	751	1	815	0	492	0.0114065	2025	9.58825e-07	2030	6113
PTPN23	0.000210624	1102	1	815	0	492	0.0115467	1908	7.74412e-05	1796	6113
ATXN10	0.000252499	751	1	815	0	492	0.0114065	2025	9.58825e-07	2031	6114
ZNF613	0.000210624	1102	1	815	0	492	0.0115467	1908	7.74412e-05	1797	6114
TRIM72	0.000252499	751	1	815	0	492	0.0114065	2025	9.58825e-07	2032	6115
FAM166A	0.000210624	1102	1	815	0	492	0.0115467	1908	7.74412e-05	1798	6115
POLD2	0.000252499	751	1	815	0	492	0.0114065	2025	9.58825e-07	2033	6116
FBXL5	0.000210624	1102	1	815	0	492	0.0115467	1908	7.74412e-05	1799	6116
TSPYL5	0.000252499	751	1	815	0	492	0.0114065	2025	9.58825e-07	2034	6117
TOMM20	0.000252499	751	1	815	0	492	0.0114065	2025	9.58825e-07	2035	6118
LSM12	0.000252499	751	1	815	0	492	0.0114065	2025	9.58825e-07	2036	6119
ANP32B	0.000252499	751	1	815	0	492	0.0114065	2025	9.58825e-07	2037	6120
TRAP1	0.000255023	737	1	815	0	492	0.0113947	2036	4.81958e-07	2040	6120
SKAP2	0.000252499	751	1	815	0	492	0.0114065	2025	9.58825e-07	2038	6121
ZBTB47	0.000255023	737	1	815	0	492	0.0113947	2036	4.81958e-07	2041	6121
CLPB	0.000255023	737	1	815	0	492	0.0113947	2036	4.81958e-07	2042	6122
CLN6	0.000255023	737	1	815	0	492	0.0113947	2036	4.81958e-07	2043	6123
ARF3	0.000255023	737	1	815	0	492	0.0113947	2036	4.81958e-07	2044	6124
TOR1AIP2	0.000255023	737	1	815	0	492	0.0113947	2036	4.81958e-07	2045	6125
COX19	0.000255023	737	1	815	0	492	0.0113947	2036	4.81958e-07	2046	6126
RARS	0.000255023	737	1	815	0	492	0.0113947	2036	4.81958e-07	2047	6127
GALNT6	0.000255023	737	1	815	0	492	0.0113947	2036	4.81958e-07	2048	6128
SF3A3	0.000255023	737	1	815	0	492	0.0113947	2036	4.81958e-07	2049	6129
GATAD2B	0.000255023	737	1	815	0	492	0.0113947	2036	4.81958e-07	2050	6130
NIPA2	0.000255023	737	1	815	0	492	0.0113947	2036	4.81958e-07	2051	6131
[truncated: 150 more rows]

## Sheet: CMS3
ID	PageRank	PageRankIndex	Degree	DegreeIndex	Between	BetweenIndex	Close	CloseIndex	Eigen	EigenIndex	CombinedIndex
ERG	0.0629457	1	598	1	732843	1	0.0194598	1	1	1	5
ELK3	0.0462441	2	463	2	450937	3	0.0194131	2	0.830453	2	11
FLI1	0.0173097	8	185	6	123826	11	0.0193376	6	0.452349	3	34
ETS1	0.0215294	5	226	4	136657	9	0.0193129	13	0.450432	4	35
CD59	0.00382009	25	37	20	33686.6	25	0.0192253	55	0.0961218	11	136
BCL6B	0.00582992	20	66	14	14192.3	69	0.0192639	40	0.235083	5	148
MEF2C	0.00680411	18	76	12	17123.8	59	0.0192221	57	0.222494	6	152
FOS	0.0347386	3	266	3	471881	2	0.0193936	3	0.0538085	257	268
JUNB	0.0196705	6	156	7	212694	5	0.019315	12	0.0539239	255	285
RHOC	0.000607599	104	6	66	14290.5	68	0.0192861	25	0.0825515	33	296
SOCS3	0.000618428	98	6	66	13253.2	78	0.0193094	16	0.0812073	42	300
GSN	0.000626993	97	6	66	13012.2	79	0.0192863	24	0.0798345	44	310
ZFP36	0.000892175	65	8	51	40163.7	22	0.0193675	4	0.0590643	223	365
ITGA5	0.00051581	137	5	92	12150.1	87	0.0193091	17	0.0801395	43	376
ATP2B4	0.000858179	67	7	58	29335.9	34	0.0193183	10	0.0621077	210	379
NR3C1	0.00314486	28	35	22	7397.03	129	0.0191418	215	0.133341	7	401
ANGPTL2	0.000588298	112	6	66	8419.45	113	0.0192818	27	0.0737901	83	401
FLNA	0.000589923	110	5	92	19232.9	52	0.0193063	19	0.0671883	134	407
SERINC1	0.000585074	113	5	92	21064.3	48	0.0192787	29	0.0669517	135	417
ATF3	0.0301802	4	223	5	358649	4	0.0193467	5	0.0415703	408	426
FOSB	0.0167809	9	134	8	207110	6	0.0193313	7	0.037021	411	441
EMP1	0.000651528	94	6	66	18002.5	57	0.019331	8	0.0580306	229	454
OSMR	0.000526625	134	5	92	10633.3	94	0.0192776	30	0.0695996	116	466
TCF4	0.00160699	45	18	31	420.882	319	0.0191919	68	0.096877	10	473
LAMC1	0.000574948	117	5	92	29256.7	35	0.0193125	15	0.0607066	214	473
ZEB1	0.00165745	43	19	30	1517.51	264	0.0191634	133	0.122764	8	478
RAMP2	0.000749939	77	8	51	897.671	278	0.019174	78	0.0959429	12	496
NOTCH4	0.0005066	147	5	92	5678.27	152	0.0192494	44	0.0706658	115	550
ELMO1	0.000719905	79	8	51	246.098	332	0.019172	80	0.0947356	14	556
SHC1	0.000578805	115	5	92	24749.5	41	0.0191562	162	0.0657392	146	556
TLL1	0.000507107	146	5	92	4159.23	188	0.0192458	48	0.0735886	84	558
CDK17	0.000484859	163	4	152	31139.1	30	0.0191778	75	0.0657487	145	565
GYPC	0.000593597	109	6	66	716.412	295	0.0191694	84	0.0812567	41	595
KLF4	0.00115893	54	10	46	18684.8	54	0.019316	11	0.0314182	435	600
FBN1	0.00054512	131	5	92	5452.11	155	0.01916	138	0.072516	88	604
CD93	0.000707818	82	8	51	65.8368	380	0.0191677	87	0.0974255	9	609
SOX17	0.00175943	39	18	31	4967.75	163	0.0191321	312	0.0742261	82	627
THBD	0.000633945	95	7	58	75.5835	379	0.019167	89	0.091332	17	638
DUSP23	0.000518783	136	4	152	38171.9	24	0.0191895	69	0.0529557	259	640
HYAL2	0.000568661	118	6	66	171.273	359	0.0191711	81	0.0877538	19	643
ECSCR	0.000632359	96	7	58	50.3991	389	0.0191675	88	0.0955837	13	644
ARHGDIB	0.000568661	118	6	66	171.273	359	0.0191711	81	0.0877538	20	644
SH2D3C	0.000440309	233	4	152	11820.4	89	0.019269	36	0.0667806	137	647
KLF10	0.000470342	197	4	152	16050.4	61	0.0193275	9	0.055376	239	658
NFKB1	0.00249872	32	20	28	23658.5	42	0.0191511	197	0.0497129	362	661
ADAMTS9	0.00055757	122	6	66	56.4443	385	0.0191663	93	0.0874979	21	687
ROBO4	0.000557277	123	6	66	48.3534	391	0.0191666	92	0.088824	18	690
TNFRSF1A	0.000465781	217	4	152	13693.1	73	0.0193129	13	0.0548932	240	695
MGP	0.000555328	127	6	66	49.4294	390	0.0191663	93	0.0859564	22	698
PTPRM	0.000557064	124	6	66	50.9706	388	0.019166	95	0.085212	26	699
EMCN	0.000555984	125	6	66	31.9961	414	0.0191668	90	0.0917495	15	710
PTPRB	0.000555984	125	6	66	31.9961	414	0.0191668	90	0.0917495	16	711
SOX7	0.0012795	52	14	36	2521.79	228	0.0191292	324	0.0746313	77	717
BHLHE40	0.000482191	168	4	152	8685.93	109	0.0192655	39	0.054336	250	718
ICAM1	0.000452881	226	4	152	7512.14	128	0.0191759	76	0.0657941	143	725
MCAM	0.000486301	161	5	92	302.754	327	0.0191654	111	0.078973	46	737
VAMP5	0.000492562	157	5	92	155.023	368	0.0191702	83	0.0813562	40	740
CDC37	0.000431008	239	4	152	3719.56	191	0.0192449	50	0.0671909	133	765
CCL2	0.000565827	121	6	66	103.174	373	0.0191596	140	0.0756211	73	773
NEDD9	0.000594495	108	5	92	9313.64	102	0.019308	18	0.0292367	453	773
NFATC1	0.00136044	50	14	36	4470.97	177	0.01916	138	0.0429487	377	778
MYCT1	0.000481178	170	5	92	45.8534	392	0.0191658	105	0.0824264	34	793
LAMA4	0.000481178	170	5	92	45.8534	392	0.0191658	105	0.0824264	35	794
JUN	0.00945634	14	76	12	91325.3	15	0.0192665	38	0.019668	716	795
ENG	0.000481178	170	5	92	45.8534	392	0.0191658	105	0.0824264	36	795
ABI3	0.000481178	170	5	92	45.8534	392	0.0191658	105	0.0824264	37	796
EGFL7	0.000481178	170	5	92	45.8534	392	0.0191658	105	0.0824264	38	797
YPEL2	0.000441167	232	4	152	2910.51	209	0.0192072	62	0.0657781	144	799
CALCRL	0.000480902	175	5	92	31.9961	414	0.019166	95	0.0849899	27	803
GNG11	0.000480902	175	5	92	31.9961	414	0.019166	95	0.0849899	28	804
CLEC14A	0.000480902	175	5	92	31.9961	414	0.019166	95	0.0849899	29	805
SPARC	0.000480902	175	5	92	31.9961	414	0.019166	95	0.0849899	29	805
NID1	0.000480902	175	5	92	31.9961	414	0.019166	95	0.0849899	29	805
ADAMTS1	0.000479886	181	5	92	31.9961	414	0.019166	95	0.0853519	23	805
ESAM	0.000479886	181	5	92	31.9961	414	0.019166	95	0.0853519	24	806
HEG1	0.000479886	181	5	92	31.9961	414	0.019166	95	0.0853519	24	806
EGR1	0.00638784	19	53	18	40323.6	21	0.0192745	33	0.017659	717	808
PLVAP	0.000480902	175	5	92	31.9961	414	0.019166	95	0.0849899	32	808
PREX2	0.000567196	120	6	66	132.941	370	0.0191596	140	0.0711556	114	810
HLA-C	0.000439236	234	4	152	4730.1	167	0.0192451	49	0.0569479	231	833
HNF4A	0.0174069	7	116	9	201453	7	0.0192872	23	0.00857879	789	835
LDB2	0.000478952	184	5	92	34.6461	410	0.0191656	110	0.0821222	39	835
NOSTRIN	0.000486261	162	4	152	17952.7	58	0.0192589	42	0.0318513	428	842
AQP1	0.000487687	159	5	92	56.7996	384	0.0191622	135	0.074802	75	845
PITPNC1	0.000482526	167	5	92	102.968	374	0.0191593	142	0.073273	86	861
TIE1	0.000550879	128	6	66	35.7596	408	0.0191382	220	0.079709	45	867
PAFAH1B2	0.000463942	218	4	152	13306.4	76	0.0191487	201	0.0591594	222	869
SPARCL1	0.00055039	129	6	66	37.8068	403	0.0191377	225	0.0786605	50	873
THY1	0.000477129	187	4	152	11161	92	0.0192489	45	0.0369181	413	889
ANXA1	0.000495985	154	5	92	56.3631	386	0.0191565	160	0.0690712	124	916
TM4SF18	0.000482953	166	5	92	167.05	362	0.0191393	219	0.0735799	85	924
RGS3	0.000483439	164	5	92	59.6615	382	0.0191376	227	0.0744792	80	945
PCDH17	0.000483439	164	5	92	59.6615	382	0.0191376	227	0.0744792	81	946
VWF	0.000476453	190	5	92	31.9961	414	0.0191379	222	0.0787426	47	965
CD34	0.000476453	190	5	92	31.9961	414	0.0191379	222	0.0787426	48	966
PDGFB	0.000476453	190	5	92	31.9961	414	0.0191379	222	0.0787426	49	967
CSRNP1	0.000601822	106	5	92	9197.16	107	0.0192586	43	0.0272685	623	971
ANXA6	0.000444284	228	4	152	5884.18	148	0.019147	203	0.0547741	243	974
KCTD12	0.000481996	169	5	92	23.4649	501	0.0191579	144	0.0745343	79	985
SPRY1	0.000477746	185	5	92	34.4961	411	0.0191376	227	0.0758171	72	987
HEY1	0.000421376	248	4	152	6095.32	147	0.0192747	32	0.0398468	409	988
FLT1	0.000477257	186	5	92	36.0508	405	0.019137	232	0.0747686	76	991
NRP1	0.00047624	193	5	92	36.5731	404	0.0191372	230	0.0751305	74	993
SDPR	0.000420872	250	4	152	737.399	292	0.0191565	160	0.0658202	142	996
LY96	0.000404803	269	4	152	31.9961	414	0.0191651	112	0.0785922	51	998
APOL1	0.000404803	269	4	152	31.9961	414	0.0191651	112	0.0785922	52	999
PICALM	0.000404803	269	4	152	31.9961	414	0.0191651	112	0.0785922	52	999
ACVRL1	0.000404803	269	4	152	31.9961	414	0.0191651	112	0.0785922	52	999
CDH5	0.000404803	269	4	152	31.9961	414	0.0191651	112	0.0785922	55	1002
RASIP1	0.000404803	269	4	152	31.9961	414	0.0191651	112	0.0785922	55	1002
TGFBR2	0.000404803	269	4	152	31.9961	414	0.0191651	112	0.0785922	55	1002
SCARF1	0.000404803	269	4	152	31.9961	414	0.0191651	112	0.0785922	55	1002
FZD4	0.000404803	269	4	152	31.9961	414	0.0191651	112	0.0785922	55	1002
LMO2	0.000404803	269	4	152	31.9961	414	0.0191651	112	0.0785922	55	1002
IGF2	0.000404803	269	4	152	31.9961	414	0.0191651	112	0.0785922	55	1002
SLC9A3R2	0.000404803	269	4	152	31.9961	414	0.0191651	112	0.0785922	55	1002
ARHGAP31	0.000404803	269	4	152	31.9961	414	0.0191651	112	0.0785922	55	1002
PECAM1	0.000404803	269	4	152	31.9961	414	0.0191651	112	0.0785922	64	1011
ZNF385D	0.000404803	269	4	152	31.9961	414	0.0191651	112	0.0785922	64	1011
SERPINE1	0.000404803	269	4	152	31.9961	414	0.0191651	112	0.0785922	64	1011
FBXL7	0.000404803	269	4	152	31.9961	414	0.0191651	112	0.0785922	64	1011
GJA1	0.000476596	189	5	92	13.2978	509	0.0191576	145	0.074546	78	1013
VIM	0.000475797	194	5	92	32.922	412	0.0191372	230	0.0729494	87	1015
FAM167B	0.000404803	269	4	152	31.9961	414	0.0191651	112	0.0785922	68	1015
PEA15	0.000404803	269	4	152	31.9961	414	0.0191651	112	0.0785922	68	1015
ICAM2	0.000404803	269	4	152	31.9961	414	0.0191651	112	0.0785922	68	1015
LHFP	0.000404803	269	4	152	31.9961	414	0.0191651	112	0.0785922	68	1015
GIMAP7	0.000477106	188	5	92	44.0365	397	0.019137	232	0.0712612	113	1022
NDUFAF3	0.000412496	255	3	273	22960.1	43	0.0192913	22	0.030399	441	1034
HBP1	0.0004159	253	3	273	29669.7	33	0.0192823	26	0.0300121	450	1035
POLE3	0.0153584	10	87	10	184094	8	0.019142	214	0.00672323	795	1037
IRF1	0.00299477	30	20	28	42747.9	20	0.0191617	136	0.0045655	824	1038
CLDN4	0.00098524	57	8	51	18037.5	56	0.0191821	73	0.00631382	804	1041
LEF1	0.000434482	236	4	152	101.85	375	0.0191586	143	0.0665243	139	1045
SERPING1	0.000405328	268	3	273	24887.9	40	0.0191483	202	0.0527417	264	1047
RELB	0.0048041	21	32	23	47712.9	18	0.0191499	199	0.00726292	791	1052
LMNA	0.000580313	114	5	92	12185	86	0.019238	53	0.0175586	718	1063
HLA-DMA	0.000394352	347	3	273	20565.7	49	0.0191629	134	0.0528267	260	1063
CLDN5	0.000411589	256	4	152	40.5496	401	0.0191613	137	0.0684043	125	1071
WSB1	0.000487316	160	4	152	7860.29	127	0.0192958	21	0.0276862	621	1081
CPNE8	0.000359335	400	3	273	8245.76	122	0.0192601	41	0.0538287	256	1092
IRF6	0.00110435	56	8	51	9307.76	103	0.0191689	85	0.00478888	819	1114
LRRC32	0.000413031	254	4	152	114.474	371	0.0191411	217	0.0683492	128	1122
CALD1	0.00040787	262	4	152	159.476	367	0.0191382	220	0.0668202	136	1137
MBNL1	0.000475459	195	4	152	6333.44	139	0.0192674	37	0.0274846	622	1145
JAM3	0.00040677	265	4	152	230.271	335	0.0191364	255	0.065966	140	1147
DCHS1	0.00040677	265	4	152	230.271	335	0.0191364	255	0.065966	141	1148
TM4SF1	0.000375012	378	3	273	4349.75	179	0.0191687	86	0.0527854	263	1179
HLA-E	0.000351477	419	3	273	3719.56	191	0.0192399	52	0.0541839	251	1186
WARS	0.000385445	360	3	273	10160.1	100	0.0193052	20	0.0314968	434	1187
SH2B3	0.000406914	264	4	152	20.6508	503	0.0191569	159	0.0677747	129	1207
DLC1	0.000400355	316	4	152	31.9961	414	0.019137	232	0.0723449	94	1208
LAMB1	0.000400355	316	4	152	31.9961	414	0.019137	232	0.0723449	95	1209
PALMD	0.000400355	316	4	152	31.9961	414	0.019137	232	0.0723449	96	1210
ID3	0.000400355	316	4	152	31.9961	414	0.019137	232	0.0723449	96	1210
TMEM204	0.000400355	316	4	152	31.9961	414	0.019137	232	0.0723449	98	1212
RAPGEF5	0.000401371	307	4	152	31.9961	414	0.0191369	239	0.0719829	106	1218
RAI14	0.000401371	307	4	152	31.9961	414	0.0191369	239	0.0719829	107	1219
CAV1	0.000401371	307	4	152	31.9961	414	0.0191369	239	0.0719829	108	1220
MAP1B	0.000401371	307	4	152	31.9961	414	0.0191369	239	0.0719829	108	1220
HCLS1	0.000401371	307	4	152	31.9961	414	0.0191369	239	0.0719829	110	1222
ARHGEF15	0.000401371	307	4	152	31.9961	414	0.0191369	239	0.0719829	111	1223
CDC42EP3	0.000401371	307	4	152	31.9961	414	0.0191369	239	0.0719829	111	1223
A2M	0.000402956	295	4	152	43.1465	398	0.0191365	249	0.0677312	130	1224
SHANK3	0.000402956	295	4	152	43.1465	398	0.0191365	249	0.0677312	131	1225
STC1	0.000402956	295	4	152	43.1465	398	0.0191365	249	0.0677312	132	1226
GIMAP4	0.000401647	304	4	152	31.9961	414	0.0191367	246	0.0694194	118	1234
PTRF	0.000401647	304	4	152	31.9961	414	0.0191367	246	0.0694194	119	1235
TMEM189-UBE2V1	0.000349939	423	3	273	6411.59	138	0.0192813	28	0.0433085	373	1235
KLHL5	0.000401647	304	4	152	31.9961	414	0.0191367	246	0.0694194	120	1236
WWTR1	0.000400205	321	4	152	13.8573	507	0.0191571	151	0.0694745	117	1248
FAM198B	0.000398912	333	4	152	0	529	0.0191572	146	0.0724	89	1249
TIMP3	0.000398912	333	4	152	0	529	0.0191572	146	0.0724	90	1250
KBTBD2	0.000426593	242	4	152	363.059	322	0.01913	319	0.0604605	215	1250
ITPRIP	0.000398912	333	4	152	0	529	0.0191572	146	0.0724	91	1251
TMEM109	0.000398912	333	4	152	0	529	0.0191572	146	0.0724	91	1251
CTNNB1	0.00215292	36	14	36	25852	39	0.0191292	324	0.00528735	817	1252
CSGALNACT1	0.000398912	333	4	152	0	529	0.0191572	146	0.0724	93	1253
MMRN2	0.000399928	323	4	152	0	529	0.0191571	151	0.072038	99	1254
SEC14L1	0.000401158	314	4	152	36.0508	405	0.0191362	258	0.0683709	126	1255
EPAS1	0.000399928	323	4	152	0	529	0.0191571	151	0.072038	100	1255
LAYN	0.000399928	323	4	152	0	529	0.0191571	151	0.072038	100	1255
PTPRE	0.000401158	314	4	152	36.0508	405	0.0191362	258	0.0683709	126	1255
STAB1	0.000399928	323	4	152	0	529	0.0191571	151	0.072038	102	1257
LRRC70	0.000399928	323	4	152	0	529	0.0191571	151	0.072038	102	1257
PMP22	0.000399928	323	4	152	0	529	0.0191571	151	0.072038	104	1259
GRAP	0.000402504	299	4	152	142.387	369	0.0191461	204	0.0559481	235	1259
MCTP1	0.000399928	323	4	152	0	529	0.0191571	151	0.072038	105	1260
IGFBP7	0.000469905	199	5	92	3.76351	514	0.0191295	323	0.0667572	138	1266
SRGN	0.000399421	330	4	152	31.9961	414	0.0191365	249	0.0691152	121	1266
TEK	0.000399421	330	4	152	31.9961	414	0.0191365	249	0.0691152	121	1266
COL15A1	0.000399421	330	4	152	31.9961	414	0.0191365	249	0.0691152	123	1268
NFKBIA	0.000494553	156	4	152	4488.63	175	0.0191895	69	0.0149189	724	1276
GADD45B	0.000474118	196	4	152	5782.71	150	0.0192192	58	0.0161291	720	1276
BAZ2B	0.000470118	198	4	152	5783.32	149	0.0192049	63	0.0155724	722	1284
HLA-A	0.000358167	417	3	273	6117.57	146	0.0192752	31	0.0330654	425	1292
SQSTM1	0.00084083	70	7	58	4664.6	172	0.0191504	198	0.00652468	797	1295
AKAP13	0.000369027	382	3	273	5723.4	151	0.019242	51	0.0308126	438	1295
ID1	0.000816315	72	7	58	424.172	313	0.0191991	67	0.00733432	790	1300
KRT19	0.000666129	91	5	92	8972.32	108	0.0191559	195	0.00459535	823	1309
CD74	0.000390632	356	3	273	10774.6	93	0.0191297	321	0.0527066	266	1309
SRGAP2	0.000347554	427	3	273	4069.91	190	0.0192246	56	0.0432567	376	1322
DDIT3	0.0007599	74	6	66	5180.59	161	0.0191427	210	0.00558264	812	1323
GTF2B	0.000597769	107	5	92	2014.86	248	0.0191788	74	0.00560202	811	1332
SLC44A2	0.000407129	263	3	273	4186	185	0.0191275	344	0.052677	268	1333
LITAF	0.000349395	424	3	273	4482.03	176	0.0192299	54	0.0380814	410	1337
SASH1	0.000383108	366	3	273	7969.41	123	0.0191324	311	0.0527055	267	1340
SIN3A	0.00919395	15	55	17	100009	14	0.0191162	450	0.00339027	858	1354
KLF6	0.00071531	81	6	66	223.97	337	0.0191872	71	0.00638974	803	1358
TUBA1A	0.000382434	369	3	273	5593.1	153	0.0191299	320	0.0527077	265	1380
PPP1R15A	0.000845084	69	7	58	1564.62	262	0.0191497	200	0.00656219	796	1385
NPDC1	0.000462998	221	3	273	2729.4	220	0.0191418	215	0.0288465	460	1389
TNFAIP1	0.000382463	368	3	273	18421.2	55	0.0191318	316	0.0418036	378	1390
CLDN3	0.000778992	73	6	66	9250.66	106	0.0191312	317	0.00393344	842	1404
CDX2	0.0129054	11	81	11	124115	10	0.0191224	444	0.00193309	959	1435
RHOJ	0.000408156	259	4	152	16.25	504	0.0191328	309	0.061795	211	1435
RIN2	0.000408156	259	4	152	16.25	504	0.0191328	309	0.061795	212	1436
AKAP2	0.000400096	322	3	273	2094	237	0.0191271	350	0.052677	269	1451
IER2	0.000717806	80	6	66	421.263	314	0.0191454	205	0.00643092	799	1464
RNASE1	0.000407943	261	4	152	6.5	511	0.0191321	312	0.0581829	228	1464
PHACTR2	0.000403481	290	4	152	5	512	0.0191283	329	0.0611654	213	1496
NR4A1	0.000723379	78	6	66	1426.79	267	0.0191353	292	0.00544037	813	1516
DUSP1	0.000615359	99	5	92	421.263	314	0.0191427	210	0.00592314	807	1522
UBC	0.000615359	99	5	92	421.263	314	0.0191427	210	0.00592314	808	1523
BRD2	0.000615359	99	5	92	421.263	314	0.0191427	210	0.00592314	809	1524
CLIC2	0.000360042	398	3	273	1289.19	271	0.0191282	330	0.0528111	261	1533
LIMS2	0.000360042	398	3	273	1289.19	271	0.0191282	330	0.0528111	262	1534
GRN	0.000390243	358	3	273	2856.82	214	0.0191828	72	0.0254968	628	1545
SMG7	0.000381234	370	3	273	13820.7	71	0.0191231	443	0.0369995	412	1569
RAD21	0.00709278	17	42	19	71951.5	16	0.019081	701	0.00446131	826	1579
ELF1	0.00984929	13	57	16	116805	12	0.019082	699	0.0039455	841	1581
RAB13	0.000350494	420	3	273	345.687	323	0.0191292	324	0.0540629	252	1592
APLNR	0.000350494	420	3	273	345.687	323	0.0191292	324	0.0540629	253	1593
FN1	0.000350494	420	3	273	345.687	323	0.0191292	324	0.0540629	253	1593
FYN	0.000397869	340	4	152	0.74359	528	0.0191275	344	0.057565	230	1594
IFRD1	0.000612044	102	5	92	204.602	340	0.0191364	255	0.00586538	810	1599
ELF3	0.00150923	48	12	42	4268.42	181	0.0191138	457	0.00307473	875	1603
EPS8L3	0.000509735	141	4	152	12147.3	88	0.0191052	496	0.0133479	727	1604
VAT1	0.000325272	482	3	273	31.9961	414	0.019136	261	0.0655853	179	1609
PLXND1	0.000325272	482	3	273	31.9961	414	0.019136	261	0.0655853	179	1609
NAV1	0.000325272	482	3	273	31.9961	414	0.019136	261	0.0655853	179	1609
KDR	0.000325272	482	3	273	31.9961	414	0.019136	261	0.0655853	182	1612
GPRC5B	0.000325272	482	3	273	31.9961	414	0.019136	261	0.0655853	182	1612
FSTL1	0.000325272	482	3	273	31.9961	414	0.019136	261	0.0655853	184	1614
TGM2	0.000325272	482	3	273	31.9961	414	0.019136	261	0.0655853	184	1614
HSPG2	0.000325272	482	3	273	31.9961	414	0.019136	261	0.0655853	184	1614
CD40	0.000325272	482	3	273	31.9961	414	0.019136	261	0.0655853	184	1614
NRP2	0.000325272	482	3	273	31.9961	414	0.019136	261	0.0655853	184	1614
PDLIM7	0.000325272	482	3	273	31.9961	414	0.019136	261	0.0655853	184	1614
PTPRG	0.000325272	482	3	273	31.9961	414	0.019136	261	0.0655853	184	1614
LAMA5	0.000325272	482	3	273	31.9961	414	0.019136	261	0.0655853	184	1614
ECE1	0.000325272	482	3	273	31.9961	414	0.019136	261	0.0655853	192	1622
CDH13	0.000325272	482	3	273	31.9961	414	0.019136	261	0.0655853	192	1622
COL4A2	0.000325272	482	3	273	31.9961	414	0.019136	261	0.0655853	194	1624
COL4A1	0.000325272	482	3	273	31.9961	414	0.019136	261	0.0655853	194	1624
HTRA1	0.000325272	482	3	273	31.9961	414	0.019136	261	0.0655853	194	1624
ARHGAP29	0.000325272	482	3	273	31.9961	414	0.019136	261	0.0655853	194	1624
TUBB6	0.000325272	482	3	273	31.9961	414	0.019136	261	0.0655853	194	1624
KLF7	0.000325272	482	3	273	31.9961	414	0.019136	261	0.0655853	194	1624
DYSF	0.000325272	482	3	273	31.9961	414	0.019136	261	0.0655853	194	1624
RGS16	0.000325272	482	3	273	31.9961	414	0.019136	261	0.0655853	194	1624
IL18BP	0.000403216	291	4	152	103.269	372	0.0191166	449	0.0512297	361	1625
PRKCDBP	0.00032383	515	3	273	0	529	0.0191562	162	0.0656404	147	1626
RASA4	0.00032383	515	3	273	0	529	0.0191562	162	0.0656404	147	1626
PHLDB2	0.00032383	515	3	273	0	529	0.0191562	162	0.0656404	147	1626
GNAI2	0.00032383	515	3	273	0	529	0.0191562	162	0.0656404	150	1629
SELE	0.00032383	515	3	273	0	529	0.0191562	162	0.0656404	150	1629
THSD7A	0.00032383	515	3	273	0	529	0.0191562	162	0.0656404	150	1629
FGD5	0.00032383	515	3	273	0	529	0.0191562	162	0.0656404	150	1629
PIK3R3	0.000325272	482	3	273	31.9961	414	0.019136	261	0.0655853	202	1632
VWA1	0.000325272	482	3	273	31.9961	414	0.019136	261	0.0655853	202	1632
COL18A1	0.000325272	482	3	273	31.9961	414	0.019136	261	0.0655853	202	1632
DOCK9	0.000325272	482	3	273	31.9961	414	0.019136	261	0.0655853	202	1632
CD81	0.000325272	482	3	273	31.9961	414	0.019136	261	0.0655853	202	1632
LAPTM5	0.000325272	482	3	273	31.9961	414	0.019136	261	0.0655853	202	1632
CAV2	0.00032383	515	3	273	0	529	0.0191562	162	0.0656404	154	1633
IGFBP4	0.00032383	515	3	273	0	529	0.0191562	162	0.0656404	154	1633
HSPA12B	0.00032383	515	3	273	0	529	0.0191562	162	0.0656404	154	1633
FXYD5	0.00032383	515	3	273	0	529	0.0191562	162	0.0656404	154	1633
MEOX1	0.00032383	515	3	273	0	529	0.0191562	162	0.0656404	154	1633
CX3CL1	0.00032383	515	3	273	0	529	0.0191562	162	0.0656404	154	1633
NRN1	0.00032383	515	3	273	0	529	0.0191562	162	0.0656404	154	1633
RBMS1	0.00032383	515	3	273	0	529	0.0191562	162	0.0656404	154	1633
F8	0.00032383	515	3	273	0	529	0.0191562	162	0.0656404	154	1633
JAK1	0.00032383	515	3	273	0	529	0.0191562	162	0.0656404	154	1633
PODXL	0.000325272	482	3	273	31.9961	414	0.019136	261	0.0655853	208	1638
P2RY6	0.000325272	482	3	273	31.9961	414	0.019136	261	0.0655853	208	1638
GIMAP5	0.00032383	515	3	273	0	529	0.0191562	162	0.0656404	164	1643
BCAM	0.00032383	515	3	273	0	529	0.0191562	162	0.0656404	164	1643
RDX	0.00032383	515	3	273	0	529	0.0191562	162	0.0656404	164	1643
DBN1	0.00032383	515	3	273	0	529	0.0191562	162	0.0656404	164	1643
CYB5R3	0.00032383	515	3	273	0	529	0.0191562	162	0.0656404	164	1643
F2RL3	0.00032383	515	3	273	0	529	0.0191562	162	0.0656404	169	1648
HHEX	0.00032383	515	3	273	0	529	0.0191562	162	0.0656404	169	1648
CNN3	0.00032383	515	3	273	0	529	0.0191562	162	0.0656404	169	1648
CRBN	0.00032383	515	3	273	0	529	0.0191562	162	0.0656404	169	1648
MTMR2	0.00032383	515	3	273	0	529	0.0191562	162	0.0656404	169	1648
SNCG	0.00032383	515	3	273	0	529	0.0191562	162	0.0656404	174	1653
FKBP1A	0.00032383	515	3	273	0	529	0.0191562	162	0.0656404	174	1653
FHL3	0.00032383	515	3	273	0	529	0.0191562	162	0.0656404	174	1653
CSF2RB	0.00032383	515	3	273	0	529	0.0191562	162	0.0656404	174	1653
TSPAN7	0.00032383	515	3	273	0	529	0.0191562	162	0.0656404	178	1657
PDE4D	0.000366914	385	3	273	2601.82	224	0.0192154	60	0.0156187	721	1663
AVPI1	0.000656575	93	5	92	4595.88	174	0.0191111	461	0.00385675	844	1664
POLR2A	0.00260523	31	18	31	21787	45	0.0190734	719	0.00326076	860	1686
TXNDC12	0.000286952	695	2	452	31741.3	29	0.019208	61	0.029001	454	1691
SLC38A2	0.000369864	381	3	273	9283.4	105	0.0191297	321	0.0267743	624	1704
TGFBR3	0.000325797	481	3	273	168.729	361	0.0191271	350	0.0530141	258	1723
ANGPT2	0.000391556	353	4	152	0	529	0.0191113	458	0.0548635	241	1733
STARD13	0.000391556	353	4	152	0	529	0.0191113	458	0.0548635	242	1734
HLA-DQB1	0.000373636	379	3	273	3381.14	199	0.0191075	466	0.0352263	421	1738
S100A3	0.000326691	479	3	273	40.5496	401	0.0191396	218	0.0445252	368	1739
TOB2	0.00053265	133	4	152	9739.09	101	0.0191041	502	0.00370303	854	1742
PPP1R15B	0.000663496	92	5	92	2310.66	229	0.0191024	507	0.00437622	827	1747
HBEGF	0.000509598	142	4	152	204.602	340	0.0191335	306	0.00535761	814	1754
ZC3H12A	0.000509598	142	4	152	204.602	340	0.0191335	306	0.00535761	815	1755
SERTAD1	0.000509598	142	4	152	204.602	340	0.0191335	306	0.00535761	816	1756
TIFA	0.000390538	357	3	273	4243.63	182	0.0191026	506	0.0307392	440	1758
E2F1	0.0121246	12	64	15	115765	13	0.0190469	872	0.00376605	853	1765
SAT1	0.000520014	135	4	152	2633.28	223	0.0191188	447	0.00418792	835	1792
MAP3K3	0.000270408	719	2	452	4818.15	164	0.0192731	34	0.0303015	442	1811
VOPP1	0.000270408	719	2	452	4818.15	164	0.0192731	34	0.0303015	442	1811
ARL2	0.000332058	459	3	273	0	529	0.0191319	314	0.0553973	237	1812
TAGLN2	0.000332058	459	3	273	0	529	0.0191319	314	0.0553973	238	1813
SH3BGRL	0.000319906	578	3	273	0	529	0.0191432	207	0.0547131	247	1834
APP	0.000319906	578	3	273	0	529	0.0191432	207	0.0547131	247	1834
XAF1	0.000319906	578	3	273	0	529	0.0191432	207	0.0547131	249	1836
LUZP1	0.000265163	731	2	452	6226.94	145	0.0192159	59	0.0293198	452	1839
FILIP1	0.000392849	352	4	152	2.5	518	0.0191108	462	0.051938	360	1844
ZNF565	0.000294828	660	2	452	46950.4	19	0.0191362	258	0.0288099	462	1851
ITGB1	0.000360623	394	3	273	1886.46	251	0.019104	503	0.0307908	439	1860
HERPUD1	0.000515171	138	4	152	638.512	298	0.0191222	445	0.00436706	828	1861
ALAS1	0.000515171	138	4	152	638.512	298	0.0191222	445	0.00436706	829	1862
CREM	0.000327383	474	3	273	0	529	0.0191275	344	0.0547677	244	1864
CYR61	0.000327383	474	3	273	0	529	0.0191275	344	0.0547677	245	1865
NEURL1B	0.000327383	474	3	273	0	529	0.0191275	344	0.0547677	246	1866
MTUS1	0.000329107	467	2	452	32604	27	0.0191113	458	0.0287812	463	1867
TMX2	0.000309455	606	2	452	12257.6	84	0.019135	293	0.0289476	455	1890
TMEM218	0.000309455	606	2	452	12257.6	84	0.019135	293	0.0289476	456	1891
LDLR	0.00051061	140	4	152	578.297	301	0.0191069	469	0.00388435	843	1905
TUBA1C	0.000505598	149	4	152	204.602	340	0.0191184	448	0.00480086	818	1907
CD68	0.000282378	709	2	452	22450.7	44	0.0191752	77	0.0241258	636	1918
FOSL1	0.00329468	26	25	25	21494.3	46	0.0190381	885	0.00257249	937	1919
RHOB	0.000504488	150	4	152	204.602	340	0.0191152	452	0.00447683	825	1919
TNFRSF4	0.000319381	581	3	273	0	529	0.019128	332	0.059393	216	1931
PHLDA2	0.00050658	148	4	152	616.019	300	0.019105	497	0.00423625	834	1931
CFL2	0.000319381	581	3	273	0	529	0.019128	332	0.059393	217	1932
FERMT2	0.000319381	581	3	273	0	529	0.019128	332	0.059393	218	1933
IFI16	0.000319381	581	3	273	0	529	0.019128	332	0.059393	219	1934
PLS3	0.000319381	581	3	273	0	529	0.019128	332	0.059393	219	1934
RCAN1	0.000319381	581	3	273	0	529	0.019128	332	0.059393	221	1936
ARID5B	0.000320397	573	3	273	0	529	0.0191277	340	0.0590311	224	1939
VCAM1	0.000320397	573	3	273	0	529	0.0191277	340	0.0590311	225	1940
CLEC2B	0.000320397	573	3	273	0	529	0.0191277	340	0.0590311	226	1941
SOCS2	0.000320397	573	3	273	0	529	0.0191277	340	0.0590311	226	1941
CYYR1	0.000320674	570	3	273	0	529	0.0191278	338	0.0564675	232	1942
S1PR1	0.000320674	570	3	273	0	529	0.0191278	338	0.0564675	232	1942
PLAU	0.000328134	470	3	273	82.4777	378	0.0191154	451	0.0444701	370	1942
MSN	0.000320184	577	3	273	0	529	0.019127	352	0.055419	236	1967
ENTPD1	0.000318448	587	3	273	0	529	0.0191273	349	0.0561634	234	1972
CYTL1	0.000315031	597	3	273	0	529	0.0191377	225	0.0481589	364	1988
CDX1	0.00383848	24	25	25	32246.3	28	0.0190214	993	0.00209414	951	2021
FAM84A	0.000703905	83	5	92	8624.74	112	0.0190644	749	0.00158344	997	2033
DOC2B	0.000342265	434	2	452	4186	187	0.0190975	522	0.0287781	465	2060
HIF1A	0.000326091	480	3	273	88.9421	376	0.0190985	515	0.0364146	418	2062
MALL	0.000265834	729	2	452	2986.5	206	0.0192461	46	0.0254263	629	2062
HLA-B	0.000265834	729	2	452	2986.5	206	0.0192461	46	0.0254263	630	2063
SQRDL	0.000269864	721	2	452	2903.8	210	0.0192037	64	0.0250744	632	2079
DNAJB9	0.000269864	721	2	452	2903.8	210	0.0192037	64	0.0250744	633	2080
CCND3	0.000269864	721	2	452	2903.8	210	0.0192037	64	0.0250744	634	2081
XIAP	0.0004314	238	3	273	4721.82	169	0.019097	524	0.00279813	884	2088
HSPA1A	0.000500323	151	4	152	0	529	0.0191096	464	0.00472782	820	2116
ARGLU1	0.000260589	742	2	452	2947.38	208	0.0191737	79	0.0244446	635	2116
HSP90AA1	0.000500323	151	4	152	0	529	0.0191096	464	0.00472782	821	2117
CAPN2	0.000442849	231	3	273	18822.4	53	0.0190946	684	0.002856	881	2122
LIMCH1	0.000309056	609	2	452	8654.29	110	0.0191046	501	0.0287785	464	2136
FAT4	0.000324692	513	3	273	12.0592	510	0.0191064	472	0.0436923	372	2140
HNF4G	0.00175592	40	12	42	11455.1	91	0.0189886	1025	0.00212097	948	2146
DDX5	0.000550136	130	4	152	1804.5	252	0.0190722	743	0.00302918	876	2153
SHROOM4	0.000323459	548	3	273	24.8513	499	0.0191075	466	0.0438405	371	2157
CCNL1	0.000497008	153	4	152	0	529	0.0191031	505	0.00467005	822	2161
HSPA8	0.000403152	292	3	273	204.602	340	0.019115	453	0.00429309	831	2189
DNAJB1	0.000457088	224	3	273	32760.2	26	0.0190673	745	0.0026386	922	2190
CLK3	0.000403152	292	3	273	204.602	340	0.019115	453	0.00429309	832	2190
IER3	0.000403152	292	3	273	204.602	340	0.019115	453	0.00429309	833	2191
IPO11	0.000305735	620	2	452	5344.32	157	0.0190997	514	0.0288275	461	2204
DPYSL3	0.000316261	594	3	273	4.05466	513	0.0191064	472	0.0444918	369	2221
RASGRP3	0.000316474	591	3	273	0	529	0.0191101	463	0.0481038	365	2221
TNFAIP2	0.00031675	589	3	273	0	529	0.0191069	469	0.0455403	366	2226
FAP	0.00031675	589	3	273	0	529	0.0191069	469	0.0455403	367	2227
CCDC69	0.000315457	596	3	273	0	529	0.0191074	468	0.0484658	363	2229
OVOL1	0.000753637	76	5	92	28142	37	0.0190491	868	0.00141344	1172	2245
RAB11FIP1	0.000427572	241	3	273	4782.07	166	0.0190898	696	0.00280145	883	2259
POU2F3	0.00228627	34	14	36	19951.5	50	0.0189728	1208	0.00250619	939	2267
ZXDA	0.000754333	75	5	92	4199.77	183	0.0190147	997	0.00233406	941	2288
ITSN2	0.000282426	708	2	452	3031.4	203	0.0191064	472	0.0288481	459	2294
ACSL5	0.000457813	223	3	273	2094	237	0.01908	702	0.00310033	862	2297
TUBB2A	0.000398591	338	3	273	204.602	340	0.0191038	504	0.00381038	848	2303
RPS14	0.00026594	728	2	452	3542.69	193	0.0191454	205	0.0141472	726	2304
PIM3	0.000304881	624	2	452	8308.01	118	0.019105	497	0.0240724	637	2328
NASP	0.000304881	624	2	452	8308.01	118	0.019105	497	0.0240724	638	2329
TUBB	0.000304881	624	2	452	8308.01	118	0.019105	497	0.0240724	639	2330
BCL10	0.000423582	243	3	273	2148.9	236	0.0190815	700	0.00295139	880	2332
TOB1	0.000423523	244	3	273	807.624	281	0.0190932	685	0.00298923	877	2360
YWHAZ	0.000423523	244	3	273	807.624	281	0.0190932	685	0.00298923	878	2361
RND3	0.000423523	244	3	273	807.624	281	0.0190932	685	0.00298923	879	2362
ABL2	0.000244299	769	2	452	0	529	0.0191268	353	0.0526334	270	2373
CLEC1A	0.000244299	769	2	452	0	529	0.0191268	353	0.0526334	270	2373
STARD3NL	0.000244299	769	2	452	0	529	0.0191268	353	0.0526334	270	2373
LIPA	0.000244299	769	2	452	0	529	0.0191268	353	0.0526334	273	2376
CARD8	0.000244299	769	2	452	0	529	0.0191268	353	0.0526334	273	2376
RORA	0.000244299	769	2	452	0	529	0.0191268	353	0.0526334	273	2376
ADAMTS4	0.000244299	769	2	452	0	529	0.0191268	353	0.0526334	276	2379
SLCO2A1	0.000244299	769	2	452	0	529	0.0191268	353	0.0526334	276	2379
GIMAP8	0.000244299	769	2	452	0	529	0.0191268	353	0.0526334	276	2379
PLAT	0.000244299	769	2	452	0	529	0.0191268	353	0.0526334	276	2379
HLA-DRB1	0.000244299	769	2	452	0	529	0.0191268	353	0.0526334	276	2379
RBPMS	0.000244299	769	2	452	0	529	0.0191268	353	0.0526334	276	2379
PROCR	0.000244299	769	2	452	0	529	0.0191268	353	0.0526334	276	2379
ITM2B	0.000244299	769	2	452	0	529	0.0191268	353	0.0526334	276	2379
PXDN	0.000244299	769	2	452	0	529	0.0191268	353	0.0526334	276	2379
TNKS1BP1	0.000244299	769	2	452	0	529	0.0191268	353	0.0526334	276	2379
PRKCH	0.000244299	769	2	452	0	529	0.0191268	353	0.0526334	276	2379
STC2	0.000244299	769	2	452	0	529	0.0191268	353	0.0526334	276	2379
TSPAN9	0.000244299	769	2	452	0	529	0.0191268	353	0.0526334	276	2379
MGLL	0.000244299	769	2	452	0	529	0.0191268	353	0.0526334	276	2379
CFLAR	0.000244299	769	2	452	0	529	0.0191268	353	0.0526334	276	2379
SNRPN	0.000244299	769	2	452	0	529	0.0191268	353	0.0526334	276	2379
CHD2	0.00307904	29	17	34	28461.3	36	0.0190121	999	0.00110263	1295	2393
ITM2A	0.000244299	769	2	452	0	529	0.0191268	353	0.0526334	292	2395
LMCD1	0.000244299	769	2	452	0	529	0.0191268	353	0.0526334	292	2395
CLIC4	0.000244299	769	2	452	0	529	0.0191268	353	0.0526334	292	2395
IL6ST	0.000244299	769	2	452	0	529	0.0191268	353	0.0526334	292	2395
IFITM3	0.000244299	769	2	452	0	529	0.0191268	353	0.0526334	292	2395
BST2	0.000244299	769	2	452	0	529	0.0191268	353	0.0526334	292	2395
JAM2	0.000244299	769	2	452	0	529	0.0191268	353	0.0526334	292	2395
LAMB2	0.000244299	769	2	452	0	529	0.0191268	353	0.0526334	292	2395
ZNF521	0.000244299	769	2	452	0	529	0.0191268	353	0.0526334	292	2395
MAGEH1	0.000244299	769	2	452	0	529	0.0191268	353	0.0526334	292	2395
TMEM50A	0.000244299	769	2	452	0	529	0.0191268	353	0.0526334	292	2395
LIMS1	0.000244299	769	2	452	0	529	0.0191268	353	0.0526334	292	2395
SNRK	0.000244299	769	2	452	0	529	0.0191268	353	0.0526334	292	2395
UBE2E2	0.000244299	769	2	452	0	529	0.0191268	353	0.0526334	292	2395
PLXDC2	0.000244299	769	2	452	0	529	0.0191268	353	0.0526334	292	2395
TMTC1	0.000244299	769	2	452	0	529	0.0191268	353	0.0526334	292	2395
HLA-DQA1	0.000244299	769	2	452	0	529	0.0191268	353	0.0526334	292	2395
CRIM1	0.000244299	769	2	452	0	529	0.0191268	353	0.0526334	292	2395
FAM126A	0.000244299	769	2	452	0	529	0.0191268	353	0.0526334	292	2395
BGN	0.000244299	769	2	452	0	529	0.0191268	353	0.0526334	292	2395
STAT5A	0.000953182	59	7	58	6299.29	140	0.0189317	1334	0.00617992	806	2397
AHR	0.00154808	47	9	49	14641.7	65	0.0189261	1397	0.00403364	839	2397
ALDH2	0.000443914	229	3	273	2663.3	221	0.0190783	716	0.00184949	961	2400
FAM3D	0.000443914	229	3	273	2663.3	221	0.0190783	716	0.00184949	962	2401
CD200	0.000244299	769	2	452	0	529	0.0191268	353	0.0526334	312	2415
DNM3	0.000244299	769	2	452	0	529	0.0191268	353	0.0526334	312	2415
RBP7	0.000244299	769	2	452	0	529	0.0191268	353	0.0526334	312	2415
PPIC	0.000244299	769	2	452	0	529	0.0191268	353	0.0526334	312	2415
PRSS23	0.000244299	769	2	452	0	529	0.0191268	353	0.0526334	312	2415
HLA-DRA	0.000244299	769	2	452	0	529	0.0191268	353	0.0526334	312	2415
NFIB	0.000244299	769	2	452	0	529	0.0191268	353	0.0526334	312	2415
SYNPO	0.000244299	769	2	452	0	529	0.0191268	353	0.0526334	312	2415
QKI	0.000244299	769	2	452	0	529	0.0191268	353	0.0526334	312	2415
SNAI1	0.000244299	769	2	452	0	529	0.0191268	353	0.0526334	312	2415
LOXL2	0.000244299	769	2	452	0	529	0.0191268	353	0.0526334	312	2415
DPYSL2	0.000244299	769	2	452	0	529	0.0191268	353	0.0526334	312	2415
ATP1B3	0.000244299	769	2	452	0	529	0.0191268	353	0.0526334	312	2415
ENPP2	0.000244299	769	2	452	0	529	0.0191268	353	0.0526334	312	2415
SOX18	0.000244299	769	2	452	0	529	0.0191268	353	0.0526334	312	2415
CCDC3	0.000244299	769	2	452	0	529	0.0191268	353	0.0526334	312	2415
APBB2	0.000244299	769	2	452	0	529	0.0191268	353	0.0526334	312	2415
FAM174A	0.000244299	769	2	452	0	529	0.0191268	353	0.0526334	312	2415
TAX1BP3	0.000244299	769	2	452	0	529	0.0191268	353	0.0526334	312	2415
KLF5	0.00413257	22	28	24	30905.1	31	0.0190192	994	0.000891717	1349	2420
PRKAR1A	0.000323318	558	3	273	35.4777	409	0.0190622	750	0.0313238	436	2426
RAMP3	0.000244299	769	2	452	0	529	0.0191268	353	0.0526334	331	2434
STOM	0.000244299	769	2	452	0	529	0.0191268	353	0.0526334	331	2434
BMPR2	0.000244299	769	2	452	0	529	0.0191268	353	0.0526334	331	2434
CFI	0.000244299	769	2	452	0	529	0.0191268	353	0.0526334	331	2434
CCL14	0.000244299	769	2	452	0	529	0.0191268	353	0.0526334	331	2434
CASP4	0.000244299	769	2	452	0	529	0.0191268	353	0.0526334	331	2434
LPAR6	0.000244299	769	2	452	0	529	0.0191268	353	0.0526334	331	2434
MPZL2	0.000244299	769	2	452	0	529	0.0191268	353	0.0526334	331	2434
UACA	0.000244299	769	2	452	0	529	0.0191268	353	0.0526334	331	2434
MPV17	0.000244299	769	2	452	0	529	0.0191268	353	0.0526334	331	2434
TMSB4X	0.000244299	769	2	452	0	529	0.0191268	353	0.0526334	331	2434
FOXA1	0.00162512	44	10	46	13271.4	77	0.0189326	1333	0.00258371	936	2436
NFKBIZ	0.000495591	155	4	152	0	529	0.0190685	744	0.00368505	856	2436
CD36	0.000275145	717	2	452	713.733	296	0.0190982	517	0.028932	458	2440
CFH	0.000244299	769	2	452	0	529	0.0191268	353	0.0526334	342	2445
OAZ2	0.000244299	769	2	452	0	529	0.0191268	353	0.0526334	342	2445
PDLIM1	0.000244299	769	2	452	0	529	0.0191268	353	0.0526334	342	2445
GJA4	0.000244299	769	2	452	0	529	0.0191268	353	0.0526334	342	2445
TSPAN4	0.000244299	769	2	452	0	529	0.0191268	353	0.0526334	342	2445
POGLUT1	0.000244299	769	2	452	0	529	0.0191268	353	0.0526334	342	2445
NAA38	0.000244299	769	2	452	0	529	0.0191268	353	0.0526334	342	2445
DOK5	0.000244299	769	2	452	0	529	0.0191268	353	0.0526334	342	2445
FRMD4B	0.000244299	769	2	452	0	529	0.0191268	353	0.0526334	342	2445
APOL3	0.000244299	769	2	452	0	529	0.0191268	353	0.0526334	342	2445
ANKRD28	0.000244299	769	2	452	0	529	0.0191268	353	0.0526334	342	2445
DEGS1	0.000244299	769	2	452	0	529	0.0191268	353	0.0526334	342	2445
FAM107A	0.000244299	769	2	452	0	529	0.0191268	353	0.0526334	342	2445
TSPAN31	0.000244299	769	2	452	0	529	0.0191268	353	0.0526334	342	2445
BMP6	0.000244299	769	2	452	0	529	0.0191268	353	0.0526334	342	2445
MBNL2	0.000244299	769	2	452	0	529	0.0191268	353	0.0526334	342	2445
RFXAP	0.000976066	58	5	92	8370	114	0.0189619	1214	0.00179179	969	2447
MSX2	0.000903786	61	5	92	6934.2	136	0.0189703	1209	0.00194149	958	2456
BDH2	0.000310457	603	3	273	0	529	0.0190951	682	0.0432837	374	2461
PELO	0.000244299	769	2	452	0	529	0.0191268	353	0.0526334	358	2461
ADCY4	0.000244299	769	2	452	0	529	0.0191268	353	0.0526334	359	2462
MFNG	0.000310457	603	3	273	0	529	0.0190951	682	0.0432837	375	2462
PLK3	0.000491763	158	4	152	0	529	0.0190566	774	0.00368837	855	2468
CD63	0.000268696	724	2	452	1299.41	270	0.0191538	196	0.00431114	830	2472
CYP3A5	0.000432865	237	3	273	2087.19	246	0.0190605	764	0.00185489	960	2480
MVP	0.000397907	339	3	273	421.263	314	0.0190878	697	0.00331141	859	2482
HSPA5	0.000394561	344	3	273	0	529	0.0191001	511	0.00416228	836	2493
MAFF	0.000394561	344	3	273	0	529	0.0191001	511	0.00416228	837	2494
ACADVL	0.000394561	344	3	273	0	529	0.0191001	511	0.00416228	838	2495
CBLB	0.000372861	380	3	273	6681.51	137	0.0190111	1000	0.0198249	714	2504
HIGD1B	0.000256444	745	2	452	273.797	330	0.0190972	523	0.0289341	457	2507
LEKR1	0.000507609	145	4	152	1078.52	275	0.0190135	998	0.00223158	943	2513
AGPAT2	0.000418278	251	3	273	1024.28	277	0.0190601	765	0.00200754	957	2523
NHSL2	0.000315856	595	2	452	12649.5	80	0.0190563	775	0.0238997	642	2544
SPINT1	0.000402877	298	3	273	83.0341	377	0.0190737	718	0.00283096	882	2548
XBP1	0.00718751	16	36	21	67825.5	17	0.0189758	1160	0.000934319	1346	2560
ZYX	0.000238932	912	2	452	0	529	0.0191341	295	0.0417613	379	2567
TSPAN14	0.000238932	912	2	452	0	529	0.0191341	295	0.0417613	379	2567
SELP	0.000238932	912	2	452	0	529	0.0191341	295	0.0417613	381	2569
PLEKHO2	0.000238932	912	2	452	0	529	0.0191341	295	0.0417613	381	2569
PDE2A	0.000238932	912	2	452	0	529	0.0191341	295	0.0417613	381	2569
CHIC2	0.000238932	912	2	452	0	529	0.0191341	295	0.0417613	381	2569
FABP5	0.000238932	912	2	452	0	529	0.0191341	295	0.0417613	385	2573
YRDC	0.000238932	912	2	452	0	529	0.0191341	295	0.0417613	385	2573
TEX264	0.000238932	912	2	452	0	529	0.0191341	295	0.0417613	387	2575
GIMAP1	0.000238932	912	2	452	0	529	0.0191341	295	0.0417613	387	2575
LRCH1	0.000238932	912	2	452	0	529	0.0191341	295	0.0417613	389	2577
HSP90AB1	0.00031212	602	2	452	821.723	280	0.0191307	318	0.00237669	940	2592
TRAPPC1	0.000298372	633	2	452	4462.41	178	0.0190786	715	0.0240074	640	2618
SDCBP2	0.000402419	300	3	273	0	529	0.0190926	691	0.00380706	849	2642
ATF1	0.00211982	37	14	36	15226.3	62	0.0189776	1157	0.000836205	1351	2643
NR4A2	0.000402419	300	3	273	0	529	0.0190926	691	0.00380706	850	2643
PMAIP1	0.000402419	300	3	273	0	529	0.0190926	691	0.00380706	851	2644
TRIB1	0.000402419	300	3	273	0	529	0.0190926	691	0.00380706	852	2645
IFITM1	0.00024716	763	2	452	0	529	0.019106	493	0.0315182	431	2668
TM2D2	0.00024716	763	2	452	0	529	0.019106	493	0.0315182	431	2668
IFITM2	0.00024716	763	2	452	0	529	0.019106	493	0.0315182	433	2670
PPP1R1C	0.000420947	249	3	273	5252.19	159	0.0189884	1026	0.00170212	974	2681
FAM46A	0.000341966	435	2	452	28119.8	38	0.0190542	787	0.00165552	980	2692
RFX5	0.00172157	41	10	46	14639.5	66	0.0187825	1602	0.00254525	938	2693
EIF4A2	0.000393877	349	3	273	0	529	0.0190919	695	0.00366331	857	2703
NMI	0.00033099	463	2	452	13645.6	74	0.0190671	746	0.00174055	972	2707
A4GALT	0.000240375	862	2	452	0	529	0.0191062	475	0.0417062	390	2708
SLC39A1	0.00033099	463	2	452	13645.6	74	0.0190671	746	0.00174055	973	2708
SERPINH1	0.000240375	862	2	452	0	529	0.0191062	475	0.0417062	391	2709
ASAP1	0.000240375	862	2	452	0	529	0.0191062	475	0.0417062	391	2709
ITGA1	0.000240375	862	2	452	0	529	0.0191062	475	0.0417062	391	2709
CNRIP1	0.000240375	862	2	452	0	529	0.0191062	475	0.0417062	391	2709
RPGR	0.000240375	862	2	452	0	529	0.0191062	475	0.0417062	391	2709
TMEM173	0.000240375	862	2	452	0	529	0.0191062	475	0.0417062	396	2714
FCN3	0.000240375	862	2	452	0	529	0.0191062	475	0.0417062	396	2714
GMFG	0.000240375	862	2	452	0	529	0.0191062	475	0.0417062	396	2714
TCEA2	0.000240375	862	2	452	0	529	0.0191062	475	0.0417062	399	2717
PTP4A3	0.000240375	862	2	452	0	529	0.0191062	475	0.0417062	399	2717
GPR4	0.000240375	862	2	452	0	529	0.0191062	475	0.0417062	399	2717
ETS2	0.000240375	862	2	452	0	529	0.0191062	475	0.0417062	399	2717
ODF2L	0.000240375	862	2	452	0	529	0.0191062	475	0.0417062	403	2721
JMJD1C	0.000240375	862	2	452	0	529	0.0191062	475	0.0417062	403	2721
SCHIP1	0.000240375	862	2	452	0	529	0.0191062	475	0.0417062	403	2721
ADAM15	0.000240375	862	2	452	0	529	0.0191062	475	0.0417062	403	2721
UTRN	0.000240375	862	2	452	0	529	0.0191062	475	0.0417062	407	2725
EIF5	0.000395574	343	3	273	373.695	321	0.0190481	871	0.00268903	921	2729
SFMBT2	0.00030681	617	3	273	13.8573	507	0.0190365	893	0.029793	451	2741
HES4	0.000575279	116	6	66	21.3667	502	0.0189337	1331	0.0132406	728	2743
ANXA11	0.000459052	222	3	273	14815	64	0.019003	1009	0.00127177	1184	2752
ARL6IP5	0.000272725	718	2	452	768.802	290	0.0191147	456	0.00395924	840	2756
CDKN1A	0.000393144	351	3	273	0	529	0.0190652	748	0.00317728	861	2762
PRR15L	0.00043797	235	3	273	1943.99	250	0.0190488	870	0.00146764	1159	2787
IGFBP3	0.000242485	860	2	452	0	529	0.0190984	516	0.0308886	437	2794
NR1I2	0.00186778	38	11	45	15122.5	63	0.018951	1319	0.00094831	1345	2810
RAPGEF4	0.000291419	671	2	452	848.88	279	0.0190579	767	0.0239049	641	2810
RBM39	0.000327812	471	2	452	7292.46	132	0.0190551	782	0.00166068	977	2814
RAB7A	0.000327812	471	2	452	7292.46	132	0.0190551	782	0.00166068	978	2815
TXNIP	0.000327812	471	2	452	7292.46	132	0.0190551	782	0.00166068	979	2816
SF3B4	0.000341584	439	2	452	13732	72	0.0190437	876	0.00155206	1004	2843
UPP1	0.0002355	937	2	452	0	529	0.0191007	508	0.035152	422	2848
MAST4	0.0002355	937	2	452	0	529	0.0191007	508	0.035152	423	2849
PEAR1	0.0002355	937	2	452	0	529	0.0191007	508	0.035152	423	2849
SLC2A3	0.000234484	942	2	452	0	529	0.0190982	517	0.0355139	419	2859
FEZ2	0.000234484	942	2	452	0	529	0.0190982	517	0.0355139	420	2860
NES	0.000235777	935	2	452	0	529	0.0190978	520	0.0325884	426	2862
CNKSR3	0.000235777	935	2	452	0	529	0.0190978	520	0.0325884	426	2862
HERC1	0.000235287	940	2	452	0	529	0.019097	524	0.0315399	429	2874
LIFR	0.000235287	940	2	452	0	529	0.019097	524	0.0315399	430	2875
TSPAN1	0.000422378	247	3	273	2858.09	213	0.0190148	996	0.00134395	1174	2903
MGAT1	0.000235801	934	2	452	31.9961	414	0.0190836	698	0.036831	417	2915
LRRFIP2	0.000349329	425	2	452	10270.3	99	0.0190353	895	0.00154872	1064	2935
MLX	0.00246279	33	13	41	21172.7	47	0.0188608	1462	0.000717696	1354	2937
FIS1	0.000324481	514	2	452	6981.61	135	0.019049	869	0.00167551	976	2946
ID2	0.000389145	359	3	273	0	529	0.0190495	867	0.00262054	924	2952
LIMA1	0.000341603	438	2	452	4725.4	168	0.0190368	891	0.00155249	1003	2952
CREB3L4	0.00158457	46	9	49	12597.8	81	0.0189054	1444	0.000842437	1350	2970
PHKG2	0.000323025	560	2	452	2732.18	215	0.0190539	788	0.00164471	981	2996
RNF4	0.000323025	560	2	452	2732.18	215	0.0190539	788	0.00164471	982	2997
GPRC5C	0.000323025	560	2	452	2732.18	215	0.0190539	788	0.00164471	983	2998
VASP	0.000323025	560	2	452	2732.18	215	0.0190539	788	0.00164471	984	2999
DDIT4	0.000323025	560	2	452	2732.18	215	0.0190539	788	0.00164471	985	3000
ARL2BP	0.000296336	636	2	452	3389.93	198	0.019031	991	0.0131204	729	3006
TMBIM1	0.000234358	944	2	452	0	529	0.0190929	688	0.0368861	414	3027
GGT5	0.000234358	944	2	452	0	529	0.0190929	688	0.0368861	415	3028
MAFK	0.000376325	376	2	452	2094	237	0.0190334	899	0.00154851	1065	3029
SNX3	0.000234358	944	2	452	0	529	0.0190929	688	0.0368861	416	3029
ETFB	0.000316363	592	2	452	2225.89	232	0.0190607	762	0.00160281	995	3033
UGP2	0.000316363	592	2	452	2225.89	232	0.0190607	762	0.00160281	996	3034
TJP1	0.000292992	661	2	452	3011.48	204	0.0190086	1004	0.0130493	730	3051
PRKACB	0.000292992	661	2	452	3011.48	204	0.0190086	1004	0.0130493	730	3051
ARHGEF7	0.000331381	462	2	452	8364	117	0.0189567	1278	0.0129626	754	3063
TMEM176A	0.000607744	103	4	152	3344.47	200	0.0189641	1213	0.000389745	1400	3068
AKAP9	0.000385317	361	3	273	0	529	0.0190157	995	0.00262385	923	3081
TRA2A	0.000332504	458	2	452	1668.94	255	0.0190437	876	0.00155011	1063	3104
ACTG1	0.000292145	666	2	452	204.602	340	0.0190613	757	0.00274587	893	3108
TINAGL1	0.000292145	666	2	452	204.602	340	0.0190613	757	0.00274587	894	3109
HNRNPF	0.000292145	666	2	452	204.602	340	0.0190613	757	0.00274587	894	3109
NELFE	0.00396893	23	21	27	38978.9	23	0.0189029	1446	0.000168082	1591	3110
KRT8	0.000292145	666	2	452	204.602	340	0.0190613	757	0.00274587	896	3111
TAPBP	0.000292145	666	2	452	204.602	340	0.0190613	757	0.00274587	897	3112
MALAT1	0.000384584	363	3	273	0	529	0.0189963	1013	0.00213782	945	3123
FAM120AOS	0.00033502	450	2	452	16115.2	60	0.0190238	992	0.00138865	1173	3127
LGALS4	0.000588868	111	4	152	1747.31	253	0.0189654	1211	0.000388118	1401	3128
AHCY	0.00030639	618	2	452	737.154	293	0.0190519	794	0.00157287	998	3155
LAD1	0.00030639	618	2	452	737.154	293	0.0190519	794	0.00157287	999	3156
LRP10	0.00046738	200	3	273	11635.4	90	0.0189682	1210	0.000453888	1398	3171
ATAD2	0.000339175	442	2	452	14347.5	67	0.0189649	1212	0.00155302	1002	3175
ANAPC11	0.000320653	572	2	452	4658.22	173	0.0189992	1010	0.00167883	975	3182
STAT1	0.00226822	35	12	42	19545.9	51	0.0188455	1469	0.00018299	1587	3184
TMEM97	0.000345996	430	2	452	7913.53	124	0.0190093	1001	0.00130361	1178	3185
VAPA	0.000345996	430	2	452	7913.53	124	0.0190093	1001	0.00130361	1179	3186
CA9	0.000345996	430	2	452	7913.53	124	0.0190093	1001	0.00130361	1180	3187
LCP2	0.000230926	1026	2	452	0	529	0.0190618	751	0.0302768	444	3202
MACF1	0.000230926	1026	2	452	0	529	0.0190618	751	0.0302768	445	3203
PODNL1	0.000230926	1026	2	452	0	529	0.0190618	751	0.0302768	445	3203
WSCD1	0.000230926	1026	2	452	0	529	0.0190618	751	0.0302768	445	3203
TMEM110-MUSTN1	0.000230926	1026	2	452	0	529	0.0190618	751	0.0302768	445	3203
MCAT	0.000230926	1026	2	452	0	529	0.0190618	751	0.0302768	449	3207
SUB1	0.000305315	622	2	452	1588.52	256	0.0190361	894	0.00160821	994	3218
HES1	0.000288115	676	2	452	0	529	0.0190797	703	0.00309777	863	3223
PLD3	0.000288115	676	2	452	0	529	0.0190797	703	0.00309777	863	3223
CIRBP	0.000288115	676	2	452	0	529	0.0190797	703	0.00309777	865	3225
ELOF1	0.000303961	631	2	452	1121.17	274	0.0190405	883	0.00164099	986	3226
PTMA	0.000288115	676	2	452	0	529	0.0190797	703	0.00309777	866	3226
UBB	0.000288115	676	2	452	0	529	0.0190797	703	0.00309777	867	3227
REXO2	0.000288115	676	2	452	0	529	0.0190797	703	0.00309777	868	3228
SPTBN1	0.000288115	676	2	452	0	529	0.0190797	703	0.00309777	869	3229
WDR45	0.000288115	676	2	452	0	529	0.0190797	703	0.00309777	870	3230
DUSP6	0.000242586	859	2	452	0	529	0.0190583	766	0.026643	625	3231
JUP	0.000288115	676	2	452	0	529	0.0190797	703	0.00309777	871	3231
CDK5RAP3	0.000288115	676	2	452	0	529	0.0190797	703	0.00309777	872	3232
MYL6	0.000288115	676	2	452	0	529	0.0190797	703	0.00309777	873	3233
ASAH1	0.00030964	605	2	452	752.797	291	0.0190383	884	0.00157127	1001	3233
ZFP36L2	0.000288115	676	2	452	0	529	0.0190797	703	0.00309777	874	3234
DEDD2	0.000295973	637	2	452	0	529	0.0190727	720	0.00274255	898	3236
PPARG	0.000295973	637	2	452	0	529	0.0190727	720	0.00274255	899	3237
RNF139	0.000295973	637	2	452	0	529	0.0190727	720	0.00274255	900	3238
MACC1	0.000295973	637	2	452	0	529	0.0190727	720	0.00274255	900	3238
CD82	0.000295973	637	2	452	0	529	0.0190727	720	0.00274255	902	3240
NCOA7	0.000295973	637	2	452	0	529	0.0190727	720	0.00274255	903	3241
HIGD1A	0.000295973	637	2	452	0	529	0.0190727	720	0.00274255	903	3241
H3F3B	0.000295973	637	2	452	0	529	0.0190727	720	0.00274255	905	3243
EIF1	0.000295973	637	2	452	0	529	0.0190727	720	0.00274255	905	3243
R3HCC1	0.000295973	637	2	452	0	529	0.0190727	720	0.00274255	905	3243
PARD6B	0.000295973	637	2	452	0	529	0.0190727	720	0.00274255	908	3246
TGIF1	0.000295973	637	2	452	0	529	0.0190727	720	0.00274255	909	3247
RBM7	0.000295973	637	2	452	0	529	0.0190727	720	0.00274255	910	3248
TSC22D1	0.000295973	637	2	452	0	529	0.0190727	720	0.00274255	911	3249
SRSF3	0.000295973	637	2	452	0	529	0.0190727	720	0.00274255	911	3249
NINJ1	0.000295973	637	2	452	0	529	0.0190727	720	0.00274255	911	3249
CDK2AP2	0.000295973	637	2	452	0	529	0.0190727	720	0.00274255	914	3252
UBQLN1	0.000295973	637	2	452	0	529	0.0190727	720	0.00274255	914	3252
NDEL1	0.000295973	637	2	452	0	529	0.0190727	720	0.00274255	916	3254
CSDE1	0.000295973	637	2	452	0	529	0.0190727	720	0.00274255	917	3255
F11R	0.000295973	637	2	452	0	529	0.0190727	720	0.00274255	918	3256
YPEL5	0.000295973	637	2	452	0	529	0.0190727	720	0.00274255	918	3256
PSAP	0.000295973	637	2	452	0	529	0.0190727	720	0.00274255	920	3258
GFI1B	0.00036568	388	2	452	2094	243	0.0189609	1215	0.00178734	970	3268
MAD2L1BP	0.000328511	468	2	452	4681.04	170	0.0190078	1006	0.00132361	1176	3272
DDX47	0.000328511	468	2	452	4681.04	170	0.0190078	1006	0.00132361	1177	3273
CDC42EP4	0.000327055	478	2	452	5369.43	156	0.0190073	1008	0.00129281	1181	3275
INPP1	0.000292956	663	2	452	242.324	333	0.0190453	874	0.0016212	991	3313
KLHL25	0.000292956	663	2	452	242.324	333	0.0190453	874	0.0016212	992	3314
S100A14	0.000308487	610	2	452	0	529	0.0190579	767	0.0017939	963	3321
TMPRSS4	0.000308487	610	2	452	0	529	0.0190579	767	0.0017939	964	3322
HSD17B2	0.000308487	610	2	452	0	529	0.0190579	767	0.0017939	965	3323
EPS8L2	0.000290728	673	2	452	216.66	338	0.0190371	890	0.00176086	971	3324
GALE	0.000308487	610	2	452	0	529	0.0190579	767	0.0017939	966	3324
FXYD3	0.000308487	610	2	452	0	529	0.0190579	767	0.0017939	967	3325
PRR15	0.000308487	610	2	452	0	529	0.0190579	767	0.0017939	968	3326
DPAGT1	0.000237425	929	2	452	0	529	0.0190544	786	0.0251141	631	3327
ITPKB	0.000237911	928	2	452	0	529	0.0190529	793	0.0260134	626	3328
HMGCS2	0.000463415	219	3	273	1575.12	257	0.0189604	1216	0.000362477	1403	3368
CAPG	0.000463415	219	3	273	1575.12	257	0.0189604	1216	0.000362477	1404	3369
DNAJA1	0.000287383	689	2	452	0	529	0.0190552	776	0.00261174	930	3376
PDLIM5	0.000287383	689	2	452	0	529	0.0190552	776	0.00261174	931	3377
SLC20A1	0.000287383	689	2	452	0	529	0.0190552	776	0.00261174	932	3378
GGNBP2	0.000287383	689	2	452	0	529	0.0190552	776	0.00261174	932	3378
RRBP1	0.000287383	689	2	452	0	529	0.0190552	776	0.00261174	932	3378
DUSP12	0.000323102	559	2	452	4993.42	162	0.0189921	1020	0.00126962	1185	3378
ERRFI1	0.000291412	672	2	452	0	529	0.0190549	785	0.00225984	942	3380
HSPH1	0.000287383	689	2	452	0	529	0.0190552	776	0.00261174	935	3381
NFE2L2	0.000323776	547	2	452	4278.14	180	0.0189926	1018	0.00126739	1188	3385
FAM102A	0.000312517	600	2	452	807.624	281	0.0190353	895	0.001442	1160	3388
SLC44A4	0.000312517	600	2	452	807.624	281	0.0190353	895	0.001442	1161	3389
HOXA7	0.000869424	66	4	152	6279	141	0.0187917	1535	0.000193802	1520	3414
CCL20	0.000327084	477	2	452	1210.85	273	0.0189911	1022	0.00119705	1193	3417
EMP2	0.000257099	744	2	452	172.277	358	0.018978	1156	0.0143813	725	3435
RTN4	0.000318336	588	2	452	14139.8	70	0.0189044	1445	0.00276875	885	3440
IVNS1ABP	0.000283555	697	2	452	0	529	0.0190427	878	0.00261506	925	3481
SOD2	0.000283555	697	2	452	0	529	0.0190427	878	0.00261506	925	3481
MCL1	0.000283555	697	2	452	0	529	0.0190427	878	0.00261506	927	3483
KDM2A	0.000283555	697	2	452	0	529	0.0190427	878	0.00261506	927	3483
SERINC2	0.000283555	697	2	452	0	529	0.0190427	878	0.00261506	929	3485
BTG1	0.000286698	696	2	452	0	529	0.0190461	873	0.00211276	950	3500
GCHFR	0.000347534	428	2	452	10529.9	95	0.0189807	1133	0.000439999	1399	3507
NFATC2	0.000342503	433	3	273	1.275	519	0.0188164	1480	0.00625457	805	3510
ZNF638	0.000283383	702	2	452	0	529	0.0190373	886	0.002055	953	3522
ANKRD37	0.000283383	702	2	452	0	529	0.0190373	886	0.002055	954	3523
HSPB1	0.000283383	702	2	452	0	529	0.0190373	886	0.002055	954	3523
SDC4	0.000309344	608	2	452	1684.02	254	0.0189916	1021	0.00125631	1189	3524
HSPA1B	0.000283383	702	2	452	0	529	0.0190373	886	0.002055	956	3525
KDELR3	0.00031367	598	2	452	774.519	288	0.0189988	1011	0.00121937	1191	3540
AMD1	0.00031367	598	2	452	774.519	288	0.0189988	1011	0.00121937	1192	3541
CDH17	0.00028784	688	2	452	0	529	0.0190366	892	0.00163564	987	3548
TIMP2	0.000230435	1057	2	452	0	529	0.0190349	898	0.0259588	627	3563
SOX5	0.000827208	71	4	152	6279	143	0.0187793	1606	0.000152412	1595	3567
YY1	0.00324132	27	17	34	30704.9	32	0.0187521	1711	8.59824e-05	1808	3612
ERN2	0.00028287	706	2	452	0	529	0.0189908	1023	0.00211608	949	3659
SORBS2	0.000292362	665	2	452	561.124	302	0.0188709	1449	0.00647085	798	3666
LMO7	0.000301829	632	2	452	481.572	306	0.0189924	1019	0.00109015	1296	3705
E2F6	0.000849307	68	4	152	6279	143	0.018613	1961	0.000373657	1402	3726
HIVEP2	0.000368793	383	2	452	2094	242	0.0187998	1502	0.00143064	1162	3741
MAP7	0.000339569	441	2	452	5516.57	154	0.0189535	1318	0.000344162	1405	3770
GRB7	0.000279555	713	2	452	0	529	0.0189876	1126	0.00205832	952	3772
CHST11	0.000233988	947	2	452	24.8513	499	0.0189765	1159	0.0150862	723	3780
CEACAM7	0.000358509	416	2	452	5223.12	160	0.0189347	1326	0.000267314	1427	3781
CLDN14	0.000224543	1062	2	452	0	529	0.0189891	1024	0.0197666	715	3782
LLGL2	0.000364978	389	2	452	4186	185	0.0189114	1415	0.000566007	1358	3799
MNT	0.000282138	710	2	452	0	529	0.0189839	1128	0.00163005	988	3807
SSFA2	0.000282138	710	2	452	0	529	0.0189839	1128	0.00163005	989	3808
SPOP	0.000303985	629	2	452	0	529	0.0189935	1016	0.00127335	1182	3808
CXCL2	0.000303985	629	2	452	0	529	0.0189935	1016	0.00127335	1183	3809
PROM2	0.000282138	710	2	452	0	529	0.0189839	1128	0.00163005	990	3809
GJB1	0.000347135	429	2	452	4193.33	184	0.0189383	1322	0.000270901	1426	3813
CCDC57	0.000305345	621	2	452	0	529	0.0189578	1219	0.00161766	993	3814
CD55	0.000296986	634	2	452	0	529	0.0189956	1014	0.00126929	1186	3815
SLC2A1	0.000296986	634	2	452	0	529	0.0189956	1014	0.00126929	1187	3816
TMEM2	0.000278822	714	2	452	0	529	0.0189864	1127	0.00157228	1000	3822
DST	0.00033672	444	2	452	5304.03	158	0.0189149	1414	0.000586176	1357	3825
ELF5	0.000383129	365	2	452	2094	237	0.018777	1616	0.00151594	1157	3827
CHURC1	0.000365873	387	2	452	2257.74	231	0.0189327	1332	0.000248169	1429	3831
SF1	0.000534944	132	3	273	2167.32	234	0.0188542	1465	0.00010024	1755	3859
LMBR1	0.000305079	623	2	452	275.964	329	0.0189766	1158	0.00108856	1297	3859
DCUN1D5	0.000417423	252	2	452	8364	116	0.018792	1534	0.000193482	1524	3878
COPS7A	0.00035541	418	2	452	8253.34	121	0.018858	1463	0.000248906	1428	3882
RNF10	0.000288395	674	2	452	182.109	356	0.0189827	1131	0.00113848	1293	3906
SPG21	0.000288395	674	2	452	182.109	356	0.0189827	1131	0.00113848	1293	3906
CCNB1	0.000363527	390	2	452	3436.82	194	0.0188533	1466	0.000321603	1408	3910
CDC20	0.000363527	390	2	452	3436.82	194	0.0188533	1466	0.000321603	1409	3911
MYBL1	0.00138676	49	7	58	10461	96	0.0187136	1796	5.18827e-05	1914	3913
PANK2	0.000227279	1059	2	452	0	529	0.018975	1161	0.016786	719	3920
CLINT1	0.000362072	392	2	452	3416.48	196	0.0188641	1460	0.000290806	1421	3921
SLC35B1	0.000362072	392	2	452	3416.48	196	0.0188641	1460	0.000290806	1422	3922
TRIM31	0.000341809	436	2	452	790.77	286	0.0189342	1329	0.000273945	1423	3926
TMEM176B	0.000341809	436	2	452	790.77	286	0.0189342	1329	0.000273945	1424	3927
CGN	0.000329644	466	2	452	260.008	331	0.0189356	1325	0.000597244	1356	3930
VIL1	0.000332907	452	2	452	437.407	307	0.0189552	1312	0.000302262	1412	3935
PCK1	0.000332907	452	2	452	437.407	307	0.0189552	1312	0.000302262	1413	3936
SRI	0.000332907	452	2	452	437.407	307	0.0189552	1312	0.000302262	1414	3937
CAPN8	0.000332907	452	2	452	437.407	307	0.0189552	1312	0.000302262	1415	3938
PHGR1	0.000332907	452	2	452	437.407	307	0.0189552	1312	0.000302262	1416	3939
CEACAM5	0.000332907	452	2	452	437.407	307	0.0189552	1312	0.000302262	1417	3940
MCM5	0.000381013	372	2	452	2545.96	225	0.0188169	1474	0.000301612	1418	3941
PCNA	0.000381013	371	2	452	2545.96	225	0.0188169	1474	0.000301612	1420	3942
TPX2	0.000381013	372	2	452	2545.96	225	0.0188169	1474	0.000301612	1419	3942
CSE1L	0.000397222	341	2	452	7304.5	130	0.018793	1532	0.000193643	1521	3976
STARD7	0.000397222	342	2	452	7304.5	130	0.018793	1532	0.000193643	1522	3978
TBX20	0.000430267	240	2	452	2094	243	0.0187481	1713	0.000828179	1353	4001
HAT1	0.000358894	415	2	452	4130.17	189	0.0188321	1472	0.000210935	1496	4024
PRSS3	0.000321858	567	2	452	498.663	304	0.0189374	1323	0.000307664	1410	4056
BDH1	0.000321858	567	2	452	498.663	304	0.0189374	1323	0.000307664	1411	4057
SCAMP1	0.000380649	374	2	452	2085.91	247	0.0188169	1474	0.000198583	1519	4066
EIF2S3	0.00036035	396	2	452	1568.93	259	0.0188078	1494	0.000241732	1492	4093
ORC4	0.00036035	395	2	452	1568.93	259	0.0188078	1494	0.000241732	1494	4094
MRPS34	0.00036035	396	2	452	1568.93	259	0.0188078	1494	0.000241732	1493	4094
TMEM92	0.000391061	355	2	452	2288.97	230	0.0187917	1535	0.000193563	1523	4095
ESYT1	0.000348687	426	2	452	1505.89	266	0.0188353	1471	0.000217366	1495	4110
ACTC1	0.000335343	449	2	452	1344.21	268	0.0188482	1468	0.000205571	1518	4155
TMEM216	0.000409469	257	2	452	12534	83	0.0187349	1716	0.000113544	1659	4167
XRCC6	0.000367426	384	2	452	1031.06	276	0.0188292	1473	0.000159987	1593	4178
DCAKD	0.000275553	716	2	452	60.4187	381	0.018856	1464	0.00132872	1175	4188
HNRNPH1	0.00036597	386	2	452	1327.04	269	0.0188434	1470	0.00012919	1618	4195
MSX1	0.000321392	569	2	452	54.0809	387	0.0189007	1447	0.000896208	1348	4203
PROS1	0.000159401	1845	1	843	0	529	0.0190968	527	0.0287543	466	4210
PSENEN	0.000159401	1845	1	843	0	529	0.0190968	527	0.0287543	467	4211
LXN	0.000159401	1845	1	843	0	529	0.0190968	527	0.0287543	468	4212
THSD1	0.000159401	1845	1	843	0	529	0.0190968	527	0.0287543	468	4212
ARL15	0.000159401	1845	1	843	0	529	0.0190968	527	0.0287543	468	4212
ARMCX1	0.000159401	1845	1	843	0	529	0.0190968	527	0.0287543	468	4212
DDX17	0.000159401	1845	1	843	0	529	0.0190968	527	0.0287543	468	4212
BICD2	0.000159401	1845	1	843	0	529	0.0190968	527	0.0287543	468	4212
TNFRSF6B	0.000159401	1845	1	843	0	529	0.0190968	527	0.0287543	468	4212
SRD5A3	0.000159401	1845	1	843	0	529	0.0190968	527	0.0287543	468	4212
HES6	0.00166813	42	8	51	12549.5	82	0.0184565	2030	1.11917e-05	2011	4216
CPXM2	0.000159401	1845	1	843	0	529	0.0190968	527	0.0287543	476	4220
AFAP1L1	0.000159401	1845	1	843	0	529	0.0190968	527	0.0287543	476	4220
DNAJC18	0.000159401	1845	1	843	0	529	0.0190968	527	0.0287543	476	4220
SMAD1	0.000159401	1845	1	843	0	529	0.0190968	527	0.0287543	476	4220
VASH1	0.000159401	1845	1	843	0	529	0.0190968	527	0.0287543	476	4220
ABCB1	0.000159401	1845	1	843	0	529	0.0190968	527	0.0287543	476	4220
GPR146	0.000159401	1845	1	843	0	529	0.0190968	527	0.0287543	476	4220
NDRG1	0.000159401	1845	1	843	0	529	0.0190968	527	0.0287543	476	4220
SCRN2	0.000159401	1845	1	843	0	529	0.0190968	527	0.0287543	476	4220
MYL9	0.000159401	1845	1	843	0	529	0.0190968	527	0.0287543	476	4220
PDLIM4	0.000159401	1845	1	843	0	529	0.0190968	527	0.0287543	476	4220
ESM1	0.000159401	1845	1	843	0	529	0.0190968	527	0.0287543	476	4220
ST8SIA4	0.000159401	1845	1	843	0	529	0.0190968	527	0.0287543	476	4220
CALU	0.000159401	1845	1	843	0	529	0.0190968	527	0.0287543	476	4220
DCLRE1B	0.000159401	1845	1	843	0	529	0.0190968	527	0.0287543	476	4220
DNAJC25-GNG10	0.000159401	1845	1	843	0	529	0.0190968	527	0.0287543	476	4220
KIAA1147	0.000159401	1845	1	843	0	529	0.0190968	527	0.0287543	476	4220
RNF181	0.000159401	1845	1	843	0	529	0.0190968	527	0.0287543	476	4220
SEMA4A	0.000159401	1845	1	843	0	529	0.0190968	527	0.0287543	476	4220
TTC28	0.000159401	1845	1	843	0	529	0.0190968	527	0.0287543	476	4220
KDELR1	0.000159401	1845	1	843	0	529	0.0190968	527	0.0287543	476	4220
MMP2	0.000159401	1845	1	843	0	529	0.0190968	527	0.0287543	497	4241
CXCL12	0.000159401	1845	1	843	0	529	0.0190968	527	0.0287543	497	4241
TMEM88	0.000159401	1845	1	843	0	529	0.0190968	527	0.0287543	497	4241
FNDC4	0.000159401	1845	1	843	0	529	0.0190968	527	0.0287543	497	4241
IL1R1	0.000159401	1845	1	843	0	529	0.0190968	527	0.0287543	497	4241
MTMR9LP	0.000159401	1845	1	843	0	529	0.0190968	527	0.0287543	497	4241
PRAF2	0.000159401	1845	1	843	0	529	0.0190968	527	0.0287543	497	4241
TMSB10	0.000159401	1845	1	843	0	529	0.0190968	527	0.0287543	497	4241
TGFB1I1	0.000159401	1845	1	843	0	529	0.0190968	527	0.0287543	497	4241
RASAL3	0.000159401	1845	1	843	0	529	0.0190968	527	0.0287543	497	4241
GPX3	0.000159401	1845	1	843	0	529	0.0190968	527	0.0287543	497	4241
SEC62	0.000159401	1845	1	843	0	529	0.0190968	527	0.0287543	497	4241
DDOST	0.000159401	1845	1	843	0	529	0.0190968	527	0.0287543	497	4241
ARPC1B	0.000159401	1845	1	843	0	529	0.0190968	527	0.0287543	497	4241
CHST1	0.000159401	1845	1	843	0	529	0.0190968	527	0.0287543	497	4241
ZZZ3	0.000159401	1845	1	843	0	529	0.0190968	527	0.0287543	497	4241
TMEM47	0.000159401	1845	1	843	0	529	0.0190968	527	0.0287543	497	4241
YES1	0.000159401	1845	1	843	0	529	0.0190968	527	0.0287543	497	4241
DNMT1	0.000159401	1845	1	843	0	529	0.0190968	527	0.0287543	497	4241
HLA-F	0.000159401	1845	1	843	0	529	0.0190968	527	0.0287543	497	4241
CARHSP1	0.000159401	1845	1	843	0	529	0.0190968	527	0.0287543	497	4241
EBF1	0.000159401	1845	1	843	0	529	0.0190968	527	0.0287543	497	4241
AEBP1	0.000159401	1845	1	843	0	529	0.0190968	527	0.0287543	497	4241
LYG2	0.000159401	1845	1	843	0	529	0.0190968	527	0.0287543	497	4241
NECAB1	0.000159401	1845	1	843	0	529	0.0190968	527	0.0287543	497	4241
CHST12	0.000159401	1845	1	843	0	529	0.0190968	527	0.0287543	497	4241
JAG2	0.000159401	1845	1	843	0	529	0.0190968	527	0.0287543	497	4241
COMMD6	0.000159401	1845	1	843	0	529	0.0190968	527	0.0287543	497	4241
TRIM69	0.000159401	1845	1	843	0	529	0.0190968	527	0.0287543	497	4241
TRIB2	0.000159401	1845	1	843	0	529	0.0190968	527	0.0287543	497	4241
PDGFD	0.000159401	1845	1	843	0	529	0.0190968	527	0.0287543	497	4241
BMX	0.000159401	1845	1	843	0	529	0.0190968	527	0.0287543	497	4241
SH3BP5	0.000159401	1845	1	843	0	529	0.0190968	527	0.0287543	497	4241
IMP3	0.000159401	1845	1	843	0	529	0.0190968	527	0.0287543	497	4241
LHX6	0.000159401	1845	1	843	0	529	0.0190968	527	0.0287543	497	4241
G3BP1	0.000159401	1845	1	843	0	529	0.0190968	527	0.0287543	497	4241
PAPLN	0.000159401	1845	1	843	0	529	0.0190968	527	0.0287543	497	4241
TM9SF4	0.000405374	267	2	452	10450	98	0.0187675	1669	9.75658e-05	1759	4245
CDC42SE2	0.000394258	348	2	452	9291.62	104	0.0187396	1715	0.000113547	1658	4277
LRRC8C	0.000159401	1845	1	843	0	529	0.0190968	527	0.0287543	534	4278
LGALS1	0.000159401	1845	1	843	0	529	0.0190968	527	0.0287543	534	4278
NUAK1	0.000159401	1845	1	843	0	529	0.0190968	527	0.0287543	534	4278
TNFSF10	0.000159401	1845	1	843	0	529	0.0190968	527	0.0287543	534	4278
ITPR1	0.000159401	1845	1	843	0	529	0.0190968	527	0.0287543	534	4278
MKL2	0.000159401	1845	1	843	0	529	0.0190968	527	0.0287543	534	4278
DOCK4	0.000159401	1845	1	843	0	529	0.0190968	527	0.0287543	534	4278
TSC22D3	0.000159401	1845	1	843	0	529	0.0190968	527	0.0287543	534	4278
CDK2AP1	0.000159401	1845	1	843	0	529	0.0190968	527	0.0287543	534	4278
HSPB8	0.000159401	1845	1	843	0	529	0.0190968	527	0.0287543	534	4278
HAPLN3	0.000159401	1845	1	843	0	529	0.0190968	527	0.0287543	534	4278
G6PC3	0.000159401	1845	1	843	0	529	0.0190968	527	0.0287543	534	4278
STAT3	0.000159401	1845	1	843	0	529	0.0190968	527	0.0287543	534	4278
PPP1R16B	0.000159401	1845	1	843	0	529	0.0190968	527	0.0287543	534	4278
AP2M1	0.000159401	1845	1	843	0	529	0.0190968	527	0.0287543	534	4278
VEGFC	0.000159401	1845	1	843	0	529	0.0190968	527	0.0287543	534	4278
ACVR2A	0.000159401	1845	1	843	0	529	0.0190968	527	0.0287543	534	4278
PDLIM2	0.000159401	1845	1	843	0	529	0.0190968	527	0.0287543	534	4278
EMP3	0.000159401	1845	1	843	0	529	0.0190968	527	0.0287543	534	4278
WBP2	0.000159401	1845	1	843	0	529	0.0190968	527	0.0287543	534	4278
TWSG1	0.000159401	1845	1	843	0	529	0.0190968	527	0.0287543	534	4278
LGALS2	0.000159401	1845	1	843	0	529	0.0190968	527	0.0287543	534	4278
GULP1	0.000159401	1845	1	843	0	529	0.0190968	527	0.0287543	534	4278
CUEDC2	0.000159401	1845	1	843	0	529	0.0190968	527	0.0287543	534	4278
HDAC7	0.000159401	1845	1	843	0	529	0.0190968	527	0.0287543	534	4278
RPAP1	0.000159401	1845	1	843	0	529	0.0190968	527	0.0287543	534	4278
NDST1	0.000159401	1845	1	843	0	529	0.0190968	527	0.0287543	534	4278
RCBTB2	0.000222697	1078	2	452	1.23529	520	0.0189099	1440	0.00890561	788	4278
CDA	0.000159401	1845	1	843	0	529	0.0190968	527	0.0287543	534	4278
HLA-DMB	0.000159401	1845	1	843	0	529	0.0190968	527	0.0287543	534	4278
POSTN	0.000159401	1845	1	843	0	529	0.0190968	527	0.0287543	534	4278
NOS3	0.000159401	1845	1	843	0	529	0.0190968	527	0.0287543	534	4278
TRAPPC5	0.000159401	1845	1	843	0	529	0.0190968	527	0.0287543	534	4278
PTTG1IP	0.000159401	1845	1	843	0	529	0.0190968	527	0.0287543	534	4278
DAB2	0.000159401	1845	1	843	0	529	0.0190968	527	0.0287543	534	4278
THBS1	0.000159401	1845	1	843	0	529	0.0190968	527	0.0287543	534	4278
EML3	0.000159401	1845	1	843	0	529	0.0190968	527	0.0287543	534	4278
LAP3	0.000159401	1845	1	843	0	529	0.0190968	527	0.0287543	534	4278
TMEM128	0.000159401	1845	1	843	0	529	0.0190968	527	0.0287543	534	4278
NDUFB3	0.000159401	1845	1	843	0	529	0.0190968	527	0.0287543	534	4278
BTBD11	0.000322933	565	2	452	0	529	0.018946	1321	0.000272318	1425	4292
UGDH	0.000278138	715	2	452	0	529	0.0189503	1320	0.00107331	1298	4314
FCGBP	0.00033983	440	2	452	536.659	303	0.0187818	1603	0.000207211	1517	4315
FSCN1	0.000159401	1845	1	843	0	529	0.0190968	527	0.0287543	573	4317
PRCP	0.000159401	1845	1	843	0	529	0.0190968	527	0.0287543	573	4317
MYADM	0.000159401	1845	1	843	0	529	0.0190968	527	0.0287543	573	4317
PLCB1	0.000159401	1845	1	843	0	529	0.0190968	527	0.0287543	573	4317
ANO2	0.000159401	1845	1	843	0	529	0.0190968	527	0.0287543	573	4317
GNB4	0.000159401	1845	1	843	0	529	0.0190968	527	0.0287543	573	4317
MT2A	0.000159401	1845	1	843	0	529	0.0190968	527	0.0287543	573	4317
ELOVL5	0.000159401	1845	1	843	0	529	0.0190968	527	0.0287543	573	4317
YIF1B	0.000159401	1845	1	843	0	529	0.0190968	527	0.0287543	573	4317
SLC10A6	0.000159401	1845	1	843	0	529	0.0190968	527	0.0287543	573	4317
BDKRB2	0.000159401	1845	1	843	0	529	0.0190968	527	0.0287543	573	4317
ITGAV	0.000159401	1845	1	843	0	529	0.0190968	527	0.0287543	573	4317
IFI44	0.000159401	1845	1	843	0	529	0.0190968	527	0.0287543	573	4317
BEX4	0.000159401	1845	1	843	0	529	0.0190968	527	0.0287543	573	4317
SLC16A7	0.000159401	1845	1	843	0	529	0.0190968	527	0.0287543	573	4317
FABP4	0.000159401	1845	1	843	0	529	0.0190968	527	0.0287543	573	4317
FBXL14	0.000159401	1845	1	843	0	529	0.0190968	527	0.0287543	573	4317
CMTM7	0.000159401	1845	1	843	0	529	0.0190968	527	0.0287543	573	4317
SLC43A3	0.000159401	1845	1	843	0	529	0.0190968	527	0.0287543	573	4317
TANC1	0.000159401	1845	1	843	0	529	0.0190968	527	0.0287543	573	4317
PRRG1	0.000159401	1845	1	843	0	529	0.0190968	527	0.0287543	573	4317
ZNHIT6	0.000159401	1845	1	843	0	529	0.0190968	527	0.0287543	573	4317
ALPK3	0.000159401	1845	1	843	0	529	0.0190968	527	0.0287543	573	4317
GAB3	0.000159401	1845	1	843	0	529	0.0190968	527	0.0287543	573	4317
ACOT9	0.000159401	1845	1	843	0	529	0.0190968	527	0.0287543	573	4317
AMPD2	0.000159401	1845	1	843	0	529	0.0190968	527	0.0287543	573	4317
HMGN3	0.000159401	1845	1	843	0	529	0.0190968	527	0.0287543	573	4317
CCNH	0.000383179	364	2	452	3202.36	202	0.018757	1708	0.000155147	1594	4320
BCL6	0.00135998	51	6	66	10460	97	0.0183998	2063	3.27844e-06	2050	4327
MAZ	0.00125261	53	6	66	8639.5	111	0.0184232	2048	3.34989e-06	2049	4327
MUC13	0.000304384	627	2	452	0	529	0.0189347	1326	0.000335089	1406	4340
DDR1	0.000304384	627	2	452	0	529	0.0189347	1326	0.000335089	1407	4341
MSRB3	0.000159401	1845	1	843	0	529	0.0190968	527	0.0287543	600	4344
RAPGEF3	0.000159401	1845	1	843	0	529	0.0190968	527	0.0287543	600	4344
RABAC1	0.000159401	1845	1	843	0	529	0.0190968	527	0.0287543	600	4344
H19	0.000159401	1845	1	843	0	529	0.0190968	527	0.0287543	600	4344
AP1S2	0.000159401	1845	1	843	0	529	0.0190968	527	0.0287543	600	4344
PCDHGC3	0.000159401	1845	1	843	0	529	0.0190968	527	0.0287543	600	4344
CREB5	0.000159401	1845	1	843	0	529	0.0190968	527	0.0287543	600	4344
SAMD9L	0.000159401	1845	1	843	0	529	0.0190968	527	0.0287543	600	4344
FLYWCH2	0.000159401	1845	1	843	0	529	0.0190968	527	0.0287543	600	4344
TRIOBP	0.000159401	1845	1	843	0	529	0.0190968	527	0.0287543	600	4344
DAD1	0.000159401	1845	1	843	0	529	0.0190968	527	0.0287543	600	4344
LHFPL2	0.000159401	1845	1	843	0	529	0.0190968	527	0.0287543	600	4344
GPX8	0.000159401	1845	1	843	0	529	0.0190968	527	0.0287543	600	4344
PDK4	0.000159401	1845	1	843	0	529	0.0190968	527	0.0287543	600	4344
CTHRC1	0.000159401	1845	1	843	0	529	0.0190968	527	0.0287543	614	4358
PPFIBP1	0.000159401	1845	1	843	0	529	0.0190968	527	0.0287543	614	4358
PHACTR1	0.000159401	1845	1	843	0	529	0.0190968	527	0.0287543	614	4358
MYL12A	0.000159401	1845	1	843	0	529	0.0190968	527	0.0287543	614	4358
PHYHD1	0.000159401	1845	1	843	0	529	0.0190968	527	0.0287543	614	4358
CEBPB	0.00113738	55	5	92	8370	115	0.018431	2047	2.81474e-06	2052	4361
CLTC	0.00037554	377	2	452	3241.8	201	0.0187445	1714	0.000130754	1617	4361
MRPL27	0.000159401	1845	1	843	0	529	0.0190968	527	0.0287543	619	4363
SHE	0.000159401	1845	1	843	0	529	0.0190968	527	0.0287543	619	4363
CLDN7	0.000322694	566	2	452	205.256	339	0.0188849	1448	0.000193285	1586	4391
SMARCB1	0.000929127	60	4	152	6279	141	0.0184543	2031	5.57727e-06	2016	4400
GGT6	0.000335865	445	2	452	166.31	363	0.0188062	1497	0.0001158	1654	4411
CD24	0.000335865	445	2	452	166.31	363	0.0188062	1497	0.0001158	1655	4412
FABP1	0.000335865	445	2	452	166.31	363	0.0188062	1497	0.0001158	1656	4413
GPA33	0.000335865	445	2	452	166.31	363	0.0188062	1497	0.0001158	1657	4414
MUC4	0.000282595	707	2	452	14.2192	506	0.0189159	1413	0.000653951	1355	4433
COQ9	0.000331603	461	2	452	1507.49	265	0.0188034	1501	9.81939e-05	1757	4436
NEDD4	0.000383096	367	2	452	1958.57	249	0.0187668	1670	9.77259e-05	1758	4496
ZFAND6	0.000384603	362	2	452	337.961	326	0.0187082	1797	0.000164116	1592	4529
ABHD11	0.000393587	350	2	452	687.969	297	0.0187724	1618	5.85709e-05	1860	4577
FOXD4L5	0.000603803	105	3	273	2158.55	235	0.0185241	2008	8.38273e-06	2015	4636
TSPAN8	0.00033081	465	2	452	0	529	0.0188098	1481	8.12253e-05	1809	4736
RPS6KB2	0.000337443	443	2	452	199.456	355	0.0187483	1712	9.61083e-05	1796	4758
ARL8A	0.000154827	2007	1	843	0	529	0.0190519	794	0.0238791	643	4816
MGAT4A	0.000154827	2007	1	843	0	529	0.0190519	794	0.0238791	643	4816
MYL12B	0.000154827	2007	1	843	0	529	0.0190519	794	0.0238791	643	4816
PPP1CB	0.000154827	2007	1	843	0	529	0.0190519	794	0.0238791	643	4816
SPG20	0.000154827	2007	1	843	0	529	0.0190519	794	0.0238791	647	4820
MGST2	0.000154827	2007	1	843	0	529	0.0190519	794	0.0238791	647	4820
ACTN1	0.000154827	2007	1	843	0	529	0.0190519	794	0.0238791	647	4820
MEF2A	0.000154827	2007	1	843	0	529	0.0190519	794	0.0238791	647	4820
SEMA6A	0.000154827	2007	1	843	0	529	0.0190519	794	0.0238791	647	4820
CRK	0.000154827	2007	1	843	0	529	0.0190519	794	0.0238791	647	4820
SPA17	0.000154827	2007	1	843	0	529	0.0190519	794	0.0238791	647	4820
EHD3	0.000154827	2007	1	843	0	529	0.0190519	794	0.0238791	647	4820
FAM43A	0.000154827	2007	1	843	0	529	0.0190519	794	0.0238791	647	4820
PUS3	0.000154827	2007	1	843	0	529	0.0190519	794	0.0238791	647	4820
APLP2	0.000154827	2007	1	843	0	529	0.0190519	794	0.0238791	647	4820
ISYNA1	0.000154827	2007	1	843	0	529	0.0190519	794	0.0238791	647	4820
ZNF449	0.000154827	2007	1	843	0	529	0.0190519	794	0.0238791	647	4820
CRIP2	0.000154827	2007	1	843	0	529	0.0190519	794	0.0238791	660	4833
TCN2	0.000154827	2007	1	843	0	529	0.0190519	794	0.0238791	660	4833
TPD52L1	0.000154827	2007	1	843	0	529	0.0190519	794	0.0238791	660	4833
CMTM6	0.000154827	2007	1	843	0	529	0.0190519	794	0.0238791	660	4833
NTAN1	0.000154827	2007	1	843	0	529	0.0190519	794	0.0238791	660	4833
DUSP5	0.000154827	2007	1	843	0	529	0.0190519	794	0.0238791	660	4833
LARP1	0.000154827	2007	1	843	0	529	0.0190519	794	0.0238791	660	4833
SNURF	0.000154827	2007	1	843	0	529	0.0190519	794	0.0238791	660	4833
RAB34	0.000154827	2007	1	843	0	529	0.0190519	794	0.0238791	660	4833
FRMD4A	0.000154827	2007	1	843	0	529	0.0190519	794	0.0238791	660	4833
CYSLTR1	0.000154827	2007	1	843	0	529	0.0190519	794	0.0238791	660	4833
ASB9	0.000154827	2007	1	843	0	529	0.0190519	794	0.0238791	660	4833
PALM	0.000154827	2007	1	843	0	529	0.0190519	794	0.0238791	660	4833
RASGRP1	0.000154827	2007	1	843	0	529	0.0190519	794	0.0238791	660	4833
GABARAPL1	0.000154827	2007	1	843	0	529	0.0190519	794	0.0238791	660	4833
ANXA5	0.000154827	2007	1	843	0	529	0.0190519	794	0.0238791	660	4833
ZBTB20	0.000154827	2007	1	843	0	529	0.0190519	794	0.0238791	660	4833
CBR1	0.000154827	2007	1	843	0	529	0.0190519	794	0.0238791	660	4833
OPTN	0.000154827	2007	1	843	0	529	0.0190519	794	0.0238791	660	4833
TIMP4	0.000154827	2007	1	843	0	529	0.0190519	794	0.0238791	660	4833
PRMT1	0.000154827	2007	1	843	0	529	0.0190519	794	0.0238791	660	4833
GPRC5A	0.000307402	616	2	452	377.808	320	0.0187565	1709	9.96109e-05	1756	4853
HLA-DPB1	0.000154827	2007	1	843	0	529	0.0190519	794	0.0238791	681	4854
SSH1	0.000154827	2007	1	843	0	529	0.0190519	794	0.0238791	681	4854
CLPTM1L	0.000154827	2007	1	843	0	529	0.0190519	794	0.0238791	681	4854
PDCD4	0.000154827	2007	1	843	0	529	0.0190519	794	0.0238791	681	4854
SRSF5	0.000154827	2007	1	843	0	529	0.0190519	794	0.0238791	681	4854
SVIL	0.000154827	2007	1	843	0	529	0.0190519	794	0.0238791	681	4854
TPM4	0.000154827	2007	1	843	0	529	0.0190519	794	0.0238791	681	4854
SPHK1	0.000154827	2007	1	843	0	529	0.0190519	794	0.0238791	681	4854
KLF13	0.000154827	2007	1	843	0	529	0.0190519	794	0.0238791	681	4854
SCG5	0.000154827	2007	1	843	0	529	0.0190519	794	0.0238791	681	4854
TFPI	0.000154827	2007	1	843	0	529	0.0190519	794	0.0238791	681	4854
ADAM28	0.000154827	2007	1	843	0	529	0.0190519	794	0.0238791	681	4854
SH3RF3	0.000154827	2007	1	843	0	529	0.0190519	794	0.0238791	681	4854
USP7	0.000154827	2007	1	843	0	529	0.0190519	794	0.0238791	681	4854
LEPROTL1	0.000154827	2007	1	843	0	529	0.0190519	794	0.0238791	681	4854
HSPA4	0.000154827	2007	1	843	0	529	0.0190519	794	0.0238791	681	4854
FAM171B	0.000154827	2007	1	843	0	529	0.0190519	794	0.0238791	697	4870
LTC4S	0.000154827	2007	1	843	0	529	0.0190519	794	0.0238791	697	4870
YIPF5	0.000154827	2007	1	843	0	529	0.0190519	794	0.0238791	697	4870
HNRNPH3	0.000154827	2007	1	843	0	529	0.0190519	794	0.0238791	697	4870
PAM	0.000154827	2007	1	843	0	529	0.0190519	794	0.0238791	697	4870
C1R	0.000154827	2007	1	843	0	529	0.0190519	794	0.0238791	697	4870
IL6	0.000154827	2007	1	843	0	529	0.0190519	794	0.0238791	697	4870
STX12	0.000154827	2007	1	843	0	529	0.0190519	794	0.0238791	697	4870
AFF1	0.000154827	2007	1	843	0	529	0.0190519	794	0.0238791	705	4878
TCEAL4	0.000154827	2007	1	843	0	529	0.0190519	794	0.0238791	705	4878
PGM2	0.000154827	2007	1	843	0	529	0.0190519	794	0.0238791	705	4878
DDX6	0.000154827	2007	1	843	0	529	0.0190519	794	0.0238791	705	4878
SIRT3	0.000154827	2007	1	843	0	529	0.0190519	794	0.0238791	705	4878
ACSBG1	0.000154827	2007	1	843	0	529	0.0190519	794	0.0238791	705	4878
FAM65A	0.000154827	2007	1	843	0	529	0.0190519	794	0.0238791	711	4884
ICA1	0.000154827	2007	1	843	0	529	0.0190519	794	0.0238791	711	4884
RAPGEF2	0.000154827	2007	1	843	0	529	0.0190519	794	0.0238791	711	4884
NANOG	0.00044538	227	2	452	2094	237	0.0185687	1985	1.62886e-05	2010	4911
DCTN2	0.000180937	1600	1	843	0	529	0.0190331	900	0.00154723	1066	4938
ALG12	0.000180937	1600	1	843	0	529	0.0190331	900	0.00154723	1067	4939
USP39	0.000180937	1600	1	843	0	529	0.0190331	900	0.00154723	1067	4939
MLEC	0.00045404	225	2	452	2094	243	0.0185605	1991	4.83709e-06	2029	4940
ARFRP1	0.000180937	1600	1	843	0	529	0.0190331	900	0.00154723	1069	4941
ACSS2	0.000180937	1600	1	843	0	529	0.0190331	900	0.00154723	1070	4942
PTGIS	0.000180937	1600	1	843	0	529	0.0190331	900	0.00154723	1070	4942
RPL36A	0.000180937	1600	1	843	0	529	0.0190331	900	0.00154723	1072	4944
TSPAN5	0.000180937	1600	1	843	0	529	0.0190331	900	0.00154723	1072	4944
MANBAL	0.000180937	1600	1	843	0	529	0.0190331	900	0.00154723	1074	4946
CST3	0.000180937	1600	1	843	0	529	0.0190331	900	0.00154723	1075	4947
TMEM11	0.000180937	1600	1	843	0	529	0.0190331	900	0.00154723	1075	4947
TAX1BP1	0.000180937	1600	1	843	0	529	0.0190331	900	0.00154723	1075	4947
MTPAP	0.000380231	375	2	452	292.725	328	0.0186877	1859	2.90568e-05	1935	4949
FTL	0.000180937	1600	1	843	0	529	0.0190331	900	0.00154723	1078	4950
FGD6	0.000180937	1600	1	843	0	529	0.0190331	900	0.00154723	1078	4950
TCP1	0.000180937	1600	1	843	0	529	0.0190331	900	0.00154723	1078	4950
LGR4	0.000180937	1600	1	843	0	529	0.0190331	900	0.00154723	1081	4953
KCNH2	0.000180937	1600	1	843	0	529	0.0190331	900	0.00154723	1081	4953
BNIP3L	0.000180937	1600	1	843	0	529	0.0190331	900	0.00154723	1081	4953
GCNT1	0.000180937	1600	1	843	0	529	0.0190331	900	0.00154723	1081	4953
STAT6	0.000180937	1600	1	843	0	529	0.0190331	900	0.00154723	1085	4957
RRS1	0.000180937	1600	1	843	0	529	0.0190331	900	0.00154723	1085	4957
SERF2	0.000180937	1600	1	843	0	529	0.0190331	900	0.00154723	1085	4957
DHRS3	0.000180937	1600	1	843	0	529	0.0190331	900	0.00154723	1085	4957
SYVN1	0.000180937	1600	1	843	0	529	0.0190331	900	0.00154723	1085	4957
EHF	0.000334394	451	2	452	32.1129	413	0.0187311	1785	6.00611e-05	1859	4960
UQCRQ	0.000180937	1600	1	843	0	529	0.0190331	900	0.00154723	1090	4962
NAPA	0.000180937	1600	1	843	0	529	0.0190331	900	0.00154723	1090	4962
OS9	0.000180937	1600	1	843	0	529	0.0190331	900	0.00154723	1090	4962
CAMP	0.000180937	1600	1	843	0	529	0.0190331	900	0.00154723	1090	4962
GCH1	0.000180937	1600	1	843	0	529	0.0190331	900	0.00154723	1090	4962
CSNK2A1	0.000180937	1600	1	843	0	529	0.0190331	900	0.00154723	1090	4962
TPM1	0.000180937	1600	1	843	0	529	0.0190331	900	0.00154723	1090	4962
CTSB	0.000180937	1600	1	843	0	529	0.0190331	900	0.00154723	1097	4969
SRSF10	0.000180937	1600	1	843	0	529	0.0190331	900	0.00154723	1097	4969
LY86	0.000180937	1600	1	843	0	529	0.0190331	900	0.00154723	1097	4969
GPBP1	0.000180937	1600	1	843	0	529	0.0190331	900	0.00154723	1097	4969
ADNP	0.000180937	1600	1	843	0	529	0.0190331	900	0.00154723	1097	4969
HEXIM1	0.000180937	1600	1	843	0	529	0.0190331	900	0.00154723	1097	4969
RBM47	0.000180937	1600	1	843	0	529	0.0190331	900	0.00154723	1097	4969
IFI27	0.000180937	1600	1	843	0	529	0.0190331	900	0.00154723	1104	4976
SLC3A2	0.000180937	1600	1	843	0	529	0.0190331	900	0.00154723	1104	4976
NEU1	0.000180937	1600	1	843	0	529	0.0190331	900	0.00154723	1104	4976
TLR3	0.000180937	1600	1	843	0	529	0.0190331	900	0.00154723	1104	4976
CCPG1	0.000180937	1600	1	843	0	529	0.0190331	900	0.00154723	1108	4980
2021-03-06	0.000180937	1600	1	843	0	529	0.0190331	900	0.00154723	1108	4980
TM7SF3	0.000180937	1600	1	843	0	529	0.0190331	900	0.00154723	1108	4980
ACTB	0.000180937	1600	1	843	0	529	0.0190331	900	0.00154723	1108	4980
RPN2	0.000180937	1600	1	843	0	529	0.0190331	900	0.00154723	1108	4980
ESYT2	0.000180937	1600	1	843	0	529	0.0190331	900	0.00154723	1108	4980
SPTLC1	0.000180937	1600	1	843	0	529	0.0190331	900	0.00154723	1108	4980
FBXO32	0.000180937	1600	1	843	0	529	0.0190331	900	0.00154723	1108	4980
ATF4	0.000180937	1600	1	843	0	529	0.0190331	900	0.00154723	1116	4988
POLD4	0.000180937	1600	1	843	0	529	0.0190331	900	0.00154723	1116	4988
TMEM184C	0.000180937	1600	1	843	0	529	0.0190331	900	0.00154723	1116	4988
ZFY	0.000180937	1600	1	843	0	529	0.0190331	900	0.00154723	1116	4988
CORO1B	0.000180937	1600	1	843	0	529	0.0190331	900	0.00154723	1116	4988
SRSF2	0.000180937	1600	1	843	0	529	0.0190331	900	0.00154723	1116	4988
CALM1	0.000180937	1600	1	843	0	529	0.0190331	900	0.00154723	1116	4988
SIRT2	0.000180937	1600	1	843	0	529	0.0190331	900	0.00154723	1123	4995
DUSP19	0.000180937	1600	1	843	0	529	0.0190331	900	0.00154723	1123	4995
DAXX	0.000180937	1600	1	843	0	529	0.0190331	900	0.00154723	1123	4995
LPP	0.000180937	1600	1	843	0	529	0.0190331	900	0.00154723	1123	4995
BTG2	0.000180937	1600	1	843	0	529	0.0190331	900	0.00154723	1127	4999
WRN	0.000180937	1600	1	843	0	529	0.0190331	900	0.00154723	1127	4999
FPGS	0.000180937	1600	1	843	0	529	0.0190331	900	0.00154723	1127	4999
AZIN1	0.000180937	1600	1	843	0	529	0.0190331	900	0.00154723	1127	4999
SHISA4	0.000180937	1600	1	843	0	529	0.0190331	900	0.00154723	1127	4999
CYB561	0.000180937	1600	1	843	0	529	0.0190331	900	0.00154723	1132	5004
ITIH2	0.000180937	1600	1	843	0	529	0.0190331	900	0.00154723	1132	5004
OTUB1	0.000180937	1600	1	843	0	529	0.0190331	900	0.00154723	1132	5004
FEZF1	0.000180937	1600	1	843	0	529	0.0190331	900	0.00154723	1132	5004
GSTK1	0.000180937	1600	1	843	0	529	0.0190331	900	0.00154723	1136	5008
ZNF574	0.000180937	1600	1	843	0	529	0.0190331	900	0.00154723	1136	5008
CCNL2	0.000180937	1600	1	843	0	529	0.0190331	900	0.00154723	1136	5008
MLF2	0.000180937	1600	1	843	0	529	0.0190331	900	0.00154723	1136	5008
APCDD1	0.000180937	1600	1	843	0	529	0.0190331	900	0.00154723	1140	5012
NEK10	0.000180937	1600	1	843	0	529	0.0190331	900	0.00154723	1140	5012
SEC31A	0.000180937	1600	1	843	0	529	0.0190331	900	0.00154723	1142	5014
VDAC1	0.000180937	1600	1	843	0	529	0.0190331	900	0.00154723	1142	5014
CAST	0.000180937	1600	1	843	0	529	0.0190331	900	0.00154723	1142	5014
SLC33A1	0.000180937	1600	1	843	0	529	0.0190331	900	0.00154723	1142	5014
COX6A1	0.000180937	1600	1	843	0	529	0.0190331	900	0.00154723	1146	5018
PDIA3	0.000180937	1600	1	843	0	529	0.0190331	900	0.00154723	1146	5018
ST6GALNAC4	0.000180937	1600	1	843	0	529	0.0190331	900	0.00154723	1146	5018
WASL	0.000180937	1600	1	843	0	529	0.0190331	900	0.00154723	1149	5021
PRR5	0.000180937	1600	1	843	0	529	0.0190331	900	0.00154723	1149	5021
HSF2	0.000180937	1600	1	843	0	529	0.0190331	900	0.00154723	1149	5021
CKMT1B	0.000180937	1600	1	843	0	529	0.0190331	900	0.00154723	1149	5021
SIX4	0.000180937	1600	1	843	0	529	0.0190331	900	0.00154723	1149	5021
LGALS3	0.000180937	1600	1	843	0	529	0.0190331	900	0.00154723	1154	5026
ZNF436	0.000180937	1600	1	843	0	529	0.0190331	900	0.00154723	1155	5027
HIST1H2AM	0.000180937	1600	1	843	0	529	0.0190331	900	0.00154723	1156	5028
TEAD4	0.000894601	62	3	273	3	515	0.000466853	2097	2.03058e-18	2098	5045
ETV4	0.000894601	64	3	273	3	515	0.000466853	2097	1.47608e-18	2097	5046
MTA3	0.000894601	62	3	273	3	515	0.000466853	2097	3.34707e-18	2100	5047
BAG5	0.000409449	258	2	452	1563.69	263	0.0184344	2046	2.56869e-06	2053	5072
CHMP2A	0.000184967	1492	1	843	0	529	0.0189879	1027	0.00119532	1194	5085
BEST3	0.000184967	1492	1	843	0	529	0.0189879	1027	0.00119532	1195	5086
CEACAM6	0.000184967	1492	1	843	0	529	0.0189879	1027	0.00119532	1196	5087
EZR	0.000184967	1492	1	843	0	529	0.0189879	1027	0.00119532	1197	5088
ZDHHC3	0.000184967	1492	1	843	0	529	0.0189879	1027	0.00119532	1198	5089
BAG3	0.000184967	1492	1	843	0	529	0.0189879	1027	0.00119532	1198	5089
LASP1	0.000184967	1492	1	843	0	529	0.0189879	1027	0.00119532	1200	5091
KCNK1	0.000184967	1492	1	843	0	529	0.0189879	1027	0.00119532	1200	5091
SEC22C	0.000184967	1492	1	843	0	529	0.0189879	1027	0.00119532	1200	5091
UBE2V2	0.000184967	1492	1	843	0	529	0.0189879	1027	0.00119532	1203	5094
BCAS2	0.000184967	1492	1	843	0	529	0.0189879	1027	0.00119532	1203	5094
GCNT3	0.000184967	1492	1	843	0	529	0.0189879	1027	0.00119532	1205	5096
LAMC2	0.000184967	1492	1	843	0	529	0.0189879	1027	0.00119532	1205	5096
GEM	0.000184967	1492	1	843	0	529	0.0189879	1027	0.00119532	1207	5098
UBQLN2	0.000184967	1492	1	843	0	529	0.0189879	1027	0.00119532	1207	5098
SSNA1	0.000184967	1492	1	843	0	529	0.0189879	1027	0.00119532	1207	5098
EIF4E	0.000184967	1492	1	843	0	529	0.0189879	1027	0.00119532	1207	5098
ADIPOR1	0.000184967	1492	1	843	0	529	0.0189879	1027	0.00119532	1207	5098
ATP6V1C1	0.000184967	1492	1	843	0	529	0.0189879	1027	0.00119532	1212	5103
YTHDF3	0.000184967	1492	1	843	0	529	0.0189879	1027	0.00119532	1212	5103
NUP88	0.000184967	1492	1	843	0	529	0.0189879	1027	0.00119532	1212	5103
GTF2H1	0.000184967	1492	1	843	0	529	0.0189879	1027	0.00119532	1215	5106
CACNG8	0.000184967	1492	1	843	0	529	0.0189879	1027	0.00119532	1215	5106
ARPC5	0.000184967	1492	1	843	0	529	0.0189879	1027	0.00119532	1215	5106
RDH13	0.000184967	1492	1	843	0	529	0.0189879	1027	0.00119532	1218	5109
ABHD12	0.000184967	1492	1	843	0	529	0.0189879	1027	0.00119532	1218	5109
EEF1E1	0.000184967	1492	1	843	0	529	0.0189879	1027	0.00119532	1218	5109
CTSE	0.000184967	1492	1	843	0	529	0.0189879	1027	0.00119532	1218	5109
CNOT10	0.000184967	1492	1	843	0	529	0.0189879	1027	0.00119532	1218	5109
ITGA7	0.000184967	1492	1	843	0	529	0.0189879	1027	0.00119532	1218	5109
MID2	0.000184967	1492	1	843	0	529	0.0189879	1027	0.00119532	1224	5115
TNFRSF21	0.000184967	1492	1	843	0	529	0.0189879	1027	0.00119532	1224	5115
ARHGAP28	0.000184967	1492	1	843	0	529	0.0189879	1027	0.00119532	1224	5115
ZZEF1	0.000184967	1492	1	843	0	529	0.0189879	1027	0.00119532	1224	5115
GJB3	0.000184967	1492	1	843	0	529	0.0189879	1027	0.00119532	1224	5115
DUSP10	0.000184967	1492	1	843	0	529	0.0189879	1027	0.00119532	1224	5115
TPP1	0.000184967	1492	1	843	0	529	0.0189879	1027	0.00119532	1224	5115
FEZ1	0.000184967	1492	1	843	0	529	0.0189879	1027	0.00119532	1231	5122
NUB1	0.000184967	1492	1	843	0	529	0.0189879	1027	0.00119532	1231	5122
LAMA3	0.000184967	1492	1	843	0	529	0.0189879	1027	0.00119532	1231	5122
GLO1	0.000184967	1492	1	843	0	529	0.0189879	1027	0.00119532	1231	5122
CLEC4E	0.000184967	1492	1	843	0	529	0.0189879	1027	0.00119532	1235	5126
RAB6A	0.000184967	1492	1	843	0	529	0.0189879	1027	0.00119532	1235	5126
BSCL2	0.000184967	1492	1	843	0	529	0.0189879	1027	0.00119532	1235	5126
UMPS	0.000184967	1492	1	843	0	529	0.0189879	1027	0.00119532	1235	5126
NRBP1	0.000184967	1492	1	843	0	529	0.0189879	1027	0.00119532	1235	5126
APPL2	0.000184967	1492	1	843	0	529	0.0189879	1027	0.00119532	1235	5126
CYP4F11	0.000184967	1492	1	843	0	529	0.0189879	1027	0.00119532	1235	5126
ANAPC10	0.000184967	1492	1	843	0	529	0.0189879	1027	0.00119532	1235	5126
COPE	0.000184967	1492	1	843	0	529	0.0189879	1027	0.00119532	1235	5126
SCAMP2	0.000184967	1492	1	843	0	529	0.0189879	1027	0.00119532	1235	5126
ASS1	0.000184967	1492	1	843	0	529	0.0189879	1027	0.00119532	1245	5136
LAMB3	0.000184967	1492	1	843	0	529	0.0189879	1027	0.00119532	1245	5136
POLR2J	0.000184967	1492	1	843	0	529	0.0189879	1027	0.00119532	1245	5136
VDAC2	0.000184967	1492	1	843	0	529	0.0189879	1027	0.00119532	1245	5136
MFSD1	0.000184967	1492	1	843	0	529	0.0189879	1027	0.00119532	1245	5136
P4HB	0.000184967	1492	1	843	0	529	0.0189879	1027	0.00119532	1245	5136
TRIM29	0.000184967	1492	1	843	0	529	0.0189879	1027	0.00119532	1245	5136
ZNF502	0.000184967	1492	1	843	0	529	0.0189879	1027	0.00119532	1245	5136
AKAP1	0.000184967	1492	1	843	0	529	0.0189879	1027	0.00119532	1253	5144
PLEKHF2	0.000184967	1492	1	843	0	529	0.0189879	1027	0.00119532	1253	5144
SLC25A25	0.000184967	1492	1	843	0	529	0.0189879	1027	0.00119532	1253	5144
CNOT8	0.000184967	1492	1	843	0	529	0.0189879	1027	0.00119532	1253	5144
TMPRSS11B	0.000184967	1492	1	843	0	529	0.0189879	1027	0.00119532	1253	5144
FLII	0.000184967	1492	1	843	0	529	0.0189879	1027	0.00119532	1253	5144
DNAJB11	0.000184967	1492	1	843	0	529	0.0189879	1027	0.00119532	1259	5150
DNAJA4	0.000184967	1492	1	843	0	529	0.0189879	1027	0.00119532	1259	5150
MAX	0.000184967	1492	1	843	0	529	0.0189879	1027	0.00119532	1259	5150
UBL3	0.000184967	1492	1	843	0	529	0.0189879	1027	0.00119532	1259	5150
FBP1	0.000184967	1492	1	843	0	529	0.0189879	1027	0.00119532	1259	5150
WDR43	0.000184967	1492	1	843	0	529	0.0189879	1027	0.00119532	1259	5150
RHBDL2	0.000184967	1492	1	843	0	529	0.0189879	1027	0.00119532	1259	5150
VCP	0.000184967	1492	1	843	0	529	0.0189879	1027	0.00119532	1259	5150
NR2C2AP	0.000184967	1492	1	843	0	529	0.0189879	1027	0.00119532	1259	5150
IL17A	0.000184967	1492	1	843	0	529	0.0189879	1027	0.00119532	1259	5150
GPBP1L1	0.000184967	1492	1	843	0	529	0.0189879	1027	0.00119532	1269	5160
MED27	0.000184967	1492	1	843	0	529	0.0189879	1027	0.00119532	1269	5160
PSMD6	0.000184967	1492	1	843	0	529	0.0189879	1027	0.00119532	1269	5160
SYS1	0.000184967	1492	1	843	0	529	0.0189879	1027	0.00119532	1269	5160
HKR1	0.000184967	1492	1	843	0	529	0.0189879	1027	0.00119532	1273	5164
TTC33	0.000184967	1492	1	843	0	529	0.0189879	1027	0.00119532	1273	5164
VPS25	0.000184967	1492	1	843	0	529	0.0189879	1027	0.00119532	1275	5166
TIPARP	0.000184967	1492	1	843	0	529	0.0189879	1027	0.00119532	1275	5166
USP2	0.000184967	1492	1	843	0	529	0.0189879	1027	0.00119532	1275	5166
WDR75	0.000184967	1492	1	843	0	529	0.0189879	1027	0.00119532	1275	5166
PRRG4	0.000184967	1492	1	843	0	529	0.0189879	1027	0.00119532	1279	5170
CALCOCO2	0.000184967	1492	1	843	0	529	0.0189879	1027	0.00119532	1279	5170
CXCL16	0.000184967	1492	1	843	0	529	0.0189879	1027	0.00119532	1279	5170
ABHD2	0.000184967	1492	1	843	0	529	0.0189879	1027	0.00119532	1279	5170
HDGF	0.000184967	1492	1	843	0	529	0.0189879	1027	0.00119532	1279	5170
TMEM54	0.000184967	1492	1	843	0	529	0.0189879	1027	0.00119532	1279	5170
GNG12	0.000184967	1492	1	843	0	529	0.0189879	1027	0.00119532	1279	5170
EGLN2	0.000184967	1492	1	843	0	529	0.0189879	1027	0.00119532	1279	5170
PELI2	0.000184967	1492	1	843	0	529	0.0189879	1027	0.00119532	1279	5170
ZFP41	0.000184967	1492	1	843	0	529	0.0189879	1027	0.00119532	1288	5179
QSOX1	0.000184967	1492	1	843	0	529	0.0189879	1027	0.00119532	1289	5180
SERPINA1	0.000184967	1492	1	843	0	529	0.0189879	1027	0.00119532	1289	5180
JAK3	0.000184967	1492	1	843	0	529	0.0189879	1027	0.00119532	1289	5180
PDGFRA	0.000184967	1492	1	843	0	529	0.0189879	1027	0.00119532	1292	5183
RARB	0.000680401	84	2	452	1	521	0.000466636	2109	9.15414e-19	2099	5265
REL	0.000680401	84	2	452	1	521	0.000466636	2109	1.31865e-18	2101	5267
ZNF467	0.000680401	84	2	452	1	521	0.000466636	2109	1.71914e-18	2102	5268
MYBL2	0.000680401	84	2	452	1	521	0.000466636	2109	1.81039e-18	2103	5269
MBD4	0.000680401	84	2	452	1	521	0.000466636	2109	1.31636e-18	2104	5270
STAT2	0.000680401	84	2	452	1	521	0.000466636	2109	1.45191e-18	2105	5271
NEUROD2	0.000680401	84	2	452	1	521	0.000466636	2109	1.1639e-18	2106	5272
PCBP1	0.000177109	1691	1	843	0	529	0.0189573	1220	0.00155054	1005	5288
DUSP14	0.000177109	1691	1	843	0	529	0.0189573	1220	0.00155054	1006	5289
PPRC1	0.000177109	1691	1	843	0	529	0.0189573	1220	0.00155054	1007	5290
RPS16	0.000177109	1691	1	843	0	529	0.0189573	1220	0.00155054	1008	5291
TNFRSF10B	0.000177109	1691	1	843	0	529	0.0189573	1220	0.00155054	1009	5292
HDLBP	0.000177109	1691	1	843	0	529	0.0189573	1220	0.00155054	1009	5292
RDH10	0.000177109	1691	1	843	0	529	0.0189573	1220	0.00155054	1011	5294
ZCCHC24	0.000177109	1691	1	843	0	529	0.0189573	1220	0.00155054	1011	5294
RPS9	0.000177109	1691	1	843	0	529	0.0189573	1220	0.00155054	1013	5296
LETMD1	0.000177109	1691	1	843	0	529	0.0189573	1220	0.00155054	1013	5296
P2RY2	0.000177109	1691	1	843	0	529	0.0189573	1220	0.00155054	1013	5296
KIRREL	0.000177109	1691	1	843	0	529	0.0189573	1220	0.00155054	1013	5296
CD151	0.000177109	1691	1	843	0	529	0.0189573	1220	0.00155054	1017	5300
WDR82	0.000177109	1691	1	843	0	529	0.0189573	1220	0.00155054	1017	5300
TACC2	0.000177109	1691	1	843	0	529	0.0189573	1220	0.00155054	1017	5300
RIPK1	0.000177109	1691	1	843	0	529	0.0189573	1220	0.00155054	1017	5300
WDR1	0.000177109	1691	1	843	0	529	0.0189573	1220	0.00155054	1017	5300
NSUN5P2	0.000177109	1691	1	843	0	529	0.0189573	1220	0.00155054	1017	5300
OCIAD2	0.000177109	1691	1	843	0	529	0.0189573	1220	0.00155054	1017	5300
CROCCP2	0.000177109	1691	1	843	0	529	0.0189573	1220	0.00155054	1024	5307
GAK	0.000177109	1691	1	843	0	529	0.0189573	1220	0.00155054	1024	5307
ARAP2	0.000177109	1691	1	843	0	529	0.0189573	1220	0.00155054	1024	5307
USP43	0.000177109	1691	1	843	0	529	0.0189573	1220	0.00155054	1027	5310
ZMYND19	0.000177109	1691	1	843	0	529	0.0189573	1220	0.00155054	1027	5310
GINS4	0.000177109	1691	1	843	0	529	0.0189573	1220	0.00155054	1027	5310
RBM20	0.000177109	1691	1	843	0	529	0.0189573	1220	0.00155054	1027	5310
ENOX2	0.000177109	1691	1	843	0	529	0.0189573	1220	0.00155054	1031	5314
HGS	0.000177109	1691	1	843	0	529	0.0189573	1220	0.00155054	1031	5314
ZNFX1	0.000177109	1691	1	843	0	529	0.0189573	1220	0.00155054	1031	5314
IRF2BP1	0.000177109	1691	1	843	0	529	0.0189573	1220	0.00155054	1031	5314
ZFP36L1	0.000177109	1691	1	843	0	529	0.0189573	1220	0.00155054	1031	5314
COG2	0.000177109	1691	1	843	0	529	0.0189573	1220	0.00155054	1031	5314
VPS37B	0.000177109	1691	1	843	0	529	0.0189573	1220	0.00155054	1031	5314
DERL3	0.000177109	1691	1	843	0	529	0.0189573	1220	0.00155054	1038	5321
EFNA1	0.000177109	1691	1	843	0	529	0.0189573	1220	0.00155054	1038	5321
PFN1	0.000177109	1691	1	843	0	529	0.0189573	1220	0.00155054	1038	5321
SPSB3	0.000177109	1691	1	843	0	529	0.0189573	1220	0.00155054	1038	5321
PDK2	0.000177109	1691	1	843	0	529	0.0189573	1220	0.00155054	1042	5325
SNRNP40	0.000177109	1691	1	843	0	529	0.0189573	1220	0.00155054	1042	5325
TBC1D7	0.000177109	1691	1	843	0	529	0.0189573	1220	0.00155054	1044	5327
MACROD1	0.000177109	1691	1	843	0	529	0.0189573	1220	0.00155054	1044	5327
SCRG1	0.000177109	1691	1	843	0	529	0.0189573	1220	0.00155054	1044	5327
PTPN22	0.000177109	1691	1	843	0	529	0.0189573	1220	0.00155054	1044	5327
EPB41L3	0.000177109	1691	1	843	0	529	0.0189573	1220	0.00155054	1044	5327
ABCA2	0.000177109	1691	1	843	0	529	0.0189573	1220	0.00155054	1049	5332
CWF19L1	0.000177109	1691	1	843	0	529	0.0189573	1220	0.00155054	1049	5332
CRNDE	0.000177109	1691	1	843	0	529	0.0189573	1220	0.00155054	1049	5332
KRT18	0.000177109	1691	1	843	0	529	0.0189573	1220	0.00155054	1052	5335
DYNC1H1	0.000177109	1691	1	843	0	529	0.0189573	1220	0.00155054	1052	5335
APOL2	0.000177109	1691	1	843	0	529	0.0189573	1220	0.00155054	1052	5335
PODXL2	0.000177109	1691	1	843	0	529	0.0189573	1220	0.00155054	1052	5335
CLN5	0.000177109	1691	1	843	0	529	0.0189573	1220	0.00155054	1052	5335
KCTD20	0.000177109	1691	1	843	0	529	0.0189573	1220	0.00155054	1057	5340
OLFML2A	0.000177109	1691	1	843	0	529	0.0189573	1220	0.00155054	1057	5340
KAT5	0.000177109	1691	1	843	0	529	0.0189573	1220	0.00155054	1057	5340
CXCL3	0.000177109	1691	1	843	0	529	0.0189573	1220	0.00155054	1060	5343
GMDS	0.000177109	1691	1	843	0	529	0.0189573	1220	0.00155054	1061	5344
RNF7	0.000177109	1691	1	843	0	529	0.0189573	1220	0.00155054	1062	5345
FRYL	0.000149461	2114	1	843	0	529	0.0189792	1134	0.013007	732	5352
AOC3	0.000149461	2114	1	843	0	529	0.0189792	1134	0.013007	732	5352
OLFM1	0.000149461	2114	1	843	0	529	0.0189792	1134	0.013007	734	5354
GABARAPL2	0.000149461	2114	1	843	0	529	0.0189792	1134	0.013007	734	5354
ZHX1	0.000149461	2114	1	843	0	529	0.0189792	1134	0.013007	734	5354
FLRT2	0.000149461	2114	1	843	0	529	0.0189792	1134	0.013007	734	5354
RGS19	0.000149461	2114	1	843	0	529	0.0189792	1134	0.013007	734	5354
ST6GAL1	0.000149461	2114	1	843	0	529	0.0189792	1134	0.013007	734	5354
NLK	0.000149461	2114	1	843	0	529	0.0189792	1134	0.013007	740	5360
PELI1	0.000149461	2114	1	843	0	529	0.0189792	1134	0.013007	740	5360
GXYLT1	0.000149461	2114	1	843	0	529	0.0189792	1134	0.013007	740	5360
ATP8B2	0.000149461	2114	1	843	0	529	0.0189792	1134	0.013007	740	5360
RGS12	0.000149461	2114	1	843	0	529	0.0189792	1134	0.013007	744	5364
MAP3K11	0.000149461	2114	1	843	0	529	0.0189792	1134	0.013007	744	5364
MYH10	0.000149461	2114	1	843	0	529	0.0189792	1134	0.013007	744	5364
TMEM69	0.000149461	2114	1	843	0	529	0.0189792	1134	0.013007	744	5364
WDR70	0.000149461	2114	1	843	0	529	0.0189792	1134	0.013007	744	5364
SLC41A1	0.000149461	2114	1	843	0	529	0.0189792	1134	0.013007	744	5364
BICD1	0.000149461	2114	1	843	0	529	0.0189792	1134	0.013007	744	5364
FLOT2	0.000149461	2114	1	843	0	529	0.0189792	1134	0.013007	744	5364
SLC22A17	0.000149461	2114	1	843	0	529	0.0189792	1134	0.013007	752	5372
UBR7	0.000149461	2114	1	843	0	529	0.0189792	1134	0.013007	753	5373
SLC9A7	0.000150904	2081	1	843	0	529	0.0189553	1279	0.0129519	755	5487
CDC26	0.000150904	2081	1	843	0	529	0.0189553	1279	0.0129519	756	5488
COMMD9	0.000150904	2081	1	843	0	529	0.0189553	1279	0.0129519	757	5489
GLT8D2	0.000150904	2081	1	843	0	529	0.0189553	1279	0.0129519	757	5489
DMBT1	0.000150904	2081	1	843	0	529	0.0189553	1279	0.0129519	757	5489
TPRXL	0.000150904	2081	1	843	0	529	0.0189553	1279	0.0129519	760	5492
DOCK6	0.000150904	2081	1	843	0	529	0.0189553	1279	0.0129519	760	5492
PHLDB1	0.000150904	2081	1	843	0	529	0.0189553	1279	0.0129519	760	5492
IGF2R	0.000150904	2081	1	843	0	529	0.0189553	1279	0.0129519	760	5492
NCK1	0.000150904	2081	1	843	0	529	0.0189553	1279	0.0129519	760	5492
AKT3	0.000150904	2081	1	843	0	529	0.0189553	1279	0.0129519	760	5492
UBE2J1	0.000150904	2081	1	843	0	529	0.0189553	1279	0.0129519	760	5492
RRP9	0.000150904	2081	1	843	0	529	0.0189553	1279	0.0129519	760	5492
CHD4	0.000150904	2081	1	843	0	529	0.0189553	1279	0.0129519	760	5492
STX5	0.000150904	2081	1	843	0	529	0.0189553	1279	0.0129519	769	5501
ZNF366	0.000150904	2081	1	843	0	529	0.0189553	1279	0.0129519	769	5501
TMEM167B	0.000150904	2081	1	843	0	529	0.0189553	1279	0.0129519	769	5501
RAB31	0.000150904	2081	1	843	0	529	0.0189553	1279	0.0129519	769	5501
MYO1B	0.000150904	2081	1	843	0	529	0.0189553	1279	0.0129519	769	5501
VGLL4	0.000150904	2081	1	843	0	529	0.0189553	1279	0.0129519	769	5501
PTK2	0.000150904	2081	1	843	0	529	0.0189553	1279	0.0129519	769	5501
SLC39A13	0.000150904	2081	1	843	0	529	0.0189553	1279	0.0129519	769	5501
TBC1D1	0.000150904	2081	1	843	0	529	0.0189553	1279	0.0129519	769	5501
CCDC80	0.000150904	2081	1	843	0	529	0.0189553	1279	0.0129519	778	5510
KREMEN1	0.000150904	2081	1	843	0	529	0.0189553	1279	0.0129519	778	5510
LBH	0.000150904	2081	1	843	0	529	0.0189553	1279	0.0129519	778	5510
TAOK2	0.000150904	2081	1	843	0	529	0.0189553	1279	0.0129519	778	5510
ACOT7	0.000150904	2081	1	843	0	529	0.0189553	1279	0.0129519	778	5510
LSM6	0.000219983	1080	1	843	0	529	0.0187907	1537	0.000193322	1525	5514
EED	0.000150904	2081	1	843	0	529	0.0189553	1279	0.0129519	783	5515
RAB11B	0.000219983	1080	1	843	0	529	0.0187907	1537	0.000193322	1526	5515
CSRP1	0.000150904	2081	1	843	0	529	0.0189553	1279	0.0129519	783	5515
QARS	0.000219983	1080	1	843	0	529	0.0187907	1537	0.000193322	1527	5516
ANP32E	0.000219983	1080	1	843	0	529	0.0187907	1537	0.000193322	1528	5517
RND1	0.000150904	2081	1	843	0	529	0.0189553	1279	0.0129519	785	5517
PCGF3	0.000150904	2081	1	843	0	529	0.0189553	1279	0.0129519	785	5517
PIGV	0.000150904	2081	1	843	0	529	0.0189553	1279	0.0129519	785	5517
SCFD2	0.000219983	1080	1	843	0	529	0.0187907	1537	0.000193322	1529	5518
TK1	0.000219983	1080	1	843	0	529	0.0187907	1537	0.000193322	1530	5519
VPS29	0.000219983	1080	1	843	0	529	0.0187907	1537	0.000193322	1531	5520
SLC6A9	0.000219983	1080	1	843	0	529	0.0187907	1537	0.000193322	1532	5521
VBP1	0.000219983	1080	1	843	0	529	0.0187907	1537	0.000193322	1533	5522
UTP18	0.000219983	1080	1	843	0	529	0.0187907	1537	0.000193322	1534	5523
TMEM161A	0.000219983	1080	1	843	0	529	0.0187907	1537	0.000193322	1535	5524
ATF6B	0.00019748	1387	1	843	0	529	0.0189306	1335	0.000246677	1430	5524
GDE1	0.000219983	1080	1	843	0	529	0.0187907	1537	0.000193322	1536	5525
ACSL1	0.00019748	1387	1	843	0	529	0.0189306	1335	0.000246677	1431	5525
TRMT1	0.00019748	1387	1	843	0	529	0.0189306	1335	0.000246677	1431	5525
SUMO4	0.000219983	1080	1	843	0	529	0.0187907	1537	0.000193322	1537	5526
UBE4B	0.000219983	1080	1	843	0	529	0.0187907	1537	0.000193322	1537	5526
TMPRSS2	0.00019748	1387	1	843	0	529	0.0189306	1335	0.000246677	1433	5527
SPINT2	0.00019748	1387	1	843	0	529	0.0189306	1335	0.000246677	1433	5527
UBE2T	0.000219983	1080	1	843	0	529	0.0187907	1537	0.000193322	1539	5528
TUSC2	0.000219983	1080	1	843	0	529	0.0187907	1537	0.000193322	1540	5529
EPCAM	0.00019748	1387	1	843	0	529	0.0189306	1335	0.000246677	1435	5529
SDF2L1	0.000219983	1080	1	843	0	529	0.0187907	1537	0.000193322	1541	5530
ENC1	0.00019748	1387	1	843	0	529	0.0189306	1335	0.000246677	1436	5530
DTNA	0.00019748	1387	1	843	0	529	0.0189306	1335	0.000246677	1437	5531
ANG	0.00019748	1387	1	843	0	529	0.0189306	1335	0.000246677	1437	5531
SUPV3L1	0.000219983	1080	1	843	0	529	0.0187907	1537	0.000193322	1542	5531
CADPS	0.00019748	1387	1	843	0	529	0.0189306	1335	0.000246677	1437	5531
RAE1	0.000219983	1080	1	843	0	529	0.0187907	1537	0.000193322	1543	5532
GPR89A	0.000219983	1080	1	843	0	529	0.0187907	1537	0.000193322	1544	5533
TGIF2	0.000219983	1080	1	843	0	529	0.0187907	1537	0.000193322	1545	5534
NOTCH2	0.00019748	1387	1	843	0	529	0.0189306	1335	0.000246677	1440	5534
ZWINT	0.000219983	1080	1	843	0	529	0.0187907	1537	0.000193322	1546	5535
NOTCH2NL	0.00019748	1387	1	843	0	529	0.0189306	1335	0.000246677	1441	5535
BRD4	0.00019748	1387	1	843	0	529	0.0189306	1335	0.000246677	1441	5535
KIF5B	0.000219983	1080	1	843	0	529	0.0187907	1537	0.000193322	1547	5536
RFT1	0.000219983	1080	1	843	0	529	0.0187907	1537	0.000193322	1548	5537
XDH	0.00019748	1387	1	843	0	529	0.0189306	1335	0.000246677	1443	5537
ACO2	0.00019748	1387	1	843	0	529	0.0189306	1335	0.000246677	1444	5538
MRPL37	0.000219983	1080	1	843	0	529	0.0187907	1537	0.000193322	1549	5538
PLOD3	0.00019748	1387	1	843	0	529	0.0189306	1335	0.000246677	1444	5538
MUC1	0.00019748	1387	1	843	0	529	0.0189306	1335	0.000246677	1444	5538
PTPRF	0.00019748	1387	1	843	0	529	0.0189306	1335	0.000246677	1444	5538
ZNF131	0.000219983	1080	1	843	0	529	0.0187907	1537	0.000193322	1550	5539
F12	0.000219983	1080	1	843	0	529	0.0187907	1537	0.000193322	1550	5539
BUB3	0.000219983	1080	1	843	0	529	0.0187907	1537	0.000193322	1552	5541
AZGP1	0.00019748	1387	1	843	0	529	0.0189306	1335	0.000246677	1448	5542
SLC25A17	0.000219983	1080	1	843	0	529	0.0187907	1537	0.000193322	1553	5542
TRIM2	0.00019748	1387	1	843	0	529	0.0189306	1335	0.000246677	1449	5543
SCCPDH	0.00019748	1387	1	843	0	529	0.0189306	1335	0.000246677	1449	5543
MSL3	0.000219983	1080	1	843	0	529	0.0187907	1537	0.000193322	1554	5543
SP3	0.000219983	1080	1	843	0	529	0.0187907	1537	0.000193322	1554	5543
SLC39A5	0.00019748	1387	1	843	0	529	0.0189306	1335	0.000246677	1449	5543
RPA1	0.000219983	1080	1	843	0	529	0.0187907	1537	0.000193322	1556	5545
RUVBL2	0.000219983	1080	1	843	0	529	0.0187907	1537	0.000193322	1556	5545
RHOH	0.00019748	1387	1	843	0	529	0.0189306	1335	0.000246677	1452	5546
RNASE4	0.00019748	1387	1	843	0	529	0.0189306	1335	0.000246677	1452	5546
PTRH1	0.000219983	1080	1	843	0	529	0.0187907	1537	0.000193322	1558	5547
LPCAT3	0.000219983	1080	1	843	0	529	0.0187907	1537	0.000193322	1558	5547
GBA	0.00019748	1387	1	843	0	529	0.0189306	1335	0.000246677	1454	5548
SDC1	0.00019748	1387	1	843	0	529	0.0189306	1335	0.000246677	1455	5549
PDCD11	0.000219983	1080	1	843	0	529	0.0187907	1537	0.000193322	1560	5549
ATP1B1	0.00019748	1387	1	843	0	529	0.0189306	1335	0.000246677	1456	5550
GPSM2	0.000219983	1080	1	843	0	529	0.0187907	1537	0.000193322	1561	5550
LSM4	0.000219983	1080	1	843	0	529	0.0187907	1537	0.000193322	1561	5550
MPZL1	0.000219983	1080	1	843	0	529	0.0187907	1537	0.000193322	1561	5550
NPNT	0.00019748	1387	1	843	0	529	0.0189306	1335	0.000246677	1456	5550
ZNF267	0.000219983	1080	1	843	0	529	0.0187907	1537	0.000193322	1561	5550
DCN	0.00019748	1387	1	843	0	529	0.0189306	1335	0.000246677	1458	5552
RASSF7	0.00019748	1387	1	843	0	529	0.0189306	1335	0.000246677	1459	5553
MUC12	0.00019748	1387	1	843	0	529	0.0189306	1335	0.000246677	1459	5553
GPX2	0.00019748	1387	1	843	0	529	0.0189306	1335	0.000246677	1459	5553
PSAT1	0.000219983	1080	1	843	0	529	0.0187907	1537	0.000193322	1565	5554
MAPKAPK3	0.000219983	1080	1	843	0	529	0.0187907	1537	0.000193322	1565	5554
EXOSC2	0.000219983	1080	1	843	0	529	0.0187907	1537	0.000193322	1565	5554
DSG2	0.00019748	1387	1	843	0	529	0.0189306	1335	0.000246677	1462	5556
DCTPP1	0.000219983	1080	1	843	0	529	0.0187907	1537	0.000193322	1568	5557
ZNF816	0.00019748	1387	1	843	0	529	0.0189306	1335	0.000246677	1463	5557
SLC5A1	0.00019748	1387	1	843	0	529	0.0189306	1335	0.000246677	1464	5558
CAPN1	0.00019748	1387	1	843	0	529	0.0189306	1335	0.000246677	1464	5558
PAQR4	0.000219983	1080	1	843	0	529	0.0187907	1537	0.000193322	1569	5558
DCUN1D4	0.00019748	1387	1	843	0	529	0.0189306	1335	0.000246677	1464	5558
AGMAT	0.00019748	1387	1	843	0	529	0.0189306	1335	0.000246677	1464	5558
DDHD1	0.00019748	1387	1	843	0	529	0.0189306	1335	0.000246677	1464	5558
KDM2B	0.000219983	1080	1	843	0	529	0.0187907	1537	0.000193322	1570	5559
POLR3H	0.000219983	1080	1	843	0	529	0.0187907	1537	0.000193322	1571	5560
DHCR24	0.000219983	1080	1	843	0	529	0.0187907	1537	0.000193322	1571	5560
IDH2	0.000219983	1080	1	843	0	529	0.0187907	1537	0.000193322	1571	5560
NXT1	0.000219983	1080	1	843	0	529	0.0187907	1537	0.000193322	1574	5563
RPUSD3	0.000219983	1080	1	843	0	529	0.0187907	1537	0.000193322	1574	5563
DIS3L	0.00019748	1387	1	843	0	529	0.0189306	1335	0.000246677	1469	5563
HPGD	0.00019748	1387	1	843	0	529	0.0189306	1335	0.000246677	1470	5564
TM4SF5	0.00019748	1387	1	843	0	529	0.0189306	1335	0.000246677	1471	5565
MTHFD2	0.000219983	1080	1	843	0	529	0.0187907	1537	0.000193322	1576	5565
CKMT1A	0.00019748	1387	1	843	0	529	0.0189306	1335	0.000246677	1471	5565
CA6	0.00019748	1387	1	843	0	529	0.0189306	1335	0.000246677	1471	5565
HN1L	0.000219983	1080	1	843	0	529	0.0187907	1537	0.000193322	1577	5566
ZMYM2	0.000219983	1080	1	843	0	529	0.0187907	1537	0.000193322	1578	5567
GDF15	0.00019748	1387	1	843	0	529	0.0189306	1335	0.000246677	1474	5568
PRR13	0.00019748	1387	1	843	0	529	0.0189306	1335	0.000246677	1474	5568
RNF43	0.00019748	1387	1	843	0	529	0.0189306	1335	0.000246677	1474	5568
METAP1	0.000219983	1080	1	843	0	529	0.0187907	1537	0.000193322	1579	5568
CNST	0.000219983	1080	1	843	0	529	0.0187907	1537	0.000193322	1580	5569
CCNB1IP1	0.000219983	1080	1	843	0	529	0.0187907	1537	0.000193322	1581	5570
EHHADH	0.000219983	1080	1	843	0	529	0.0187907	1537	0.000193322	1582	5571
SCNN1A	0.00019748	1387	1	843	0	529	0.0189306	1335	0.000246677	1477	5571
HN1	0.00019748	1387	1	843	0	529	0.0189306	1335	0.000246677	1477	5571
PEX19	0.000219983	1080	1	843	0	529	0.0187907	1537	0.000193322	1583	5572
ASF1A	0.000219983	1080	1	843	0	529	0.0187907	1537	0.000193322	1583	5572
GPR35	0.00019748	1387	1	843	0	529	0.0189306	1335	0.000246677	1479	5573
GRTP1	0.00019748	1387	1	843	0	529	0.0189306	1335	0.000246677	1479	5573
ANP32A	0.000219983	1080	1	843	0	529	0.0187907	1537	0.000193322	1585	5574
ECHDC1	0.00019748	1387	1	843	0	529	0.0189306	1335	0.000246677	1481	5575
MAOA	0.00019748	1387	1	843	0	529	0.0189306	1335	0.000246677	1482	5576
CDCP1	0.00019748	1387	1	843	0	529	0.0189306	1335	0.000246677	1482	5576
PLS1	0.00019748	1387	1	843	0	529	0.0189306	1335	0.000246677	1484	5578
MDK	0.00019748	1387	1	843	0	529	0.0189306	1335	0.000246677	1484	5578
EPB41L1	0.00019748	1387	1	843	0	529	0.0189306	1335	0.000246677	1484	5578
SMAGP	0.00019748	1387	1	843	0	529	0.0189306	1335	0.000246677	1487	5581
SEPHS2	0.00019748	1387	1	843	0	529	0.0189306	1335	0.000246677	1488	5582
UQCRC1	0.00019748	1387	1	843	0	529	0.0189306	1335	0.000246677	1489	5583
AIM2	0.000176376	1750	1	843	0	529	0.0189731	1162	0.00106451	1299	5583
ENPP1	0.000176376	1750	1	843	0	529	0.0189731	1162	0.00106451	1299	5583
SGK1	0.00019748	1387	1	843	0	529	0.0189306	1335	0.000246677	1490	5584
ZNF10	0.000176376	1750	1	843	0	529	0.0189731	1162	0.00106451	1301	5585
BAIAP2	0.000176376	1750	1	843	0	529	0.0189731	1162	0.00106451	1301	5585
CNR2	0.00019748	1387	1	843	0	529	0.0189306	1335	0.000246677	1491	5585
FAM133B	0.000176376	1750	1	843	0	529	0.0189731	1162	0.00106451	1301	5585
INTU	0.000176376	1750	1	843	0	529	0.0189731	1162	0.00106451	1301	5585
BRD3	0.000176376	1750	1	843	0	529	0.0189731	1162	0.00106451	1301	5585
CSNK1A1	0.000176376	1750	1	843	0	529	0.0189731	1162	0.00106451	1301	5585
MID1IP1	0.000176376	1750	1	843	0	529	0.0189731	1162	0.00106451	1301	5585
SLC16A5	0.000176376	1750	1	843	0	529	0.0189731	1162	0.00106451	1308	5592
MRGPRF	0.000176376	1750	1	843	0	529	0.0189731	1162	0.00106451	1308	5592
G3BP2	0.000176376	1750	1	843	0	529	0.0189731	1162	0.00106451	1308	5592
TFE3	0.000176376	1750	1	843	0	529	0.0189731	1162	0.00106451	1308	5592
MAP4K3	0.000176376	1750	1	843	0	529	0.0189731	1162	0.00106451	1312	5596
RPL24	0.000176376	1750	1	843	0	529	0.0189731	1162	0.00106451	1312	5596
RIOK3	0.000176376	1750	1	843	0	529	0.0189731	1162	0.00106451	1312	5596
PLK2	0.000176376	1750	1	843	0	529	0.0189731	1162	0.00106451	1315	5599
HIP1R	0.000176376	1750	1	843	0	529	0.0189731	1162	0.00106451	1316	5600
EPHA10	0.000176376	1750	1	843	0	529	0.0189731	1162	0.00106451	1316	5600
PLEKHG1	0.000176376	1750	1	843	0	529	0.0189731	1162	0.00106451	1316	5600
TRIM45	0.000176376	1750	1	843	0	529	0.0189731	1162	0.00106451	1319	5603
2021-09-09	0.000176376	1750	1	843	0	529	0.0189731	1162	0.00106451	1319	5603
TC2N	0.000176376	1750	1	843	0	529	0.0189731	1162	0.00106451	1319	5603
PITPNA	0.000176376	1750	1	843	0	529	0.0189731	1162	0.00106451	1319	5603
PNRC1	0.000176376	1750	1	843	0	529	0.0189731	1162	0.00106451	1323	5607
ARHGAP27	0.000176376	1750	1	843	0	529	0.0189731	1162	0.00106451	1323	5607
PXN	0.000176376	1750	1	843	0	529	0.0189731	1162	0.00106451	1323	5607
GUK1	0.000176376	1750	1	843	0	529	0.0189731	1162	0.00106451	1323	5607
TRIT1	0.000176376	1750	1	843	0	529	0.0189731	1162	0.00106451	1323	5607
ENO3	0.000176376	1750	1	843	0	529	0.0189731	1162	0.00106451	1323	5607
PREX1	0.000176376	1750	1	843	0	529	0.0189731	1162	0.00106451	1329	5613
OGFR	0.000176376	1750	1	843	0	529	0.0189731	1162	0.00106451	1329	5613
ZC3H15	0.000176376	1750	1	843	0	529	0.0189731	1162	0.00106451	1331	5615
ATP8B1	0.000176376	1750	1	843	0	529	0.0189731	1162	0.00106451	1331	5615
INTS6	0.000176376	1750	1	843	0	529	0.0189731	1162	0.00106451	1333	5617
KIDINS220	0.000176376	1750	1	843	0	529	0.0189731	1162	0.00106451	1333	5617
PLEKHM1	0.000176376	1750	1	843	0	529	0.0189731	1162	0.00106451	1333	5617
ANKRD12	0.000176376	1750	1	843	0	529	0.0189731	1162	0.00106451	1336	5620
ARL4A	0.000176376	1750	1	843	0	529	0.0189731	1162	0.00106451	1336	5620
S100A12	0.000176376	1750	1	843	0	529	0.0189731	1162	0.00106451	1338	5622
LDHA	0.000176376	1750	1	843	0	529	0.0189731	1162	0.00106451	1338	5622
RFESD	0.000176376	1750	1	843	0	529	0.0189731	1162	0.00106451	1340	5624
TEC	0.000176376	1750	1	843	0	529	0.0189731	1162	0.00106451	1340	5624
NEAT1	0.000176376	1750	1	843	0	529	0.0189731	1162	0.00106451	1342	5626
HEXIM2	0.000176376	1750	1	843	0	529	0.0189731	1162	0.00106451	1342	5626
KLHL2	0.000176376	1750	1	843	0	529	0.0189731	1162	0.00106451	1342	5626
ARMCX3	0.000201113	1336	1	843	0	529	0.0187905	1598	0.00082946	1352	5658
B2M	0.000157689	2000	1	843	0	529	0.0188709	1449	0.00276391	886	5707
NCOA4	0.000157689	2000	1	843	0	529	0.0188709	1449	0.00276391	886	5707
SWAP70	0.000157689	2000	1	843	0	529	0.0188709	1449	0.00276391	888	5709
ARF3	0.000157689	2000	1	843	0	529	0.0188709	1449	0.00276391	889	5710
PYROXD1	0.000157689	2000	1	843	0	529	0.0188709	1449	0.00276391	890	5711
CTGF	0.000157689	2000	1	843	0	529	0.0188709	1449	0.00276391	890	5711
IL32	0.000157689	2000	1	843	0	529	0.0188709	1449	0.00276391	892	5713
ZNF80	0.000183291	1591	1	843	0	529	0.0187764	1617	0.00151469	1158	5738
ATM	0.000197539	1367	1	843	0	529	0.0187983	1512	0.00020884	1497	5748
RFTN2	0.000145012	2143	1	843	0	529	0.0189082	1441	0.00675964	792	5748
CD1D	0.000197539	1367	1	843	0	529	0.0187983	1512	0.00020884	1498	5749
TAGLN	0.000145012	2143	1	843	0	529	0.0189082	1441	0.00675964	793	5749
GJA5	0.000145012	2143	1	843	0	529	0.0189082	1441	0.00675964	794	5750
IL17RA	0.000197539	1367	1	843	0	529	0.0187983	1512	0.00020884	1499	5750
ANKRD11	0.000197539	1367	1	843	0	529	0.0187983	1512	0.00020884	1500	5751
PTP4A2	0.000197539	1367	1	843	0	529	0.0187983	1512	0.00020884	1501	5752
TNFAIP3	0.000197539	1367	1	843	0	529	0.0187983	1512	0.00020884	1502	5753
LCN2	0.000197539	1367	1	843	0	529	0.0187983	1512	0.00020884	1503	5754
HIST1H1T	0.000197539	1367	1	843	0	529	0.0187983	1512	0.00020884	1503	5754
CA7	0.000197539	1367	1	843	0	529	0.0187983	1512	0.00020884	1503	5754
RNF213	0.000197539	1367	1	843	0	529	0.0187983	1512	0.00020884	1503	5754
ANK3	0.000197539	1367	1	843	0	529	0.0187983	1512	0.00020884	1507	5758
RBM17	0.000197539	1367	1	843	0	529	0.0187983	1512	0.00020884	1507	5758
CASZ1	0.000197539	1367	1	843	0	529	0.0187983	1512	0.00020884	1509	5760
TRIM28	0.000197539	1367	1	843	0	529	0.0187983	1512	0.00020884	1509	5760
NFKB2	0.000197539	1367	1	843	0	529	0.0187983	1512	0.00020884	1511	5762
PLCD1	0.000197539	1367	1	843	0	529	0.0187983	1512	0.00020884	1512	5763
TMEM110	0.000197539	1367	1	843	0	529	0.0187983	1512	0.00020884	1513	5764
AMPH	0.000197539	1367	1	843	0	529	0.0187983	1512	0.00020884	1513	5764
DLG1	0.000197539	1367	1	843	0	529	0.0187983	1512	0.00020884	1515	5766
POPDC2	0.000197539	1367	1	843	0	529	0.0187983	1512	0.00020884	1516	5767
MYH9	0.000146029	2140	1	843	0	529	0.0188679	1457	0.00639766	800	5769
NINJ2	0.000146029	2140	1	843	0	529	0.0188679	1457	0.00639766	801	5770
FBLN2	0.000146029	2140	1	843	0	529	0.0188679	1457	0.00639766	801	5770
2021-03-02	0.000168439	1844	1	843	0	529	0.0189584	1218	0.000903408	1347	5781
SIRT6	0.0004662	201	1	843	0	529	0.000466418	2130	8.83886e-19	2111	5814
MTF1	0.0004662	201	1	843	0	529	0.000466418	2130	6.28189e-19	2116	5819
COL25A1	0.0004662	209	1	843	0	529	0.000466418	2130	9.15015e-19	2110	5821
FOXD2	0.0004662	201	1	843	0	529	0.000466418	2130	5.26337e-19	2122	5825
TMEM167A	0.0004662	209	1	843	0	529	0.000466418	2130	5.75283e-19	2114	5825
RSRC1	0.0004662	209	1	843	0	529	0.000466418	2130	8.20149e-19	2115	5826
ZBTB16	0.0004662	209	1	843	0	529	0.000466418	2130	9.71275e-19	2117	5828
FIZ1	0.0004662	201	1	843	0	529	0.000466418	2130	5.98642e-19	2126	5829
AQP8	0.0004662	209	1	843	0	529	0.000466418	2130	5.70534e-19	2119	5830
ISX	0.0004662	201	1	843	0	529	0.000466418	2130	6.83279e-19	2129	5832
MANEA	0.00023096	962	1	843	0	529	0.0186991	1798	0.00010829	1701	5833
CLEC3B	0.000176126	1796	1	843	0	529	0.0187994	1503	0.00142946	1163	5834
RAD51	0.00023096	962	1	843	0	529	0.0186991	1798	0.00010829	1702	5834
HNRNPL	0.000176126	1796	1	843	0	529	0.0187994	1503	0.00142946	1164	5835
ALOX12	0.000176126	1796	1	843	0	529	0.0187994	1503	0.00142946	1164	5835
PAIP2	0.000176126	1796	1	843	0	529	0.0187994	1503	0.00142946	1164	5835
NMUR1	0.00023096	962	1	843	0	529	0.0186991	1798	0.00010829	1703	5835
WDR7	0.00023096	962	1	843	0	529	0.0186991	1798	0.00010829	1704	5836
STAG3	0.00023096	962	1	843	0	529	0.0186991	1798	0.00010829	1705	5837
TNPO1	0.000176126	1796	1	843	0	529	0.0187994	1503	0.00142946	1167	5838
PTMS	0.00023096	962	1	843	0	529	0.0186991	1798	0.00010829	1706	5838
CSRP2	0.000176126	1796	1	843	0	529	0.0187994	1503	0.00142946	1168	5839
MTFMT	0.00023096	962	1	843	0	529	0.0186991	1798	0.00010829	1707	5839
SAMHD1	0.000176126	1796	1	843	0	529	0.0187994	1503	0.00142946	1168	5839
NLGN1	0.00023096	962	1	843	0	529	0.0186991	1798	0.00010829	1707	5839
ALDH1B1	0.000176126	1796	1	843	0	529	0.0187994	1503	0.00142946	1168	5839
KLF8	0.0004662	201	1	843	0	529	0.000466418	2130	6.2102e-19	2138	5841
GATM	0.00023096	962	1	843	0	529	0.0186991	1798	0.00010829	1709	5841
SLC39A8	0.000176126	1796	1	843	0	529	0.0187994	1503	0.00142946	1171	5842
HRH2	0.00023096	962	1	843	0	529	0.0186991	1798	0.00010829	1710	5842
IKZF2	0.0004662	209	1	843	0	529	0.000466418	2130	6.39714e-19	2131	5842
CSTF1	0.00023096	962	1	843	0	529	0.0186991	1798	0.00010829	1710	5842
MCM6	0.00023096	962	1	843	0	529	0.0186991	1798	0.00010829	1712	5844
ASB4	0.00023096	962	1	843	0	529	0.0186991	1798	0.00010829	1712	5844
ZNF85	0.0004662	201	1	843	0	529	0.000466418	2130	7.37843e-19	2142	5845
NR2F2	0.0004662	209	1	843	0	529	0.000466418	2130	6.86571e-19	2134	5845
ICK	0.00023096	962	1	843	0	529	0.0186991	1798	0.00010829	1714	5846
WFS1	0.00023096	962	1	843	0	529	0.0186991	1798	0.00010829	1715	5847
ASPM	0.00023096	962	1	843	0	529	0.0186991	1798	0.00010829	1715	5847
FOXP1	0.0004662	201	1	843	0	529	0.000466418	2130	9.27338e-19	2145	5848
CENPN	0.00023096	962	1	843	0	529	0.0186991	1798	0.00010829	1717	5849
RCHY1	0.00023096	962	1	843	0	529	0.0186991	1798	0.00010829	1718	5850
TBCEL	0.00023096	962	1	843	0	529	0.0186991	1798	0.00010829	1718	5850
TMPRSS3	0.00023096	962	1	843	0	529	0.0186991	1798	0.00010829	1720	5852
NCAPG2	0.00023096	962	1	843	0	529	0.0186991	1798	0.00010829	1721	5853
MBOAT1	0.00023096	962	1	843	0	529	0.0186991	1798	0.00010829	1721	5853
ARVCF	0.0004662	209	1	843	0	529	0.000466418	2130	1.02294e-18	2143	5854
TBC1D25	0.00023096	962	1	843	0	529	0.0186991	1798	0.00010829	1723	5855
ZADH2	0.00023096	962	1	843	0	529	0.0186991	1798	0.00010829	1724	5856
MSH2	0.00023096	962	1	843	0	529	0.0186991	1798	0.00010829	1725	5857
UCP2	0.00023096	962	1	843	0	529	0.0186991	1798	0.00010829	1726	5858
CENPV	0.00023096	962	1	843	0	529	0.0186991	1798	0.00010829	1727	5859
BAMBI	0.00023096	962	1	843	0	529	0.0186991	1798	0.00010829	1728	5860
PSMC3IP	0.00023096	962	1	843	0	529	0.0186991	1798	0.00010829	1728	5860
FAM196A	0.00023096	962	1	843	0	529	0.0186991	1798	0.00010829	1730	5862
FAM111B	0.00023096	962	1	843	0	529	0.0186991	1798	0.00010829	1731	5863
MCM3	0.00023096	962	1	843	0	529	0.0186991	1798	0.00010829	1731	5863
RET	0.00023096	962	1	843	0	529	0.0186991	1798	0.00010829	1731	5863
AFG3L1P	0.00023096	962	1	843	0	529	0.0186991	1798	0.00010829	1731	5863
SACM1L	0.00023096	962	1	843	0	529	0.0186991	1798	0.00010829	1735	5867
CENPK	0.00023096	962	1	843	0	529	0.0186991	1798	0.00010829	1736	5868
TRPM3	0.00023096	962	1	843	0	529	0.0186991	1798	0.00010829	1737	5869
SCNN1D	0.00023096	962	1	843	0	529	0.0186991	1798	0.00010829	1737	5869
BCL11A	0.00023096	962	1	843	0	529	0.0186991	1798	0.00010829	1739	5871
KLRK1	0.00023096	962	1	843	0	529	0.0186991	1798	0.00010829	1740	5872
LCTL	0.00023096	962	1	843	0	529	0.0186991	1798	0.00010829	1741	5873
SMYD2	0.00023096	962	1	843	0	529	0.0186991	1798	0.00010829	1741	5873
TGM1	0.00023096	962	1	843	0	529	0.0186991	1798	0.00010829	1743	5875
SLC4A8	0.00023096	962	1	843	0	529	0.0186991	1798	0.00010829	1743	5875
CLDN2	0.00023096	962	1	843	0	529	0.0186991	1798	0.00010829	1745	5877
SPATA4	0.00023096	962	1	843	0	529	0.0186991	1798	0.00010829	1746	5878
ALPP	0.00023096	962	1	843	0	529	0.0186991	1798	0.00010829	1746	5878
NUP93	0.00023096	962	1	843	0	529	0.0186991	1798	0.00010829	1748	5880
KIFC1	0.00023096	962	1	843	0	529	0.0186991	1798	0.00010829	1749	5881
FGF7	0.00023096	962	1	843	0	529	0.0186991	1798	0.00010829	1750	5882
GINS2	0.00023096	962	1	843	0	529	0.0186991	1798	0.00010829	1751	5883
RNASEH2A	0.00023096	962	1	843	0	529	0.0186991	1798	0.00010829	1751	5883
ANXA7	0.00023096	962	1	843	0	529	0.0186991	1798	0.00010829	1753	5885
CNTNAP2	0.00023096	962	1	843	0	529	0.0186991	1798	0.00010829	1754	5886
CYTH2	0.000216805	1146	1	843	0	529	0.0187329	1717	0.00011345	1660	5895
TRAPPC3	0.000216805	1146	1	843	0	529	0.0187329	1717	0.00011345	1661	5896
EEF1D	0.000216805	1146	1	843	0	529	0.0187329	1717	0.00011345	1662	5897
STAMBP	0.000216805	1146	1	843	0	529	0.0187329	1717	0.00011345	1663	5898
UBA52	0.000216805	1146	1	843	0	529	0.0187329	1717	0.00011345	1663	5898
RAB14	0.000216805	1146	1	843	0	529	0.0187329	1717	0.00011345	1665	5900
NDUFS8	0.000216805	1146	1	843	0	529	0.0187329	1717	0.00011345	1666	5901
ETF1	0.000216805	1146	1	843	0	529	0.0187329	1717	0.00011345	1667	5902
CNOT2	0.000216805	1146	1	843	0	529	0.0187329	1717	0.00011345	1668	5903
HDAC3	0.000216805	1146	1	843	0	529	0.0187329	1717	0.00011345	1669	5904
IFNGR1	0.000216805	1146	1	843	0	529	0.0187329	1717	0.00011345	1670	5905
GALT	0.000216805	1146	1	843	0	529	0.0187329	1717	0.00011345	1671	5906
SCOC	0.000216805	1146	1	843	0	529	0.0187329	1717	0.00011345	1672	5907
UBE2D2	0.000216805	1146	1	843	0	529	0.0187329	1717	0.00011345	1673	5908
ILF2	0.000216805	1146	1	843	0	529	0.0187329	1717	0.00011345	1674	5909
SNX18	0.000197208	1449	1	843	0	529	0.0188097	1482	0.000131278	1606	5909
CAPZA2	0.000197208	1449	1	843	0	529	0.0188097	1482	0.000131278	1606	5909
RAB2A	0.000216805	1146	1	843	0	529	0.0187329	1717	0.00011345	1675	5910
GSDMD	0.000197208	1449	1	843	0	529	0.0188097	1482	0.000131278	1608	5911
ST3GAL1	0.000216805	1146	1	843	0	529	0.0187329	1717	0.00011345	1676	5911
SDCBP	0.000200643	1337	1	843	0	529	0.0187784	1607	0.000152034	1596	5912
SFRP2	0.000197208	1449	1	843	0	529	0.0188097	1482	0.000131278	1609	5912
CRLS1	0.000216805	1146	1	843	0	529	0.0187329	1717	0.00011345	1677	5912
ANKRD10	0.000216805	1146	1	843	0	529	0.0187329	1717	0.00011345	1677	5912
DSTN	0.000200643	1337	1	843	0	529	0.0187784	1607	0.000152034	1597	5913
GOLGA7	0.000200643	1337	1	843	0	529	0.0187784	1607	0.000152034	1597	5913
PJA1	0.000197208	1449	1	843	0	529	0.0188097	1482	0.000131278	1610	5913
PHC2	0.000200643	1337	1	843	0	529	0.0187784	1607	0.000152034	1597	5913
TAP1	0.000197208	1449	1	843	0	529	0.0188097	1482	0.000131278	1611	5914
TFDP2	0.000216805	1146	1	843	0	529	0.0187329	1717	0.00011345	1679	5914
BAHD1	0.000197208	1449	1	843	0	529	0.0188097	1482	0.000131278	1611	5914
GMPS	0.000216805	1146	1	843	0	529	0.0187329	1717	0.00011345	1680	5915
ANXA2	0.000200643	1337	1	843	0	529	0.0187784	1607	0.000152034	1600	5916
PLSCR1	0.000216805	1146	1	843	0	529	0.0187329	1717	0.00011345	1681	5916
HECW2	0.000197208	1449	1	843	0	529	0.0188097	1482	0.000131278	1613	5916
EIF4G2	0.000200643	1337	1	843	0	529	0.0187784	1607	0.000152034	1601	5917
ZNF644	0.000200643	1337	1	843	0	529	0.0187784	1607	0.000152034	1601	5917
GBP2	0.000197208	1449	1	843	0	529	0.0188097	1482	0.000131278	1614	5917
MRPS22	0.000216805	1146	1	843	0	529	0.0187329	1717	0.00011345	1682	5917
RIPK2	0.000197208	1449	1	843	0	529	0.0188097	1482	0.000131278	1615	5918
EBAG9	0.000216805	1146	1	843	0	529	0.0187329	1717	0.00011345	1683	5918
MATR3	0.000200643	1337	1	843	0	529	0.0187784	1607	0.000152034	1603	5919
TJP2	0.000197208	1449	1	843	0	529	0.0188097	1482	0.000131278	1616	5919
NT5DC1	0.000216805	1146	1	843	0	529	0.0187329	1717	0.00011345	1684	5919
RBM23	0.000216805	1146	1	843	0	529	0.0187329	1717	0.00011345	1685	5920
YARS	0.000216805	1146	1	843	0	529	0.0187329	1717	0.00011345	1685	5920
TNXB	0.000216805	1146	1	843	0	529	0.0187329	1717	0.00011345	1687	5922
RAB1A	0.000216805	1146	1	843	0	529	0.0187329	1717	0.00011345	1688	5923
PSMC2	0.000216805	1146	1	843	0	529	0.0187329	1717	0.00011345	1689	5924
MORN2	0.000216805	1146	1	843	0	529	0.0187329	1717	0.00011345	1689	5924
PSMD11	0.000216805	1146	1	843	0	529	0.0187329	1717	0.00011345	1691	5926
LARP6	0.000216805	1146	1	843	0	529	0.0187329	1717	0.00011345	1692	5927
MLLT1	0.000216805	1146	1	843	0	529	0.0187329	1717	0.00011345	1693	5928
PFDN5	0.000216805	1146	1	843	0	529	0.0187329	1717	0.00011345	1694	5929
CMC1	0.000216805	1146	1	843	0	529	0.0187329	1717	0.00011345	1695	5930
YBX1	0.000216805	1146	1	843	0	529	0.0187329	1717	0.00011345	1696	5931
AHNAK	0.000216805	1146	1	843	0	529	0.0187329	1717	0.00011345	1697	5932
COX15	0.000216805	1146	1	843	0	529	0.0187329	1717	0.00011345	1697	5932
ADARB2	0.000216805	1146	1	843	0	529	0.0187329	1717	0.00011345	1699	5934
NSUN2	0.000216805	1146	1	843	0	529	0.0187329	1717	0.00011345	1700	5935
IRF8	0.000187267	1487	1	843	0	529	0.0188166	1478	0.000137701	1604	5941
TPM2	0.000187267	1487	1	843	0	529	0.0188166	1478	0.000137701	1605	5942
ABCD4	0.000146305	2137	1	843	0	529	0.0187905	1598	0.00383414	845	5952
B9D1	0.000175692	1805	1	843	0	529	0.0189107	1416	0.000565539	1359	5952
CYTIP	0.000146305	2137	1	843	0	529	0.0187905	1598	0.00383414	845	5952
RAD50	0.000175692	1805	1	843	0	529	0.0189107	1416	0.000565539	1360	5953
MXD1	0.000175692	1805	1	843	0	529	0.0189107	1416	0.000565539	1361	5954
PDLIM3	0.000146305	2137	1	843	0	529	0.0187905	1598	0.00383414	847	5954
[truncated: 422 more rows]

## Sheet: CMS4
ID	PageRank	PageRankIndex	Degree	DegreeIndex	Between	BetweenIndex	Close	CloseIndex	Eigen	EigenIndex	CombinedIndex
[truncated: 2,218 more rows]

[truncated: 1 more sheets: NAT]
