# Supplementary material for: Single-Cell RNA Sequencing Analysis of the Heterogeneity in Gene Regulatory Networks in Colorectal Cancer
Source: Front Cell Dev Biol. 2021 Nov 30;9:765578. doi: 10.3389/fcell.2021.765578 (PMC8669944; doi:10.3389/fcell.2021.765578)
Supplement: Supplementary file 10 [file Table4.xlsx]

## Sheet: Sheet1
Table S4. KEGG and Hallmark pathways enrichment scores of different subtypes.
ID	CMS1	CMS2	CMS3	CMS4	NotApplicable
KEGG_ABC_TRANSPORTERS	-1.34133	-0.0516345	-0.111916	1.47815	0.0267391
KEGG_ACUTE_MYELOID_LEUKEMIA	-2	-0.203369	1.23247	-1.3005	-0.460754
KEGG_ADHERENS_JUNCTION	0.861393	-0.0160033	0.855261	-1.58523	-0.115421
KEGG_ADIPOCYTOKINE_SIGNALING_PATHWAY	-0.105963	-0.361277	0.477828	1.3419	-1.35249
KEGG_ALANINE_ASPARTATE_AND_GLUTAMATE_METABOLISM	0.886635	0.368639	0.566441	-1.65174	-0.169977
KEGG_ALDOSTERONE_REGULATED_SODIUM_REABSORPTION	-0.614919	0.448859	1.55484	-0.555569	-0.833206
KEGG_ALLOGRAFT_REJECTION	0.366465	-1.0115	-0.811961	1.47746	-0.020465
KEGG_ALPHA_LINOLENIC_ACID_METABOLISM	1.1698	-0.630296	0.871233	-1.19535	-0.215384
KEGG_ALZHEIMERS_DISEASE	0.578917	0.56138	0.619389	-1.72181	-0.0378757
KEGG_AMINO_SUGAR_AND_NUCLEOTIDE_SUGAR_METABOLISM	1.03077	0.06247	0.691315	-1.54931	-0.235248
KEGG_AMINOACYL_TRNA_BIOSYNTHESIS	1.02912	0.759047	-0.022463	-1.51744	-0.248258
KEGG_AMYOTROPHIC_LATERAL_SCLEROSIS_ALS	0.984009	0.252931	0.591675	-1.60197	-0.226645
KEGG_ANTIGEN_PROCESSING_AND_PRESENTATION	1.73982	-0.73095	-0.0793912	-0.480403	-0.449072
KEGG_APOPTOSIS	1.06972	-0.533069	0.488586	0.437978	-1.46321
KEGG_ARACHIDONIC_ACID_METABOLISM	-1.15306	1.15478	0.0918482	-0.860456	0.76689
KEGG_ARGININE_AND_PROLINE_METABOLISM	1.14983	0.149261	0.408962	-1.57153	-0.136522
KEGG_ARRHYTHMOGENIC_RIGHT_VENTRICULAR_CARDIOMYOPATHY_ARVC	-0.233504	0.471515	1.41752	-1.24214	-0.413389
KEGG_ASCORBATE_AND_ALDARATE_METABOLISM	0.845152	0.414607	0.757021	-1.5119	-0.504886
KEGG_ASTHMA	-0.700538	-0.409132	-0.726069	1.66944	0.166301
KEGG_AUTOIMMUNE_THYROID_DISEASE	0.0527616	-0.894756	-0.867506	1.55577	0.153727
KEGG_AXON_GUIDANCE	-1.3522	-0.195077	0.0139308	1.45868	0.0746686
KEGG_B_CELL_RECEPTOR_SIGNALING_PATHWAY	-1.16859	-0.276066	0.391723	1.48834	-0.435411
KEGG_BASAL_CELL_CARCINOMA	-1.38186	0.0743161	-0.456495	1.28242	0.481618
KEGG_BASAL_TRANSCRIPTION_FACTORS	1.47994	0.419324	-0.637338	-1.09545	-0.166474
KEGG_BASE_EXCISION_REPAIR	1.20228	0.324168	-0.136091	-1.55086	0.160496
KEGG_BETA_ALANINE_METABOLISM	1.4154	-0.160544	0.317908	-1.34897	-0.2238
KEGG_BIOSYNTHESIS_OF_UNSATURATED_FATTY_ACIDS	1.52861	-0.158585	0.324336	-0.626316	-1.06805
KEGG_BLADDER_CANCER	1.17754	-0.84144	0.834295	-0.0731303	-1.09726
KEGG_BUTANOATE_METABOLISM	0.765256	0.230065	1.07045	-1.23524	-0.830526
KEGG_CALCIUM_SIGNALING_PATHWAY	-1.46373	-0.225652	0.0632595	1.30319	0.32293
KEGG_CARDIAC_MUSCLE_CONTRACTION	0.24995	0.709968	0.659464	-1.72822	0.108835
KEGG_CELL_ADHESION_MOLECULES_CAMS	-0.6705	-0.8467	0.108189	1.66084	-0.251834
KEGG_CELL_CYCLE	1.52312	-0.236038	-0.398592	-1.17596	0.287466
KEGG_CHEMOKINE_SIGNALING_PATHWAY	-1.40896	-0.117244	-0.135189	1.37965	0.281736
KEGG_CHRONIC_MYELOID_LEUKEMIA	1.38447	-0.52654	0.671711	-0.46077	-1.06887
KEGG_CIRCADIAN_RHYTHM_MAMMAL	0.878144	-0.741416	0.325203	0.879602	-1.34153
KEGG_CITRATE_CYCLE_TCA_CYCLE	1.05881	0.382909	0.385565	-1.58971	-0.237574
KEGG_COLORECTAL_CANCER	1.54147	-0.561356	0.264407	-1.10414	-0.140379
KEGG_COMPLEMENT_AND_COAGULATION_CASCADES	-0.988104	-0.691064	-0.129084	1.5729	0.235348
KEGG_CYSTEINE_AND_METHIONINE_METABOLISM	1.62475	-0.104451	-0.487633	-1.05405	0.0213843
KEGG_CYTOKINE_CYTOKINE_RECEPTOR_INTERACTION	-1.26991	-0.137701	-0.394067	1.444	0.357681
KEGG_CYTOSOLIC_DNA_SENSING_PATHWAY	1.61117	0.11901	-0.809965	-0.854143	-0.0660728
KEGG_DILATED_CARDIOMYOPATHY	-1.63715	-0.0602121	0.0806296	0.845024	0.771711
KEGG_DNA_REPLICATION	1.23922	-0.158319	-0.611192	-1.22364	0.753937
KEGG_DORSO_VENTRAL_AXIS_FORMATION	-1.29436	-0.184065	-0.219736	1.48176	0.216401
KEGG_DRUG_METABOLISM_CYTOCHROME_P450	-1.56549	0.892348	0.856651	-0.0579995	-0.125514
KEGG_DRUG_METABOLISM_OTHER_ENZYMES	0.914103	1.06536	-0.164601	-0.485849	-1.32901
KEGG_ECM_RECEPTOR_INTERACTION	-1.09542	-0.269665	-0.214557	1.63648	-0.0568449
KEGG_ENDOCYTOSIS	1.21538	0.0918871	0.620275	-1.33252	-0.595031
KEGG_ENDOMETRIAL_CANCER	0.883082	-0.0901279	1.14908	-1.02547	-0.916559
KEGG_EPITHELIAL_CELL_SIGNALING_IN_HELICOBACTER_PYLORI_INFECTION	1.45385	0.0464751	0.354968	-1.06385	-0.791439
KEGG_ERBB_SIGNALING_PATHWAY	-0.473813	-0.185045	0.863894	1.11689	-1.32193
KEGG_ETHER_LIPID_METABOLISM	1.29169	-0.188242	0.531505	-1.39931	-0.235642
KEGG_FATTY_ACID_METABOLISM	1.06103	0.355553	0.682315	-0.850004	-1.24889
KEGG_FC_EPSILON_RI_SIGNALING_PATHWAY	-1.10474	-0.539686	-0.0481029	1.57209	0.120443
KEGG_FC_GAMMA_R_MEDIATED_PHAGOCYTOSIS	-0.239925	-0.418348	1.77331	-0.533436	-0.581596
KEGG_FOCAL_ADHESION	-0.841777	-0.77788	0.209497	1.61287	-0.202705
KEGG_FOLATE_BIOSYNTHESIS	1.31457	0.34883	-0.440224	-1.38887	0.165692
KEGG_FRUCTOSE_AND_MANNOSE_METABOLISM	0.702111	0.29637	0.658193	-1.72659	0.0699121
KEGG_GALACTOSE_METABOLISM	1.53884	-0.216309	0.356212	-0.682511	-0.996231
KEGG_GAP_JUNCTION	-1.02308	-0.97439	0.203287	1.31721	0.476981
KEGG_GLIOMA	0.372403	-1.307	0.0532645	1.37925	-0.497918
KEGG_GLUTATHIONE_METABOLISM	0.91714	0.492724	0.421672	-1.64413	-0.18741
KEGG_GLYCEROLIPID_METABOLISM	0.107618	0.441447	1.37946	-0.839692	-1.08883
KEGG_GLYCEROPHOSPHOLIPID_METABOLISM	1.01898	-0.339552	0.992336	-1.31768	-0.354075
KEGG_GLYCINE_SERINE_AND_THREONINE_METABOLISM	-0.203721	0.429873	0.0916245	-1.52176	1.20398
KEGG_GLYCOLYSIS_GLUCONEOGENESIS	0.882269	0.343488	0.392413	-1.71473	0.096563
KEGG_GLYCOSAMINOGLYCAN_BIOSYNTHESIS_CHONDROITIN_SULFATE	-0.981452	-0.34674	-0.622032	1.53543	0.414794
KEGG_GLYCOSAMINOGLYCAN_BIOSYNTHESIS_HEPARAN_SULFATE	-0.830281	-0.506762	-0.670466	1.54655	0.460957
KEGG_GLYCOSAMINOGLYCAN_BIOSYNTHESIS_KERATAN_SULFATE	-0.847293	-0.129488	-0.0449647	1.68163	-0.659881
KEGG_GLYCOSAMINOGLYCAN_DEGRADATION	1.52752	-0.721271	0.299714	-0.081253	-1.02471
KEGG_GLYCOSPHINGOLIPID_BIOSYNTHESIS_GANGLIO_SERIES	1.43064	-1.08285	0.359156	0.0947505	-0.801696
KEGG_GLYCOSPHINGOLIPID_BIOSYNTHESIS_GLOBO_SERIES	0.0466528	-0.911865	-0.325984	1.67971	-0.488511
KEGG_GLYCOSPHINGOLIPID_BIOSYNTHESIS_LACTO_AND_NEOLACTO_SERIES	-0.322632	0.082102	1.34678	0.302287	-1.40854
KEGG_GLYCOSYLPHOSPHATIDYLINOSITOL_GPI_ANCHOR_BIOSYNTHESIS	0.637557	0.59093	0.941081	-1.03392	-1.13565
KEGG_GLYOXYLATE_AND_DICARBOXYLATE_METABOLISM	1.54786	-0.0164843	0.0645271	-1.20184	-0.394067
KEGG_GNRH_SIGNALING_PATHWAY	0.0887437	-0.0563388	1.4718	-1.34008	-0.164121
KEGG_GRAFT_VERSUS_HOST_DISEASE	-0.585573	-0.67289	-0.647021	1.64925	0.256232
KEGG_HEDGEHOG_SIGNALING_PATHWAY	-1.47693	0.0906588	-0.258214	1.26475	0.379731
KEGG_HEMATOPOIETIC_CELL_LINEAGE	-1.36285	-0.0666261	-0.243691	1.41928	0.253895
KEGG_HISTIDINE_METABOLISM	-0.787434	0.463646	1.0733	-1.30538	0.55587
KEGG_HOMOLOGOUS_RECOMBINATION	1.02249	-0.785679	-0.52075	1.14838	-0.864443
KEGG_HUNTINGTONS_DISEASE	0.667752	0.519226	0.540035	-1.72999	0.00297684
KEGG_HYPERTROPHIC_CARDIOMYOPATHY_HCM	-1.47052	-0.292884	-0.102339	0.912842	0.952904
KEGG_INOSITOL_PHOSPHATE_METABOLISM	-1.40362	-0.123728	0.09512	1.41606	0.0161614
KEGG_INSULIN_SIGNALING_PATHWAY	-0.0744643	0.0892919	1.39214	-1.43103	0.0240627
KEGG_INTESTINAL_IMMUNE_NETWORK_FOR_IGA_PRODUCTION	-0.710867	-0.535355	-0.687667	1.62467	0.309216
KEGG_JAK_STAT_SIGNALING_PATHWAY	-0.716499	-0.480743	-0.458997	1.7428	-0.0865588
KEGG_LEISHMANIA_INFECTION	-0.210742	-0.482547	-0.896645	1.70459	-0.114653
KEGG_LEUKOCYTE_TRANSENDOTHELIAL_MIGRATION	0.728105	0.0854769	1.10179	-1.41282	-0.502555
KEGG_LIMONENE_AND_PINENE_DEGRADATION	1.15924	-0.0997371	0.516748	-1.54208	-0.0341689
KEGG_LINOLEIC_ACID_METABOLISM	-0.456762	0.115773	1.62354	-1.04102	-0.24153
KEGG_LONG_TERM_DEPRESSION	-0.789322	-1.07582	0.409034	1.43238	0.0237298
KEGG_LONG_TERM_POTENTIATION	0.0834834	-1.16507	1.32471	0.530829	-0.773956
KEGG_LYSINE_DEGRADATION	1.12203	-0.482308	0.976528	-1.16076	-0.455492
KEGG_LYSOSOME	1.48252	-0.568091	0.0612329	0.219162	-1.19483
KEGG_MAPK_SIGNALING_PATHWAY	-0.589146	-0.755321	-0.285027	1.7295	-0.100003
KEGG_MATURITY_ONSET_DIABETES_OF_THE_YOUNG	-0.624342	1.15267	0.838077	-1.25137	-0.115034
KEGG_MELANOGENESIS	-1.44672	-0.639727	0.72315	0.832476	0.530825
KEGG_MELANOMA	-0.684116	-0.740018	-0.330997	1.69444	0.0606949
KEGG_METABOLISM_OF_XENOBIOTICS_BY_CYTOCHROME_P450	-1.30553	0.838456	1.15883	-0.418081	-0.273684
KEGG_MISMATCH_REPAIR	1.29491	-0.287807	-0.631624	-1.12873	0.753254
KEGG_MTOR_SIGNALING_PATHWAY	-0.0721843	-0.857077	0.754819	1.24378	-1.06933
KEGG_N_GLYCAN_BIOSYNTHESIS	1.41697	0.0338955	0.30446	-1.30061	-0.454717
KEGG_NATURAL_KILLER_CELL_MEDIATED_CYTOTOXICITY	-1.08062	-0.5172	-0.207573	1.57052	0.234875
KEGG_NEUROACTIVE_LIGAND_RECEPTOR_INTERACTION	-1.40864	-0.0293984	-0.250906	1.35713	0.33181
KEGG_NEUROTROPHIN_SIGNALING_PATHWAY	0.64595	0.0575881	1.04096	-1.57018	-0.174315
KEGG_NICOTINATE_AND_NICOTINAMIDE_METABOLISM	0.507077	0.00902834	1.02841	0.091571	-1.63609
KEGG_NITROGEN_METABOLISM	-0.316599	-0.194921	0.810363	-1.40649	1.10764
KEGG_NOD_LIKE_RECEPTOR_SIGNALING_PATHWAY	-1.11663	-0.164027	-0.640742	1.44535	0.476048
KEGG_NON_HOMOLOGOUS_END_JOINING	1.39806	0.534165	-0.285029	-1.22499	-0.422199
KEGG_NON_SMALL_CELL_LUNG_CANCER	-0.147878	-0.905129	-0.0171023	1.67216	-0.60205
KEGG_NOTCH_SIGNALING_PATHWAY	0.570881	0.701192	0.587916	-1.67397	-0.18602
KEGG_NUCLEOTIDE_EXCISION_REPAIR	1.4501	-0.102474	-0.308204	-1.31076	0.271344
KEGG_O_GLYCAN_BIOSYNTHESIS	0.127464	-0.492961	1.68393	-0.793327	-0.52511
KEGG_OLFACTORY_TRANSDUCTION	-1.51923	0.497299	0.570322	-0.487422	0.939033
KEGG_ONE_CARBON_POOL_BY_FOLATE	1.41014	-0.223142	-0.206338	-1.33836	0.357701
KEGG_OOCYTE_MEIOSIS	1.27119	-0.281938	0.463552	-1.44557	-0.00723449
KEGG_OTHER_GLYCAN_DEGRADATION	0.70265	0.289061	0.975174	-1.50183	-0.465059
KEGG_OXIDATIVE_PHOSPHORYLATION	0.514808	0.666874	0.546927	-1.72949	0.000877489
KEGG_P53_SIGNALING_PATHWAY	1.55789	-0.196897	0.285792	-1.04316	-0.603619
KEGG_PANCREATIC_CANCER	1.54393	-0.992078	0.409408	-0.445647	-0.51561
KEGG_PANTOTHENATE_AND_COA_BIOSYNTHESIS	-0.559993	-1.03968	-0.490462	1.34556	0.744575
KEGG_PARKINSONS_DISEASE	0.509979	0.629862	0.554297	-1.74175	0.0476097
KEGG_PATHOGENIC_ESCHERICHIA_COLI_INFECTION	1.04516	0.0230557	0.561456	-1.6098	-0.019871
KEGG_PATHWAYS_IN_CANCER	0.439283	-1.59134	0.255517	1.08367	-0.187129
KEGG_PENTOSE_AND_GLUCURONATE_INTERCONVERSIONS	0.550514	0.728381	0.747635	-1.53959	-0.486944
KEGG_PENTOSE_PHOSPHATE_PATHWAY	0.919064	0.405661	0.327882	-1.69742	0.0448162
KEGG_PEROXISOME	0.66494	0.715336	0.583615	-1.60529	-0.358604
KEGG_PHENYLALANINE_METABOLISM	-0.0305921	0.765228	0.559449	-1.7108	0.416719
KEGG_PHOSPHATIDYLINOSITOL_SIGNALING_SYSTEM	-1.36782	-0.143011	0.106507	1.44755	-0.0432233
KEGG_PORPHYRIN_AND_CHLOROPHYLL_METABOLISM	1.42542	0.0692382	0.0483801	-1.39223	-0.150813
KEGG_PPAR_SIGNALING_PATHWAY	-0.783704	1.38013	0.747107	-0.570966	-0.772572
KEGG_PRIMARY_BILE_ACID_BIOSYNTHESIS	-0.736694	-0.0357191	0.21463	1.55451	-0.996722
KEGG_PRIMARY_IMMUNODEFICIENCY	-0.825517	-0.222544	-0.723373	1.65277	0.118665
KEGG_PRION_DISEASES	-1.39249	-0.335211	-0.18215	1.16903	0.740821
KEGG_PROGESTERONE_MEDIATED_OOCYTE_MATURATION	-0.564338	-0.944265	-0.329082	1.62349	0.214198
KEGG_PROPANOATE_METABOLISM	1.32106	0.0604567	0.46112	-1.33415	-0.508488
KEGG_PROSTATE_CANCER	0.890393	-1.48387	0.338856	0.782327	-0.527707
KEGG_PROTEASOME	1.34183	0.0319761	0.222541	-1.45953	-0.136823
KEGG_PROTEIN_EXPORT	1.13487	0.0618048	0.439064	-1.58522	-0.0505261
KEGG_PROXIMAL_TUBULE_BICARBONATE_RECLAMATION	0.541303	0.638821	0.749292	-1.62658	-0.302841
KEGG_PURINE_METABOLISM	1.03688	0.408841	0.175991	-1.65103	0.0293235
KEGG_PYRIMIDINE_METABOLISM	1.27217	0.196355	0.13197	-1.52303	-0.0774649
KEGG_PYRUVATE_METABOLISM	1.19853	0.191065	0.290262	-1.55819	-0.121665
KEGG_REGULATION_OF_ACTIN_CYTOSKELETON	-0.116484	-0.825688	1.60909	0.163095	-0.830009
KEGG_REGULATION_OF_AUTOPHAGY	1.24626	0.0342006	0.577274	-1.36865	-0.489083
KEGG_RENAL_CELL_CARCINOMA	0.344812	-1.14721	0.701277	1.06744	-0.96632
KEGG_RENIN_ANGIOTENSIN_SYSTEM	-1.49616	0.319767	-0.306562	1.22403	0.258927
KEGG_RETINOL_METABOLISM	-1.61268	0.79673	0.675996	0.455809	-0.31586
KEGG_RIBOFLAVIN_METABOLISM	1.05102	0.399207	0.582172	-1.42348	-0.608912
KEGG_RIBOSOME	0.109726	0.690992	0.28675	-1.73474	0.647268
KEGG_RIG_I_LIKE_RECEPTOR_SIGNALING_PATHWAY	1.44959	-0.0630913	0.214202	-1.33314	-0.267559
KEGG_RNA_DEGRADATION	1.54347	-0.0080922	-0.183806	-1.25479	-0.096782
KEGG_RNA_POLYMERASE	1.05545	0.377013	0.298239	-1.62603	-0.10467
KEGG_SELENOAMINO_ACID_METABOLISM	0.544625	0.127138	0.764354	-1.73584	0.299725
KEGG_SMALL_CELL_LUNG_CANCER	1.04122	-0.431942	-0.491737	1.05491	-1.17245
KEGG_SNARE_INTERACTIONS_IN_VESICULAR_TRANSPORT	1.53587	-0.0462934	0.197859	-1.14045	-0.546983
KEGG_SPHINGOLIPID_METABOLISM	1.49786	-1.04665	0.477893	-0.442759	-0.486348
KEGG_SPLICEOSOME	1.14875	0.254208	0.190612	-1.60601	0.0124354
KEGG_STARCH_AND_SUCROSE_METABOLISM	-1.26284	-0.396136	-0.0915423	1.47014	0.280384
KEGG_STEROID_BIOSYNTHESIS	0.893943	0.749021	0.350334	-1.51166	-0.481633
KEGG_STEROID_HORMONE_BIOSYNTHESIS	-0.98925	1.1872	0.965969	-0.609137	-0.554786
KEGG_SULFUR_METABOLISM	-0.589706	-0.395282	-0.0975561	1.74554	-0.662997
KEGG_SYSTEMIC_LUPUS_ERYTHEMATOSUS	-0.909655	0.161197	-1.10529	1.24835	0.605401
KEGG_T_CELL_RECEPTOR_SIGNALING_PATHWAY	-1.31834	-0.0948501	0.38416	1.4022	-0.373169
KEGG_TASTE_TRANSDUCTION	-1.58606	-0.11219	0.283572	1.14935	0.265335
KEGG_TAURINE_AND_HYPOTAURINE_METABOLISM	-1.32809	0.233172	-0.126944	1.45331	-0.231448
KEGG_TERPENOID_BACKBONE_BIOSYNTHESIS	0.555889	0.522781	0.920649	-1.53419	-0.465124
KEGG_TGF_BETA_SIGNALING_PATHWAY	-1.64469	0.193562	0.0272845	1.06058	0.363258
KEGG_THYROID_CANCER	1.15464	-0.0759676	0.62138	-1.49417	-0.205882
KEGG_TIGHT_JUNCTION	0.862693	0.187471	0.97096	-1.35362	-0.667503
KEGG_TOLL_LIKE_RECEPTOR_SIGNALING_PATHWAY	-1.13308	0.174922	-0.819694	1.35436	0.423497
KEGG_TRYPTOPHAN_METABOLISM	-1.04657	0.340774	0.957003	0.833865	-1.08507
KEGG_TYPE_I_DIABETES_MELLITUS	0.759284	-1.25402	-0.904633	0.863173	0.536193
KEGG_TYPE_II_DIABETES_MELLITUS	-1.2792	-0.265789	-0.0259826	1.51293	0.05804
KEGG_TYROSINE_METABOLISM	-1.39534	1.02294	0.270927	-0.630466	0.731934
KEGG_UBIQUITIN_MEDIATED_PROTEOLYSIS	1.4342	-0.136314	0.235126	-1.35563	-0.17739
KEGG_VALINE_LEUCINE_AND_ISOLEUCINE_BIOSYNTHESIS	1.17105	0.557057	0.219117	-1.40631	-0.540914
KEGG_VALINE_LEUCINE_AND_ISOLEUCINE_DEGRADATION	1.05387	0.326348	0.501864	-1.55743	-0.324645
KEGG_VASCULAR_SMOOTH_MUSCLE_CONTRACTION	-1.52238	-0.421553	0.796393	0.899325	0.248219
KEGG_VASOPRESSIN_REGULATED_WATER_REABSORPTION	1.12916	0.0383505	0.646295	-1.48174	-0.332064
KEGG_VEGF_SIGNALING_PATHWAY	0.41229	-0.764026	1.55474	-0.831109	-0.371899
KEGG_VIBRIO_CHOLERAE_INFECTION	1.27842	0.0712213	0.498045	-1.37415	-0.473535
KEGG_VIRAL_MYOCARDITIS	1.57864	-1.07132	0.154213	-0.0882996	-0.57323
KEGG_WNT_SIGNALING_PATHWAY	0.966741	-0.420617	0.778598	-1.50046	0.175743
HALLMARK_ADIPOGENESIS	0.874207	0.522836	0.473962	-1.63815	-0.232853
HALLMARK_ALLOGRAFT_REJECTION	-0.63081	-0.557036	-0.626326	1.69889	0.115287
HALLMARK_ANDROGEN_RESPONSE	1.15139	0.0119871	0.626271	-1.47814	-0.311509
HALLMARK_ANGIOGENESIS	-0.757225	-0.374467	-0.643371	1.69284	0.0822257
HALLMARK_APICAL_JUNCTION	0.660444	-0.00294885	1.10121	-0.245066	-1.51364
HALLMARK_APICAL_SURFACE	-0.438818	-0.855255	0.128053	1.67383	-0.507811
HALLMARK_APOPTOSIS	1.38894	0.11426	0.424933	-1.05992	-0.868214
HALLMARK_BILE_ACID_METABOLISM	-0.965705	1.02183	0.796863	0.289223	-1.14221
HALLMARK_CHOLESTEROL_HOMEOSTASIS	0.955242	0.410896	0.520888	-1.60189	-0.285137
HALLMARK_COAGULATION	0.289006	-0.117912	1.13574	0.284336	-1.59117
HALLMARK_COMPLEMENT	1.46214	-1.3188	0.0691943	0.112297	-0.324829
HALLMARK_DNA_REPAIR	1.2071	0.265543	0.164207	-1.56199	-0.0748608
HALLMARK_E2F_TARGETS	1.49042	-0.153176	-0.880249	-0.890284	0.433288
HALLMARK_EPITHELIAL_MESENCHYMAL_TRANSITION	-1.10697	-0.158929	-0.333018	1.62414	-0.0252244
HALLMARK_ESTROGEN_RESPONSE_EARLY	0.908513	0.190538	0.951956	-1.27924	-0.771769
HALLMARK_ESTROGEN_RESPONSE_LATE	0.905275	0.378061	0.684705	-1.54622	-0.421822
HALLMARK_FATTY_ACID_METABOLISM	1.01957	0.340968	0.505763	-1.58388	-0.282422
HALLMARK_G2M_CHECKPOINT	1.55049	-0.272788	-0.681589	-0.961125	0.36501
HALLMARK_GLYCOLYSIS	1.29094	-0.0127651	0.495843	-1.39391	-0.380105
HALLMARK_HEDGEHOG_SIGNALING	-1.21235	-0.196401	-0.180868	1.56794	0.0216786
HALLMARK_HEME_METABOLISM	1.40325	-0.131487	0.562214	-1.00581	-0.828169
HALLMARK_HYPOXIA	1.0994	0.174952	0.771805	-1.21235	-0.833807
HALLMARK_IL2_STAT5_SIGNALING	1.24284	-0.610516	0.789178	-0.236691	-1.18481
HALLMARK_IL6_JAK_STAT3_SIGNALING	1.15336	-0.849125	-0.737188	1.02629	-0.593332
HALLMARK_INFLAMMATORY_RESPONSE	-0.435394	-0.565821	-0.456139	1.78231	-0.324954
HALLMARK_INTERFERON_ALPHA_RESPONSE	1.77738	-0.61061	-0.292301	-0.44962	-0.424844
HALLMARK_INTERFERON_GAMMA_RESPONSE	1.68096	-0.867345	-0.29113	0.055637	-0.578124
HALLMARK_KRAS_SIGNALING_DN	-1.35935	-0.115344	-0.246758	1.40675	0.314694
HALLMARK_KRAS_SIGNALING_UP	-1.19792	-0.296804	0.016378	1.571	-0.0926575
HALLMARK_MITOTIC_SPINDLE	1.52053	-1.24358	0.146905	-0.0892718	-0.334581
HALLMARK_MTORC1_SIGNALING	1.28022	0.121485	0.210434	-1.51406	-0.0980706
HALLMARK_MYC_TARGETS_V1	1.13096	0.274688	0.137353	-1.6189	0.0758969
HALLMARK_MYC_TARGETS_V2	1.27546	0.422899	-0.618925	-1.32352	0.244081
HALLMARK_MYOGENESIS	-1.13086	0.100568	-0.253598	1.59655	-0.312663
HALLMARK_NOTCH_SIGNALING	0.573463	0.619302	0.527961	-1.73455	0.0138267
HALLMARK_OXIDATIVE_PHOSPHORYLATION	1.00537	0.346562	0.434758	-1.62954	-0.157149
HALLMARK_P53_PATHWAY	1.20861	0.314459	0.394982	-1.43067	-0.487385
HALLMARK_PANCREAS_BETA_CELLS	1.28617	-0.577715	0.143167	-1.32828	0.476656
HALLMARK_PEROXISOME	0.755098	0.478307	0.619632	-1.66822	-0.184819
HALLMARK_PI3K_AKT_MTOR_SIGNALING	1.02071	0.4171	0.373333	-1.61433	-0.196817
HALLMARK_PROTEIN_SECRETION	1.43617	-0.106329	0.370339	-1.26462	-0.435558
HALLMARK_REACTIVE_OXYGEN_SPECIES_PATHWAY	1.08907	0.26859	0.405106	-1.59692	-0.165844
HALLMARK_SPERMATOGENESIS	-0.837375	-0.29229	-0.913292	1.40386	0.639099
HALLMARK_TGF_BETA_SIGNALING	0.922968	0.405544	0.757322	-1.38554	-0.700297
HALLMARK_TNFA_SIGNALING_VIA_NFKB	1.33888	-0.114856	0.161384	0.0846247	-1.47003
HALLMARK_UNFOLDED_PROTEIN_RESPONSE	1.38274	0.0214045	0.199733	-1.41897	-0.184904
HALLMARK_UV_RESPONSE_DN	-1.14883	-0.0117106	-0.0988652	1.59852	-0.339122
HALLMARK_UV_RESPONSE_UP	1.36443	0.178493	0.267734	-1.35005	-0.46061
HALLMARK_WNT_BETA_CATENIN_SIGNALING	-0.792672	0.929607	-1.33282	0.687446	0.50844
HALLMARK_XENOBIOTIC_METABOLISM	0.778516	0.483896	0.624253	-1.64701	-0.23966
