# Supplementary material for: Single-Cell RNA Sequencing Analysis of the Heterogeneity in Gene Regulatory Networks in Colorectal Cancer
Source: Front Cell Dev Biol. 2021 Nov 30;9:765578. doi: 10.3389/fcell.2021.765578 (PMC8669944; doi:10.3389/fcell.2021.765578)
Supplement: Supplementary file 11 [file Table1.xlsx]

## Sheet: Sheet1
Table S1. CMS subtype of scRNA dataset.
ID	prediction	d.CMS1	d.CMS2	d.CMS3	d.CMS4
N_T_P0104_00090	CMS4	0.690307	0.721554	0.725109	0.561941
N_T_P0104_00168	CMS4	0.663941	0.72604	0.728859	0.574733
N_T_P0104_00172	CMS4	0.684757	0.723772	0.732174	0.524216
N_T_P0411_02776	CMS4	0.665422	0.740604	0.754406	0.64576
N_T_P0411_02783	CMS1	0.641344	0.733245	0.736015	0.65634
N_T_P0411_02793	CMS4	0.680058	0.732005	0.72317	0.661683
N_T_P0411_02819	CMS4	0.711437	0.708298	0.743331	0.626963
N_T_P0411_02820	CMS1	0.666448	0.733343	0.742579	0.671938
N_T_P0411_02823	CMS4	0.689057	0.713998	0.729324	0.658161
N_T_P0411_02833	CMS1	0.696125	0.743737	0.757635	0.70184
N_T_P0411_02844	CMS4	0.692599	0.725414	0.73067	0.638251
N_T_P0411_02851	NotApplicable	0.666265	0.734091	0.695555	0.66214
N_T_P0411_02858	CMS4	0.674915	0.702094	0.722925	0.647395
N_T_P0413_04204	CMS4	0.68302	0.715772	0.7218	0.606242
N_T_P0720_04594	CMS4	0.687858	0.715046	0.716125	0.660329
N_T_P0720_04595	CMS1	0.671062	0.70931	0.714378	0.67222
N_T_P0720_04599	CMS4	0.672582	0.725442	0.723497	0.574231
N_T_P0720_04616	CMS4	0.682577	0.721459	0.722364	0.60589
N_T_P0720_04639	CMS4	0.692513	0.720721	0.704929	0.594589
N_T_P0720_04649	CMS4	0.705162	0.725451	0.71629	0.621789
N_T_P0720_04717	CMS4	0.683807	0.714112	0.722979	0.56877
N_T_P0720_04809	CMS4	0.734875	0.746752	0.754211	0.696959
N_T_P0728_05635	CMS4	0.671763	0.732288	0.724922	0.573265
N_T_P0825_07761	CMS4	0.699612	0.720061	0.730962	0.548018
N_T_P0825_07786	CMS4	0.686531	0.730661	0.738983	0.622998
N_T_P0825_07797	CMS4	0.662084	0.719732	0.723918	0.614886
N_T_P0825_07814	CMS4	0.719013	0.721675	0.722682	0.606596
N_T_P0825_07827	CMS4	0.661445	0.725017	0.728312	0.593406
N_T_P0825_07830	CMS4	0.681616	0.724556	0.735142	0.568819
N_T_P0825_07843	CMS4	0.70519	0.704761	0.730921	0.588391
N_T_P0825_07879	CMS4	0.704051	0.722302	0.732851	0.582249
N_T_P0825_07894	CMS4	0.691975	0.702752	0.736424	0.599419
N_T_P0825_07898	CMS4	0.698562	0.729417	0.740466	0.668772
N_T_P0825_07927	CMS4	0.71627	0.73147	0.74897	0.560962
N_T_P0825_07930	CMS4	0.709992	0.723733	0.73445	0.569557
N_T_P0825_07961	CMS4	0.700689	0.728749	0.745976	0.637829
N_T_P1212_09449	CMS1	0.64949	0.721737	0.740527	0.717333
N_T_P1212_09459	CMS4	0.686726	0.750369	0.744994	0.650746
N_T_P1212_09471	CMS4	0.69943	0.69914	0.724321	0.607566
N_T_P1212_09477	CMS4	0.675982	0.724244	0.714455	0.636079
N_T_P1212_09496	CMS4	0.699374	0.71898	0.738908	0.614788
N_T_P1212_09529	CMS4	0.650763	0.690171	0.707628	0.631159
N_T_P1212_09531	CMS4	0.71231	0.719311	0.744136	0.632062
P_T_P1228_10791	CMS1	0.656056	0.723854	0.710451	0.665437
N_T_P1228_11188	CMS4	0.668724	0.689032	0.704138	0.65537
N_T_P1228_11189	NotApplicable	0.745524	0.735626	0.739796	0.703996
N_T_P1228_11193	CMS4	0.691857	0.731423	0.737746	0.624602
N_T_P1228_11195	NotApplicable	0.713289	0.671902	0.71783	0.696881
N_T_P1228_11199	CMS4	0.708595	0.734574	0.723639	0.662444
N_T_P1228_11211	CMS1	0.643875	0.737297	0.726851	0.690803
N_T_P1228_11217	CMS4	0.689193	0.717022	0.727861	0.632272
N_T_P1228_11218	CMS4	0.712345	0.712136	0.715783	0.623821
N_T_P1228_11219	CMS2	0.732079	0.675924	0.729105	0.687642
N_T_P1228_11226	CMS4	0.688924	0.719921	0.729592	0.657073
N_T_P1228_11228	NotApplicable	0.714041	0.742689	0.745068	0.669619
N_T_P1228_11231	NotApplicable	0.702364	0.699871	0.732922	0.665839
N_T_P1228_11241	CMS4	0.679978	0.698389	0.710751	0.521153
N_T_P1228_11247	CMS4	0.708674	0.692445	0.723733	0.651657
N_T_P1228_11252	CMS4	0.700026	0.730707	0.700804	0.672812
N_T_P1228_11256	CMS4	0.702761	0.731469	0.753605	0.670324
N_T_P1228_11257	CMS4	0.690551	0.705348	0.714625	0.640583
N_T_P1228_11258	NotApplicable	0.73466	0.759089	0.77077	0.701465
N_T_P1228_11263	CMS1	0.652915	0.714979	0.702614	0.684039
N_T_P1228_11279	CMS4	0.664859	0.731822	0.733553	0.62794
N_T_P1228_11280	CMS4	0.67718	0.742378	0.738442	0.632085
N_T_P1228_11286	NotApplicable	0.673022	0.707533	0.703375	0.652094
N_T_P1228_11289	CMS4	0.699938	0.704274	0.742801	0.623762
N_T_P1228_11290	NotApplicable	0.687865	0.697924	0.691598	0.655302
N_T_P1228_11293	CMS4	0.684592	0.69113	0.712967	0.643385
N_T_P1228_11294	CMS2	0.703162	0.671413	0.723867	0.680411
N_T_P1228_11297	CMS1	0.685791	0.740523	0.737242	0.697732
N_T_P1228_11304	CMS4	0.718561	0.726486	0.712572	0.664593
N_T_P1228_11306	NotApplicable	0.692446	0.662032	0.694379	0.66587
N_T_P1228_11307	NotApplicable	0.703575	0.680621	0.727182	0.670924
N_T_P1228_11309	NotApplicable	0.683451	0.731918	0.751174	0.692329
N_T_P1228_11311	CMS4	0.73242	0.707697	0.752159	0.653399
N_T_P1228_11313	CMS4	0.730144	0.705958	0.737489	0.668672
N_T_P0104_00007	CMS4	0.695701	0.728933	0.725381	0.535162
N_T_P0104_00008	CMS4	0.719564	0.717787	0.725185	0.606059
N_T_P0104_00049	CMS4	0.688864	0.694261	0.704038	0.549253
N_T_P0104_00064	CMS4	0.690966	0.695893	0.724765	0.586389
N_T_P0104_00072	CMS4	0.688304	0.721973	0.705909	0.560994
N_T_P0104_00084	CMS4	0.691797	0.710811	0.709536	0.574786
N_T_P0104_00101	CMS4	0.702903	0.717202	0.724962	0.484884
N_T_P0104_00105	CMS4	0.69647	0.703139	0.723856	0.53088
N_T_P0104_00113	CMS4	0.705026	0.724291	0.723303	0.533901
N_T_P0104_00156	CMS4	0.694181	0.723704	0.73168	0.534133
N_T_P0104_00158	CMS4	0.675053	0.716155	0.717342	0.507838
N_T_P0104_00162	CMS4	0.673243	0.724834	0.722948	0.441339
N_T_P0104_00179	CMS4	0.725441	0.71904	0.73406	0.617073
N_T_P0411_02771	CMS4	0.650234	0.720379	0.718626	0.560001
N_T_P0411_02786	CMS4	0.680115	0.720141	0.73581	0.550699
N_T_P0411_02787	CMS4	0.693725	0.732331	0.730404	0.542956
N_T_P0411_02795	CMS4	0.697681	0.722738	0.722343	0.544601
N_T_P0411_02798	CMS4	0.700645	0.719784	0.722904	0.54999
N_T_P0411_02806	CMS4	0.704145	0.721449	0.720461	0.540299
N_T_P0411_02821	CMS4	0.704618	0.69973	0.718397	0.552553
N_T_P0411_02828	CMS4	0.710809	0.721943	0.728371	0.565291
N_T_P0411_02829	CMS4	0.672704	0.706228	0.718306	0.523294
N_T_P0411_02831	CMS4	0.676256	0.716645	0.725782	0.570689
N_T_P0411_02835	CMS4	0.709172	0.720232	0.734445	0.531251
N_T_P0411_02837	CMS4	0.704783	0.693164	0.712882	0.567695
N_T_P0411_02842	CMS4	0.695301	0.700364	0.712147	0.570084
N_T_P0411_02854	CMS4	0.686931	0.68435	0.721486	0.57145
N_T_P0411_02856	CMS4	0.70681	0.702047	0.734475	0.530298
N_T_P0411_02857	CMS4	0.696934	0.702435	0.703685	0.560735
N_T_P0411_02865	CMS4	0.703903	0.72882	0.73543	0.616883
N_T_P0720_04610	CMS4	0.698139	0.719308	0.724065	0.517772
N_T_P0720_04611	CMS4	0.660329	0.705231	0.723319	0.577759
N_T_P0720_04623	CMS4	0.69946	0.728715	0.736788	0.576252
N_T_P0720_04635	CMS4	0.700748	0.729905	0.715467	0.599581
N_T_P0720_04655	CMS4	0.6769	0.722542	0.713606	0.524873
N_T_P0720_04664	CMS4	0.73655	0.712807	0.737725	0.6246
N_T_P0720_04674	CMS4	0.698542	0.723825	0.727664	0.57749
N_T_P0720_04675	CMS4	0.709743	0.70831	0.72	0.557629
N_T_P0720_04676	CMS4	0.695421	0.712905	0.724414	0.530614
N_T_P0720_04677	CMS4	0.697594	0.710489	0.718833	0.537569
N_T_P0720_04679	CMS4	0.714904	0.702959	0.733648	0.609768
N_T_P0720_04682	CMS4	0.71932	0.699374	0.716239	0.624994
N_T_P0720_04685	CMS4	0.698716	0.700985	0.726035	0.591398
N_T_P0720_04691	CMS4	0.704923	0.710976	0.721102	0.546931
N_T_P0720_04695	CMS4	0.701317	0.696422	0.716689	0.497635
N_T_P0720_04697	CMS4	0.711764	0.685841	0.717314	0.617846
N_T_P0720_04699	CMS4	0.702661	0.72435	0.725856	0.62809
N_T_P0720_04704	CMS4	0.730517	0.726583	0.739881	0.599415
N_T_P0720_04712	CMS4	0.704805	0.687506	0.724322	0.607862
N_T_P0720_04716	CMS4	0.697349	0.722928	0.714954	0.536441
N_T_P0720_04732	CMS4	0.696798	0.723749	0.724691	0.529183
N_T_P0720_04742	CMS4	0.67764	0.719284	0.706138	0.579602
N_T_P0720_04746	CMS4	0.705942	0.722013	0.713898	0.581561
N_T_P0720_04750	CMS4	0.709847	0.709843	0.712721	0.580669
N_T_P0720_04764	CMS4	0.682962	0.726174	0.72065	0.539336
N_T_P0720_04782	CMS4	0.713922	0.73211	0.741181	0.605548
N_T_P0720_04807	CMS4	0.713788	0.705564	0.717845	0.572267
N_T_P0728_05628	CMS4	0.702525	0.704178	0.733756	0.602812
N_T_P0825_07800	CMS4	0.67555	0.722109	0.720928	0.540656
N_T_P0825_07813	CMS4	0.694979	0.726873	0.731533	0.57208
N_T_P0825_07837	CMS4	0.673977	0.730984	0.72097	0.550169
N_T_P0825_07867	CMS4	0.639044	0.706997	0.716511	0.603161
N_T_P0825_07914	CMS4	0.674645	0.710437	0.720307	0.610445
N_T_P0825_07916	CMS4	0.722016	0.73822	0.742179	0.633181
N_T_P0825_07968	CMS4	0.68162	0.717269	0.727498	0.60017
N_T_P1212_09451	CMS4	0.731811	0.727198	0.738652	0.61678
N_T_P1212_09457	CMS4	0.728752	0.721816	0.73747	0.5968
N_T_P1212_09460	CMS4	0.747086	0.746662	0.743393	0.670189
N_T_P1212_09461	CMS4	0.697921	0.722528	0.73422	0.547484
N_T_P1212_09475	CMS4	0.699823	0.715375	0.723342	0.507528
N_T_P1212_09483	CMS4	0.711773	0.702319	0.721683	0.549823
N_T_P1212_09505	CMS4	0.71164	0.708176	0.722743	0.55562
N_T_P1212_09543	CMS4	0.656482	0.678752	0.711241	0.583401
P_T_P1228_10798	CMS4	0.690894	0.717274	0.731523	0.542542
N_T_P1228_11192	CMS4	0.684722	0.71732	0.717349	0.537112
N_T_P1228_11200	CMS4	0.714923	0.724238	0.706163	0.571638
N_T_P1228_11201	CMS4	0.724419	0.72723	0.725467	0.586898
N_T_P1228_11202	CMS4	0.710554	0.712855	0.73325	0.551958
N_T_P1228_11205	CMS4	0.695313	0.725734	0.721567	0.614785
N_T_P1228_11206	CMS4	0.660617	0.715418	0.735921	0.594798
N_T_P1228_11208	CMS4	0.69856	0.706072	0.731502	0.545598
N_T_P1228_11213	CMS4	0.679169	0.72013	0.722472	0.573512
N_T_P1228_11215	CMS4	0.673454	0.710029	0.724472	0.604305
N_T_P1228_11216	CMS4	0.729787	0.713303	0.727977	0.660381
N_T_P1228_11222	CMS4	0.713097	0.707313	0.721537	0.579812
N_T_P1228_11225	CMS4	0.690113	0.72398	0.723343	0.496725
N_T_P1228_11227	CMS4	0.725676	0.729747	0.717383	0.557886
N_T_P1228_11229	CMS4	0.706396	0.717562	0.72683	0.532526
N_T_P1228_11230	CMS4	0.717076	0.714431	0.709578	0.546127
N_T_P1228_11232	CMS4	0.691848	0.727236	0.726059	0.5067
N_T_P1228_11234	CMS4	0.670408	0.719179	0.726208	0.540527
N_T_P1228_11235	CMS4	0.702509	0.701673	0.719194	0.533689
N_T_P1228_11236	CMS4	0.718903	0.708724	0.714589	0.559843
N_T_P1228_11237	CMS4	0.697371	0.722363	0.702562	0.578247
N_T_P1228_11238	CMS4	0.721587	0.693501	0.725678	0.537124
N_T_P1228_11239	CMS4	0.702173	0.726406	0.717359	0.530252
N_T_P1228_11240	CMS4	0.700208	0.722037	0.72206	0.532644
N_T_P1228_11242	CMS4	0.709871	0.734526	0.741586	0.533752
N_T_P1228_11243	CMS4	0.692544	0.711508	0.730378	0.543414
N_T_P1228_11244	CMS4	0.68841	0.711831	0.733849	0.51994
N_T_P1228_11245	CMS4	0.702277	0.711266	0.721935	0.499642
N_T_P1228_11250	CMS4	0.700793	0.710828	0.723918	0.531354
N_T_P1228_11251	CMS4	0.677746	0.719729	0.71238	0.503224
N_T_P1228_11254	CMS4	0.696969	0.710386	0.722911	0.526902
N_T_P1228_11255	CMS4	0.698412	0.70899	0.738606	0.549072
N_T_P1228_11259	CMS4	0.681642	0.709181	0.712619	0.508341
N_T_P1228_11260	CMS4	0.686206	0.721043	0.720009	0.530712
N_T_P1228_11262	CMS4	0.669503	0.719506	0.718764	0.529577
N_T_P1228_11265	CMS4	0.702024	0.722753	0.716344	0.484592
N_T_P1228_11266	CMS4	0.700922	0.722324	0.72322	0.551793
N_T_P1228_11267	CMS4	0.706303	0.71884	0.726146	0.50761
N_T_P1228_11268	CMS4	0.680348	0.712232	0.698428	0.508227
N_T_P1228_11270	CMS4	0.669497	0.712518	0.719276	0.508323
N_T_P1228_11272	CMS4	0.667636	0.707091	0.71557	0.537131
N_T_P1228_11273	CMS4	0.713905	0.715785	0.703651	0.578377
N_T_P1228_11275	CMS4	0.707269	0.708068	0.730217	0.569201
N_T_P1228_11276	CMS4	0.675484	0.715911	0.707457	0.510531
N_T_P1228_11278	CMS4	0.668521	0.712428	0.722972	0.557848
N_T_P1228_11281	CMS4	0.678135	0.722373	0.719752	0.507424
N_T_P1228_11282	CMS4	0.682978	0.714087	0.724786	0.479878
N_T_P1228_11283	CMS4	0.677316	0.710803	0.719753	0.554238
N_T_P1228_11284	CMS4	0.666116	0.718125	0.711949	0.497263
N_T_P1228_11285	CMS4	0.689543	0.704379	0.712187	0.531082
N_T_P1228_11291	CMS4	0.706827	0.720525	0.726002	0.481592
N_T_P1228_11296	CMS4	0.709174	0.722643	0.710859	0.577977
N_T_P1228_11298	CMS4	0.713052	0.72956	0.739521	0.631968
N_T_P1228_11299	CMS4	0.696753	0.716082	0.722701	0.496614
N_T_P1228_11300	CMS4	0.691919	0.73129	0.723851	0.524675
N_T_P1228_11302	CMS4	0.69693	0.725974	0.723735	0.579722
N_T_P1228_11303	CMS4	0.682026	0.708188	0.720385	0.496829
N_T_P1228_11305	CMS4	0.708146	0.714583	0.728593	0.518466
N_T_P1228_11308	CMS4	0.692959	0.693373	0.712002	0.511724
N_T_P1228_11310	CMS4	0.690609	0.699287	0.722176	0.481905
N_T_P0104_00001	CMS3	0.765405	0.764007	0.754257	0.767784
N_T_P0104_00002	CMS2	0.749366	0.681874	0.740282	0.80155
N_T_P0104_00003	CMS1	0.706195	0.74951	0.717334	0.77208
N_T_P0104_00004	CMS2	0.755762	0.707206	0.737618	0.751912
N_T_P0104_00005	CMS3	0.687692	0.707294	0.630119	0.740393
N_T_P0104_00006	CMS3	0.687431	0.683819	0.672255	0.73388
N_T_P0104_00009	CMS3	0.733813	0.708373	0.700285	0.724619
N_T_P0104_00010	CMS1	0.707046	0.707896	0.710861	0.763585
N_T_P0104_00011	CMS2	0.722854	0.674648	0.731673	0.714745
N_T_P0104_00012	CMS3	0.711361	0.695795	0.685148	0.766639
N_T_P0104_00013	CMS1	0.703498	0.733134	0.733793	0.72741
N_T_P0104_00014	CMS2	0.732803	0.675392	0.730924	0.722431
N_T_P0104_00015	CMS1	0.659362	0.698968	0.706061	0.760943
N_T_P0104_00016	NotApplicable	0.738618	0.742236	0.713238	0.724926
N_T_P0104_00017	CMS1	0.696991	0.735551	0.72593	0.740234
N_T_P0104_00018	CMS3	0.712711	0.688894	0.658972	0.739692
N_T_P0104_00019	CMS2	0.714859	0.687648	0.704723	0.749673
N_T_P0104_00020	CMS3	0.746419	0.749059	0.743403	0.765725
N_T_P0104_00021	CMS2	0.755931	0.690499	0.724932	0.761951
N_T_P0104_00022	NotApplicable	0.808522	0.743926	0.755268	0.81518
N_T_P0104_00023	CMS3	0.73499	0.710324	0.677076	0.746813
N_T_P0104_00024	CMS2	0.720808	0.684898	0.730559	0.730405
N_T_P0104_00025	CMS3	0.734334	0.696613	0.665571	0.781115
N_T_P0104_00027	CMS2	0.746673	0.730604	0.734175	0.748511
N_T_P0104_00028	CMS3	0.719939	0.693618	0.682478	0.773354
N_T_P0104_00029	NotApplicable	0.831204	0.796544	0.789934	0.84669
N_T_P0104_00030	CMS3	0.717448	0.741726	0.691671	0.765709
N_T_P0104_00031	CMS3	0.756989	0.729223	0.718542	0.769857
N_T_P0104_00032	NotApplicable	0.739696	0.717913	0.744477	0.728547
N_T_P0104_00033	NotApplicable	0.746835	0.738573	0.728442	0.766805
N_T_P0104_00034	CMS3	0.721067	0.703224	0.600707	0.751625
N_T_P0104_00035	CMS3	0.710612	0.697174	0.676548	0.752818
N_T_P0104_00036	CMS3	0.771967	0.752363	0.73421	0.770982
N_T_P0104_00037	CMS3	0.721691	0.729435	0.718946	0.776262
N_T_P0104_00038	CMS2	0.774544	0.713304	0.736773	0.773352
N_T_P0104_00040	CMS1	0.714552	0.72158	0.71972	0.757195
N_T_P0104_00041	CMS2	0.772865	0.70886	0.720095	0.787894
N_T_P0104_00042	CMS3	0.736689	0.744836	0.724675	0.762387
N_T_P0104_00043	CMS3	0.714636	0.693004	0.676868	0.750885
N_T_P0104_00044	CMS2	0.734783	0.651685	0.701181	0.736918
N_T_P0104_00045	CMS3	0.773594	0.761528	0.759871	0.813359
N_T_P0104_00046	NotApplicable	0.77546	0.739459	0.775998	0.779246
N_T_P0104_00047	CMS4	0.774207	0.757977	0.757993	0.743936
N_T_P0104_00048	CMS2	0.726528	0.687966	0.703964	0.736262
N_T_P0104_00050	CMS3	0.728315	0.715125	0.689094	0.730057
N_T_P0104_00051	CMS3	0.770533	0.756505	0.747481	0.807684
N_T_P0104_00052	CMS2	0.745498	0.712037	0.736075	0.764678
N_T_P0104_00053	CMS2	0.7555	0.714516	0.737753	0.788732
N_T_P0104_00054	CMS3	0.742792	0.727354	0.703244	0.77051
N_T_P0104_00055	CMS3	0.680914	0.686279	0.662434	0.751293
N_T_P0104_00056	CMS1	0.67992	0.729794	0.732394	0.745193
N_T_P0104_00057	CMS2	0.711276	0.670386	0.722658	0.71951
N_T_P0104_00058	CMS2	0.776844	0.737066	0.74504	0.787657
N_T_P0104_00059	NotApplicable	0.75853	0.755262	0.769439	0.800657
N_T_P0104_00060	CMS3	0.712481	0.710087	0.638116	0.728167
N_T_P0104_00061	CMS3	0.741564	0.706072	0.687086	0.742844
N_T_P0104_00062	CMS2	0.726681	0.674338	0.689815	0.732823
N_T_P0104_00063	CMS1	0.714337	0.744509	0.743853	0.777708
N_T_P0104_00065	NotApplicable	0.819874	0.801833	0.795	0.844174
N_T_P0104_00066	CMS3	0.705995	0.712252	0.63429	0.742845
N_T_P0104_00067	CMS3	0.728883	0.716415	0.702875	0.770552
N_T_P0104_00068	CMS2	0.762862	0.729169	0.751119	0.767236
N_T_P0104_00069	NotApplicable	0.801671	0.770619	0.774466	0.822951
N_T_P0104_00070	CMS2	0.70345	0.667151	0.690002	0.739321
N_T_P0104_00071	CMS1	0.698966	0.727785	0.734506	0.762946
N_T_P0104_00073	CMS2	0.688581	0.672739	0.700967	0.736774
N_T_P0104_00074	CMS2	0.754902	0.667016	0.725859	0.758242
N_T_P0104_00075	CMS3	0.69237	0.703462	0.680063	0.75627
N_T_P0104_00076	CMS3	0.72101	0.71972	0.680992	0.756807
N_T_P0104_00077	CMS2	0.732884	0.676409	0.695739	0.733539
N_T_P0104_00078	NotApplicable	0.71875	0.699563	0.690932	0.742182
N_T_P0104_00079	CMS3	0.738389	0.71004	0.64874	0.772511
N_T_P0104_00080	CMS1	0.627298	0.69008	0.662811	0.720647
N_T_P0104_00081	NotApplicable	0.813613	0.766597	0.80044	0.853705
N_T_P0104_00082	CMS1	0.703577	0.712499	0.742688	0.746969
N_T_P0104_00083	CMS3	0.693549	0.700921	0.66536	0.689056
N_T_P0104_00085	CMS2	0.734489	0.717542	0.727937	0.745318
N_T_P0104_00086	NotApplicable	0.782109	0.763598	0.783347	0.777211
N_T_P0104_00087	CMS2	0.700072	0.690333	0.705329	0.720925
N_T_P0104_00088	NotApplicable	0.737774	0.729098	0.742334	0.732307
N_T_P0104_00089	CMS2	0.841008	0.781564	0.792692	0.8554
N_T_P0104_00091	CMS1	0.673822	0.712954	0.692372	0.730101
N_T_P0104_00092	CMS2	0.731433	0.724046	0.730885	0.79158
N_T_P0104_00093	CMS2	0.755903	0.72627	0.727261	0.787264
N_T_P0104_00094	CMS3	0.741339	0.746223	0.731465	0.740678
N_T_P0104_00095	CMS2	0.768278	0.71751	0.720041	0.812653
N_T_P0104_00096	CMS2	0.799214	0.765887	0.784891	0.785468
N_T_P0104_00097	CMS2	0.707703	0.665327	0.694577	0.742288
N_T_P0104_00098	CMS2	0.772366	0.759182	0.768029	0.811001
N_T_P0104_00100	CMS3	0.738842	0.711503	0.675561	0.756415
N_T_P0104_00102	CMS1	0.736057	0.757171	0.758387	0.745629
N_T_P0104_00103	CMS2	0.731795	0.672614	0.717253	0.772522
N_T_P0104_00104	CMS2	0.699817	0.681335	0.723369	0.729691
N_T_P0104_00106	NotApplicable	0.713144	0.708075	0.732339	0.755024
N_T_P0104_00108	CMS3	0.711486	0.742037	0.700485	0.758037
N_T_P0104_00109	CMS3	0.719971	0.714835	0.698983	0.714425
N_T_P0104_00110	NotApplicable	0.763775	0.742117	0.756994	0.777433
N_T_P0104_00111	CMS1	0.694901	0.721551	0.741274	0.766145
N_T_P0104_00112	CMS1	0.663838	0.720565	0.68218	0.726246
N_T_P0104_00114	CMS3	0.733379	0.715658	0.688387	0.76436
N_T_P0104_00115	CMS2	0.695434	0.694937	0.711701	0.752289
N_T_P0104_00116	CMS2	0.718834	0.696322	0.699427	0.775731
N_T_P0104_00117	CMS3	0.776562	0.749524	0.737611	0.77225
N_T_P0104_00118	CMS3	0.747233	0.726099	0.670223	0.75712
N_T_P0104_00119	CMS1	0.728058	0.75027	0.757441	0.762053
N_T_P0104_00120	CMS3	0.708262	0.698589	0.67394	0.73568
N_T_P0104_00122	CMS2	0.775335	0.677185	0.714083	0.784416
N_T_P0104_00123	CMS2	0.762	0.684416	0.692148	0.753772
N_T_P0104_00124	CMS3	0.767502	0.74461	0.707094	0.771525
N_T_P0104_00125	CMS2	0.732708	0.680739	0.697398	0.73791
N_T_P0104_00126	NotApplicable	0.766897	0.752509	0.749823	0.793772
N_T_P0104_00127	CMS2	0.754482	0.736636	0.774137	0.792469
N_T_P0104_00128	CMS2	0.775973	0.729978	0.746967	0.798844
N_T_P0104_00129	NotApplicable	0.707654	0.671156	0.67713	0.707838
N_T_P0104_00130	CMS2	0.734056	0.673518	0.697069	0.772082
N_T_P0104_00131	CMS4	0.68956	0.701897	0.704661	0.68882
N_T_P0104_00132	NotApplicable	0.729558	0.713235	0.726822	0.736934
N_T_P0104_00133	CMS2	0.729402	0.688869	0.735855	0.728366
N_T_P0104_00134	CMS2	0.822795	0.753828	0.779534	0.829004
N_T_P0104_00135	CMS3	0.686659	0.718745	0.618133	0.72702
N_T_P0104_00136	NotApplicable	0.734343	0.732301	0.744195	0.749923
N_T_P0104_00137	CMS3	0.712033	0.706725	0.691036	0.723108
N_T_P0104_00138	NotApplicable	0.784459	0.777545	0.773114	0.843719
N_T_P0104_00139	CMS1	0.708148	0.730058	0.74262	0.758177
N_T_P0104_00140	CMS3	0.754409	0.762781	0.752873	0.783482
N_T_P0104_00141	CMS1	0.711461	0.74683	0.7433	0.755724
N_T_P0104_00142	CMS2	0.724666	0.696966	0.715719	0.761713
N_T_P0104_00143	CMS2	0.717302	0.689745	0.726278	0.734421
N_T_P0104_00144	NotApplicable	0.75528	0.724704	0.71878	0.762232
N_T_P0104_00146	CMS1	0.689508	0.694267	0.692908	0.770067
N_T_P0104_00147	CMS2	0.777059	0.734959	0.749261	0.763713
N_T_P0104_00148	CMS1	0.693822	0.722895	0.731224	0.733523
N_T_P0104_00149	CMS2	0.742746	0.716673	0.73046	0.782789
N_T_P0104_00150	CMS3	0.738775	0.715714	0.704054	0.750305
N_T_P0104_00151	CMS3	0.71689	0.685154	0.661522	0.742255
N_T_P0104_00152	NotApplicable	0.817345	0.804028	0.803928	0.839094
N_T_P0104_00153	CMS2	0.740683	0.699094	0.714625	0.709621
N_T_P0104_00154	NotApplicable	0.799925	0.786006	0.782945	0.823686
N_T_P0104_00155	CMS2	0.721165	0.585191	0.672678	0.693919
N_T_P0104_00157	CMS1	0.626818	0.669832	0.647623	0.72013
N_T_P0104_00159	NotApplicable	0.704578	0.69756	0.693791	0.781601
N_T_P0104_00160	CMS2	0.787444	0.682316	0.708509	0.793213
N_T_P0104_00161	CMS3	0.671744	0.631011	0.599959	0.718019
N_T_P0104_00163	CMS3	0.68159	0.66132	0.646953	0.742425
N_T_P0104_00164	CMS1	0.661635	0.697891	0.687005	0.711242
N_T_P0104_00165	CMS3	0.643184	0.692576	0.64146	0.724976
N_T_P0104_00166	CMS2	0.730613	0.571649	0.642073	0.695618
N_T_P0104_00167	CMS2	0.693587	0.608651	0.63618	0.716616
N_T_P0104_00169	CMS1	0.676626	0.713698	0.715338	0.688686
N_T_P0104_00170	CMS4	0.745574	0.721253	0.730736	0.712132
N_T_P0104_00171	NotApplicable	0.74528	0.746224	0.753195	0.777858
N_T_P0104_00173	CMS3	0.75411	0.750013	0.743472	0.755437
N_T_P0104_00174	CMS3	0.732487	0.74197	0.708455	0.780076
N_T_P0104_00175	CMS1	0.693388	0.713689	0.736013	0.726362
N_T_P0104_00176	NotApplicable	0.76445	0.755725	0.780825	0.779084
N_T_P0104_00177	CMS2	0.710179	0.694644	0.749396	0.764319
N_T_P0104_00178	CMS1	0.660006	0.714965	0.717502	0.708834
N_T_P0104_00180	CMS1	0.712839	0.74911	0.740883	0.790166
N_T_P0104_00181	CMS2	0.743484	0.70991	0.723106	0.751667
N_T_P0104_00182	NotApplicable	0.760828	0.756231	0.768901	0.781764
N_T_P0104_00183	CMS2	0.742545	0.673001	0.755349	0.77001
N_T_P0104_00184	CMS2	0.741323	0.61838	0.69338	0.748036
N_T_P0104_00185	CMS2	0.741053	0.706438	0.722294	0.744912
N_T_P0104_00186	CMS1	0.716748	0.724051	0.720723	0.785538
N_T_P0104_00187	CMS3	0.708461	0.70462	0.689633	0.743115
N_T_P0104_00188	NotApplicable	0.735495	0.74435	0.735482	0.742463
N_T_P0104_00189	CMS2	0.743005	0.704743	0.729558	0.722431
N_T_P0104_00190	CMS3	0.711375	0.703445	0.649088	0.739809
N_T_P0104_00191	CMS1	0.705629	0.718498	0.746571	0.772128
N_T_P0104_00193	CMS2	0.744236	0.716915	0.734185	0.748424
P_T_P0305_00469	CMS1	0.706863	0.743549	0.715232	0.735184
N_T_P0411_02770	NotApplicable	0.667311	0.678704	0.707538	0.721494
N_T_P0411_02772	NotApplicable	0.632566	0.65964	0.674056	0.734342
N_T_P0411_02773	CMS3	0.663838	0.694149	0.603417	0.749119
N_T_P0411_02774	CMS2	0.772823	0.716375	0.746223	0.800237
N_T_P0411_02775	NotApplicable	0.655533	0.659166	0.70633	0.74272
N_T_P0411_02777	NotApplicable	0.673336	0.681125	0.674015	0.713004
N_T_P0411_02778	CMS2	0.717154	0.627164	0.638994	0.742443
N_T_P0411_02779	CMS2	0.721138	0.648225	0.675376	0.752343
N_T_P0411_02780	CMS3	0.680004	0.656506	0.629202	0.7465
N_T_P0411_02781	CMS2	0.736655	0.60106	0.666823	0.756718
N_T_P0411_02782	CMS3	0.640085	0.703311	0.605243	0.728928
N_T_P0411_02784	CMS3	0.760738	0.697961	0.651788	0.765465
N_T_P0411_02785	CMS3	0.71886	0.69197	0.606819	0.743058
N_T_P0411_02788	CMS2	0.747083	0.65838	0.710426	0.758526
N_T_P0411_02789	CMS2	0.779855	0.692508	0.706032	0.8072
N_T_P0411_02790	CMS2	0.725545	0.613998	0.694146	0.751142
N_T_P0411_02791	CMS2	0.695239	0.644333	0.667454	0.752288
N_T_P0411_02792	CMS2	0.666539	0.643197	0.655971	0.732866
N_T_P0411_02794	CMS2	0.692365	0.603192	0.65954	0.752608
N_T_P0411_02796	CMS2	0.743069	0.621293	0.659733	0.772638
N_T_P0411_02797	CMS2	0.691813	0.608331	0.667236	0.739388
N_T_P0411_02799	CMS2	0.699758	0.64209	0.662334	0.703712
N_T_P0411_02800	CMS2	0.662407	0.659678	0.709763	0.736045
N_T_P0411_02801	CMS3	0.713881	0.696119	0.635815	0.750868
N_T_P0411_02802	CMS2	0.714346	0.549949	0.673845	0.719836
N_T_P0411_02803	CMS2	0.745809	0.675883	0.698654	0.763001
N_T_P0411_02804	CMS2	0.716849	0.632092	0.674053	0.716728
N_T_P0411_02805	CMS2	0.702596	0.677996	0.686378	0.756509
N_T_P0411_02807	CMS3	0.742234	0.684604	0.659741	0.771167
N_T_P0411_02808	CMS2	0.739133	0.618319	0.696979	0.753078
N_T_P0411_02809	CMS3	0.731504	0.688459	0.654882	0.769352
N_T_P0411_02810	CMS3	0.812008	0.749876	0.733614	0.828957
N_T_P0411_02811	CMS2	0.722177	0.659387	0.718837	0.7151
N_T_P0411_02813	CMS2	0.686071	0.660794	0.669263	0.731039
N_T_P0411_02814	CMS2	0.704253	0.608074	0.658441	0.744755
N_T_P0411_02815	CMS3	0.717907	0.66568	0.631572	0.771132
N_T_P0411_02816	CMS2	0.715269	0.68164	0.709353	0.756922
N_T_P0411_02817	CMS4	0.752973	0.767593	0.779697	0.722665
N_T_P0411_02818	CMS2	0.723453	0.640128	0.662056	0.747524
N_T_P0411_02822	CMS2	0.727366	0.603552	0.723209	0.755195
N_T_P0411_02824	CMS2	0.702136	0.6468	0.684391	0.746255
N_T_P0411_02825	CMS2	0.782576	0.685084	0.722337	0.788965
N_T_P0411_02826	CMS2	0.699057	0.643484	0.697758	0.727486
N_T_P0411_02827	CMS2	0.707616	0.606087	0.699107	0.753555
N_T_P0411_02830	CMS3	0.667091	0.666114	0.646058	0.723886
N_T_P0411_02832	CMS2	0.734236	0.627965	0.635811	0.746193
N_T_P0411_02834	CMS2	0.700928	0.615608	0.661855	0.763584
N_T_P0411_02836	CMS3	0.758228	0.73719	0.645487	0.788745
N_T_P0411_02838	CMS2	0.717628	0.623041	0.652208	0.779001
N_T_P0411_02839	CMS2	0.709377	0.628577	0.66041	0.747394
N_T_P0411_02840	CMS2	0.700244	0.656483	0.665144	0.743645
N_T_P0411_02841	CMS1	0.619534	0.694849	0.723043	0.708327
N_T_P0411_02843	CMS3	0.738327	0.686361	0.611973	0.771854
N_T_P0411_02845	CMS3	0.695936	0.622961	0.618247	0.760968
N_T_P0411_02846	CMS2	0.694726	0.63071	0.677508	0.755834
N_T_P0411_02847	CMS2	0.658055	0.640566	0.683115	0.721223
N_T_P0411_02848	NotApplicable	0.665445	0.659338	0.681996	0.714523
N_T_P0411_02849	CMS2	0.662721	0.641576	0.650832	0.738297
N_T_P0411_02850	CMS2	0.684924	0.629483	0.653162	0.738295
N_T_P0411_02853	CMS2	0.675642	0.634957	0.680191	0.735966
N_T_P0411_02855	CMS3	0.694508	0.636425	0.628482	0.731593
N_T_P0411_02859	NotApplicable	0.714733	0.716511	0.694871	0.738347
N_T_P0411_02860	CMS2	0.69557	0.611009	0.670507	0.754944
N_T_P0411_02861	CMS2	0.703961	0.583553	0.675815	0.741184
N_T_P0411_02862	CMS2	0.688494	0.626129	0.648676	0.737401
N_T_P0411_02863	CMS2	0.665268	0.630545	0.685642	0.755446
N_T_P0411_02864	CMS2	0.806071	0.684639	0.733056	0.812672
N_T_P0411_02866	CMS3	0.711856	0.648281	0.616372	0.740111
N_T_P0411_02867	CMS2	0.685945	0.630445	0.684783	0.736689
N_T_P0411_02868	CMS2	0.702347	0.606288	0.668147	0.741272
N_T_P0411_02869	CMS2	0.669732	0.641678	0.669162	0.730932
N_T_P0411_02870	CMS2	0.72233	0.594861	0.670316	0.765936
N_T_P0411_02871	CMS4	0.743849	0.725973	0.714419	0.676568
P_T_P0413_03678	CMS1	0.695756	0.732525	0.721752	0.698427
P_T_P0413_03723	NotApplicable	0.731281	0.737156	0.725087	0.723157
N_T_P0413_04196	NotApplicable	0.760498	0.761627	0.767368	0.767056
N_T_P0413_04197	CMS2	0.709754	0.702076	0.739517	0.709605
N_T_P0413_04198	CMS1	0.65036	0.723855	0.672246	0.703776
N_T_P0413_04199	CMS1	0.577498	0.733405	0.685441	0.749329
N_T_P0413_04200	CMS1	0.62741	0.711941	0.691555	0.703885
N_T_P0413_04201	CMS2	0.755828	0.715017	0.750181	0.749116
N_T_P0413_04202	NotApplicable	0.75254	0.714955	0.747543	0.729029
N_T_P0413_04203	NotApplicable	0.824111	0.802772	0.799811	0.832736
N_T_P0413_04205	NotApplicable	0.723253	0.750982	0.742989	0.724892
N_T_P0413_04206	CMS1	0.633766	0.687377	0.692257	0.718729
N_T_P0413_04207	CMS1	0.630563	0.680134	0.662698	0.744981
N_T_P0413_04208	CMS3	0.737559	0.732744	0.691298	0.730972
N_T_P0413_04209	CMS1	0.610561	0.722409	0.649234	0.769823
N_T_P0413_04210	CMS1	0.606909	0.70642	0.664826	0.711311
N_T_P0413_04211	NotApplicable	0.711874	0.722576	0.709073	0.734842
N_T_P0413_04212	CMS1	0.631688	0.718198	0.66402	0.737607
N_T_P0413_04213	CMS2	0.695966	0.656037	0.688288	0.671317
N_T_P0413_04214	NotApplicable	0.730316	0.739702	0.754578	0.74191
N_T_P0413_04215	NotApplicable	0.711475	0.720545	0.680394	0.766602
N_T_P0413_04216	NotApplicable	0.657604	0.717775	0.653148	0.766307
N_T_P0413_04217	CMS1	0.620839	0.714968	0.680406	0.758239
N_T_P0413_04218	CMS1	0.608461	0.717437	0.63358	0.759811
N_T_P0413_04219	NotApplicable	0.728006	0.706475	0.727981	0.7083
N_T_P0413_04220	NotApplicable	0.674848	0.723636	0.708282	0.753443
N_T_P0413_04221	CMS2	0.745105	0.714302	0.735699	0.758281
N_T_P0413_04222	CMS4	0.74583	0.7423	0.762568	0.712977
N_T_P0413_04223	CMS4	0.706275	0.721121	0.710033	0.704756
N_T_P0413_04224	CMS1	0.644633	0.68956	0.695277	0.733557
N_T_P0413_04225	CMS3	0.653243	0.70471	0.627225	0.740441
N_T_P0413_04226	NotApplicable	0.732264	0.71781	0.726563	0.743798
N_T_P0413_04227	CMS4	0.715182	0.682425	0.720316	0.67435
N_T_P0413_04228	CMS3	0.656742	0.691678	0.643177	0.737976
N_T_P0413_04229	CMS3	0.715325	0.692068	0.68119	0.685699
N_T_P0413_04230	CMS3	0.64377	0.709678	0.638355	0.755533
N_T_P0413_04231	NotApplicable	0.765604	0.777414	0.752031	0.773921
N_T_P0413_04232	NotApplicable	0.718002	0.712042	0.72618	0.737721
N_T_P0413_04233	CMS4	0.739723	0.700778	0.727126	0.693346
N_T_P0413_04234	CMS1	0.608705	0.72769	0.670085	0.777529
N_T_P0413_04235	CMS3	0.641931	0.709867	0.595369	0.731072
N_T_P0413_04236	CMS2	0.70552	0.703096	0.724529	0.716454
N_T_P0413_04237	CMS1	0.614318	0.699765	0.645521	0.734443
N_T_P0413_04238	CMS3	0.712468	0.727852	0.698814	0.754846
N_T_P0413_04239	CMS1	0.631238	0.673831	0.666511	0.753833
N_T_P0413_04240	CMS1	0.660759	0.740281	0.713023	0.750377
N_T_P0413_04241	CMS1	0.639816	0.724309	0.690257	0.754241
N_T_P0413_04242	NotApplicable	0.725849	0.722142	0.712769	0.72831
N_T_P0413_04243	CMS1	0.613435	0.737031	0.662722	0.752133
N_T_P0413_04244	CMS2	0.780349	0.757793	0.770676	0.773845
N_T_P0413_04245	CMS1	0.730794	0.753352	0.750098	0.758138
N_T_P0413_04246	CMS4	0.756431	0.746061	0.746374	0.729028
N_T_P0413_04247	NotApplicable	0.774415	0.78777	0.798063	0.812998
N_T_P0413_04248	CMS1	0.640511	0.676439	0.665868	0.749086
N_T_P0413_04249	CMS2	0.732019	0.693354	0.731902	0.705079
N_T_P0413_04250	CMS1	0.67856	0.752764	0.685141	0.80024
N_T_P0413_04251	CMS3	0.650887	0.715765	0.646612	0.727962
N_T_P0413_04252	NotApplicable	0.736393	0.724806	0.714145	0.764939
N_T_P0413_04253	CMS1	0.71325	0.736457	0.770452	0.760762
N_T_P0413_04254	NotApplicable	0.726012	0.752612	0.760917	0.741683
N_T_P0413_04255	CMS1	0.628942	0.705546	0.683609	0.749794
N_T_P0413_04256	CMS3	0.73454	0.739265	0.71132	0.727953
N_T_P0413_04257	CMS3	0.617137	0.708957	0.613076	0.731703
N_T_P0413_04258	CMS1	0.582328	0.717217	0.667067	0.750008
N_T_P0413_04259	NotApplicable	0.718819	0.750829	0.7508	0.735721
N_T_P0413_04260	NotApplicable	0.756286	0.751752	0.745269	0.757533
N_T_P0413_04261	NotApplicable	0.72214	0.739652	0.718661	0.762187
N_T_P0413_04262	CMS1	0.666471	0.732678	0.675919	0.755559
N_T_P0413_04263	CMS1	0.674716	0.690582	0.698002	0.720621
N_T_P0413_04264	CMS1	0.639735	0.667453	0.64854	0.741251
N_T_P0413_04265	CMS1	0.621841	0.693158	0.655116	0.749447
N_T_P0413_04266	CMS1	0.670978	0.73823	0.735817	0.779345
N_T_P0413_04267	CMS1	0.594456	0.722485	0.676149	0.752483
N_T_P0413_04268	CMS1	0.63705	0.674016	0.680458	0.714845
N_T_P0413_04269	NotApplicable	0.725492	0.717902	0.733416	0.731631
N_T_P0413_04270	CMS1	0.698433	0.727556	0.744092	0.72434
N_T_P0413_04271	CMS2	0.730926	0.71283	0.745541	0.774022
N_T_P0413_04272	CMS2	0.72561	0.69892	0.74459	0.753195
N_T_P0413_04273	NotApplicable	0.649677	0.673884	0.69607	0.73588
N_T_P0413_04274	CMS3	0.767907	0.74154	0.733443	0.790054
N_T_P0413_04275	CMS1	0.70233	0.717701	0.742742	0.747123
N_T_P0413_04276	CMS1	0.607092	0.708212	0.640812	0.739568
N_T_P0413_04277	CMS3	0.729331	0.717676	0.700236	0.724572
N_T_P0413_04278	CMS1	0.588024	0.697224	0.669585	0.739094
N_T_P0413_04279	CMS1	0.635791	0.740464	0.694047	0.719191
N_T_P0413_04280	CMS2	0.730809	0.690511	0.722367	0.70729
N_T_P0413_04281	NotApplicable	0.758226	0.738472	0.770785	0.795916
N_T_P0413_04282	CMS1	0.66362	0.736822	0.694144	0.741767
N_T_P0413_04283	CMS4	0.721089	0.696195	0.69991	0.689013
N_T_P0413_04284	NotApplicable	0.712162	0.71595	0.749494	0.728876
N_T_P0413_04285	CMS3	0.687298	0.728951	0.649726	0.753226
N_T_P0413_04286	CMS3	0.660532	0.708045	0.642676	0.755621
N_T_P0413_04287	CMS2	0.729295	0.729164	0.730775	0.742233
N_T_P0413_04288	CMS1	0.65942	0.692535	0.72005	0.727105
N_T_P0413_04289	CMS1	0.622681	0.722331	0.643868	0.731399
N_T_P0413_04290	NotApplicable	0.683636	0.694285	0.67395	0.747329
N_T_P0413_04291	CMS1	0.603209	0.707724	0.650155	0.744152
N_T_P0413_04292	CMS1	0.663753	0.739771	0.703037	0.771593
N_T_P0413_04293	CMS1	0.63568	0.679551	0.696978	0.754961
N_T_P0413_04294	CMS3	0.687777	0.685086	0.62283	0.748629
N_T_P0413_04295	NotApplicable	0.709794	0.742969	0.72395	0.754872
N_T_P0413_04296	NotApplicable	0.718912	0.725581	0.758711	0.74134
N_T_P0413_04297	CMS1	0.63663	0.720131	0.69262	0.731343
N_T_P0413_04298	NotApplicable	0.699958	0.699391	0.706215	0.738988
N_T_P0413_04299	NotApplicable	0.69995	0.729814	0.724138	0.743457
N_T_P0413_04300	CMS1	0.699615	0.706514	0.713465	0.707666
N_T_P0413_04301	CMS1	0.650223	0.717883	0.700856	0.743911
N_T_P0413_04302	NotApplicable	0.750095	0.775593	0.776734	0.773672
N_T_P0413_04303	CMS1	0.71232	0.764871	0.729406	0.782122
N_T_P0413_04304	CMS1	0.658325	0.717488	0.688658	0.770618
N_T_P0413_04305	NotApplicable	0.716154	0.704514	0.705649	0.738335
N_T_P0413_04306	CMS2	0.765728	0.74586	0.75451	0.763142
N_T_P0413_04307	CMS2	0.730535	0.696439	0.709088	0.732997
N_T_P0413_04308	CMS1	0.641273	0.716389	0.725348	0.768283
N_T_P0413_04309	CMS4	0.707531	0.722775	0.712645	0.659654
N_T_P0413_04310	CMS2	0.759261	0.734428	0.736469	0.745087
N_T_P0413_04311	CMS1	0.683426	0.766441	0.727635	0.807042
N_T_P0413_04312	CMS2	0.760121	0.723252	0.764112	0.749406
N_T_P0413_04313	CMS1	0.637756	0.675618	0.703603	0.765417
N_T_P0413_04314	CMS1	0.633212	0.723975	0.671869	0.774162
N_T_P0720_04592	CMS1	0.722695	0.739722	0.733782	0.761349
N_T_P0720_04593	NotApplicable	0.741223	0.74358	0.751748	0.770964
N_T_P0720_04596	CMS2	0.71426	0.687134	0.71788	0.728926
N_T_P0720_04597	CMS3	0.729325	0.735117	0.667668	0.776177
N_T_P0720_04598	CMS2	0.761097	0.681634	0.735835	0.78138
N_T_P0720_04600	CMS2	0.738963	0.660965	0.690934	0.727951
N_T_P0720_04601	CMS2	0.778571	0.733609	0.756067	0.789199
N_T_P0720_04602	NotApplicable	0.732768	0.719871	0.730628	0.734401
N_T_P0720_04603	CMS3	0.766379	0.749698	0.703651	0.792987
N_T_P0720_04604	CMS2	0.74207	0.674315	0.704385	0.756724
N_T_P0720_04605	NotApplicable	0.722929	0.710661	0.722344	0.761023
N_T_P0720_04606	CMS3	0.739568	0.698249	0.684818	0.739981
N_T_P0720_04607	CMS2	0.715903	0.69762	0.714103	0.737214
N_T_P0720_04608	CMS1	0.67623	0.677796	0.698299	0.709824
N_T_P0720_04609	NotApplicable	0.759994	0.735429	0.774208	0.775938
N_T_P0720_04612	NotApplicable	0.729258	0.718271	0.758624	0.754692
N_T_P0720_04613	CMS3	0.728184	0.709609	0.692575	0.742119
N_T_P0720_04614	CMS2	0.729572	0.659297	0.702954	0.73874
N_T_P0720_04617	CMS1	0.714771	0.744088	0.720439	0.760396
N_T_P0720_04618	NotApplicable	0.759037	0.742843	0.726032	0.72913
N_T_P0720_04619	CMS2	0.821481	0.746918	0.777114	0.812536
N_T_P0720_04620	NotApplicable	0.776853	0.734943	0.742876	0.801757
N_T_P0720_04621	CMS3	0.732476	0.681386	0.680644	0.763215
N_T_P0720_04622	CMS3	0.71613	0.714137	0.712948	0.734672
N_T_P0720_04624	CMS3	0.765802	0.741453	0.726918	0.762742
N_T_P0720_04625	CMS3	0.695268	0.69639	0.68495	0.740868
N_T_P0720_04626	CMS2	0.728124	0.714536	0.722	0.750345
N_T_P0720_04628	NotApplicable	0.818475	0.773062	0.785435	0.808703
N_T_P0720_04630	NotApplicable	0.768039	0.761183	0.751879	0.781554
N_T_P0720_04632	CMS2	0.802487	0.758861	0.775523	0.81131
N_T_P0720_04633	CMS2	0.751793	0.689372	0.724536	0.738107
N_T_P0720_04636	CMS2	0.786759	0.736415	0.758431	0.801786
N_T_P0720_04638	CMS2	0.737986	0.686421	0.724061	0.724241
N_T_P0720_04640	CMS2	0.706759	0.696708	0.710182	0.735613
N_T_P0720_04642	CMS2	0.750826	0.702381	0.717739	0.762684
N_T_P0720_04644	CMS3	0.730134	0.705772	0.668558	0.698485
N_T_P0720_04646	CMS2	0.760479	0.683184	0.7144	0.761326
N_T_P0720_04647	NotApplicable	0.763312	0.755921	0.775147	0.805485
N_T_P0720_04648	CMS1	0.755414	0.757061	0.772403	0.787317
N_T_P0720_04650	CMS2	0.714425	0.535941	0.657921	0.685266
N_T_P0720_04651	CMS2	0.75883	0.719289	0.761715	0.772356
N_T_P0720_04652	CMS2	0.746881	0.717301	0.721267	0.751599
N_T_P0720_04653	NotApplicable	0.804427	0.731882	0.757885	0.811756
N_T_P0720_04654	CMS2	0.762943	0.70115	0.712597	0.766047
N_T_P0720_04656	CMS2	0.777362	0.713588	0.734278	0.761073
N_T_P0720_04657	CMS3	0.717433	0.692993	0.622491	0.749039
N_T_P0720_04658	NotApplicable	0.781966	0.742407	0.753391	0.776439
N_T_P0720_04659	CMS3	0.762907	0.748585	0.695228	0.75002
N_T_P0720_04660	NotApplicable	0.79486	0.773849	0.790211	0.819063
N_T_P0720_04661	CMS1	0.621161	0.713676	0.674727	0.731456
N_T_P0720_04662	CMS3	0.712961	0.716143	0.693667	0.724705
N_T_P0720_04663	NotApplicable	0.726975	0.687017	0.687684	0.779687
N_T_P0720_04665	CMS2	0.724715	0.650154	0.711922	0.715643
N_T_P0720_04666	NotApplicable	0.777502	0.735202	0.735309	0.796683
N_T_P0720_04667	CMS2	0.752478	0.706592	0.745886	0.777092
N_T_P0720_04668	CMS2	0.734287	0.700491	0.708808	0.755685
N_T_P0720_04669	NotApplicable	0.739355	0.721795	0.708826	0.755128
N_T_P0720_04670	CMS3	0.765198	0.7198	0.710352	0.770838
N_T_P0720_04671	CMS2	0.799376	0.754517	0.760365	0.812534
N_T_P0720_04672	CMS2	0.761491	0.701339	0.746817	0.779044
N_T_P0720_04673	CMS2	0.735146	0.695689	0.700481	0.770933
N_T_P0720_04678	CMS3	0.735179	0.677636	0.676694	0.720547
N_T_P0720_04680	CMS2	0.741273	0.677443	0.720195	0.770333
N_T_P0720_04681	NotApplicable	0.743083	0.719272	0.732613	0.760655
N_T_P0720_04683	NotApplicable	0.824419	0.804054	0.795816	0.842309
N_T_P0720_04684	CMS3	0.724593	0.677522	0.636258	0.739593
N_T_P0720_04686	CMS2	0.76987	0.68471	0.736172	0.780972
N_T_P0720_04687	NotApplicable	0.762081	0.74061	0.74613	0.772037
N_T_P0720_04688	CMS1	0.690514	0.720668	0.704265	0.74937
N_T_P0720_04689	CMS2	0.721928	0.700918	0.703126	0.737534
N_T_P0720_04690	CMS2	0.72592	0.711277	0.745397	0.769673
N_T_P0720_04692	CMS2	0.74356	0.689228	0.70392	0.741381
N_T_P0720_04693	NotApplicable	0.738925	0.689009	0.713737	0.731685
N_T_P0720_04694	NotApplicable	0.732197	0.699712	0.706797	0.727123
N_T_P0720_04696	CMS2	0.749799	0.658287	0.705622	0.737858
N_T_P0720_04698	CMS1	0.701908	0.724643	0.709357	0.721688
N_T_P0720_04700	NotApplicable	0.75214	0.724084	0.745461	0.760961
N_T_P0720_04701	CMS3	0.704837	0.717688	0.670346	0.761831
N_T_P0720_04702	NotApplicable	0.713541	0.699116	0.715734	0.70021
N_T_P0720_04703	NotApplicable	0.785232	0.733243	0.762896	0.82366
N_T_P0720_04705	NotApplicable	0.794884	0.734973	0.740315	0.794738
N_T_P0720_04706	CMS3	0.795353	0.739129	0.71991	0.816223
N_T_P0720_04707	NotApplicable	0.736736	0.710397	0.728231	0.767312
N_T_P0720_04708	CMS2	0.798047	0.73822	0.752367	0.812988
N_T_P0720_04709	CMS3	0.746331	0.700594	0.665852	0.749099
N_T_P0720_04710	NotApplicable	0.752727	0.732528	0.75502	0.770963
N_T_P0720_04711	CMS3	0.755464	0.727635	0.716074	0.761129
N_T_P0720_04713	CMS3	0.700835	0.677648	0.620625	0.742826
N_T_P0720_04714	CMS3	0.72259	0.728044	0.680684	0.722212
N_T_P0720_04715	NotApplicable	0.798478	0.738749	0.746474	0.778239
N_T_P0720_04718	NotApplicable	0.764227	0.739617	0.745271	0.775863
N_T_P0720_04719	CMS3	0.748491	0.73422	0.716816	0.751728
N_T_P0720_04720	CMS2	0.720529	0.647732	0.706705	0.725984
N_T_P0720_04721	CMS3	0.753389	0.73752	0.732178	0.774337
N_T_P0720_04722	CMS3	0.717902	0.679543	0.672948	0.74036
N_T_P0720_04723	CMS3	0.723648	0.699821	0.692579	0.729074
N_T_P0720_04724	CMS2	0.808745	0.746569	0.757553	0.811079
N_T_P0720_04725	CMS2	0.737382	0.703236	0.7251	0.764906
N_T_P0720_04726	CMS2	0.758231	0.697028	0.746804	0.765226
N_T_P0720_04727	CMS2	0.814327	0.720302	0.763259	0.837214
N_T_P0720_04728	NotApplicable	0.750973	0.703298	0.740416	0.763129
N_T_P0720_04729	CMS3	0.754212	0.734612	0.682883	0.773232
N_T_P0720_04730	CMS2	0.725296	0.690745	0.706894	0.714461
N_T_P0720_04731	CMS2	0.724403	0.681226	0.707151	0.709034
N_T_P0720_04733	CMS2	0.742656	0.684109	0.733872	0.760449
N_T_P0720_04734	CMS2	0.706737	0.686777	0.703548	0.745397
N_T_P0720_04735	NotApplicable	0.749733	0.74071	0.753109	0.783086
N_T_P0720_04736	CMS2	0.764017	0.736305	0.762169	0.789436
N_T_P0720_04737	CMS1	0.725212	0.732496	0.755488	0.777866
N_T_P0720_04738	CMS2	0.71038	0.661552	0.719158	0.716469
N_T_P0720_04739	CMS3	0.681621	0.68722	0.662739	0.736259
N_T_P0720_04740	CMS2	0.821948	0.767544	0.786263	0.847783
N_T_P0720_04741	CMS1	0.659919	0.712994	0.697534	0.687647
N_T_P0720_04743	CMS2	0.71911	0.700425	0.713938	0.737507
N_T_P0720_04744	CMS2	0.755455	0.692946	0.732032	0.750735
N_T_P0720_04745	NotApplicable	0.729401	0.717843	0.736927	0.740981
N_T_P0720_04747	NotApplicable	0.758518	0.74457	0.765702	0.791641
N_T_P0720_04748	NotApplicable	0.766395	0.711693	0.725273	0.731838
N_T_P0720_04749	NotApplicable	0.716734	0.727843	0.711266	0.73681
N_T_P0720_04751	CMS3	0.749053	0.715083	0.689369	0.755917
N_T_P0720_04752	NotApplicable	0.74629	0.733325	0.742842	0.765753
N_T_P0720_04753	CMS2	0.731677	0.641521	0.721203	0.74936
N_T_P0720_04754	CMS2	0.745102	0.689711	0.748721	0.776941
N_T_P0720_04755	NotApplicable	0.824566	0.74991	0.802009	0.833786
N_T_P0720_04756	CMS2	0.69909	0.664935	0.724958	0.724957
N_T_P0720_04757	CMS3	0.762854	0.732328	0.716019	0.756171
N_T_P0720_04758	CMS3	0.726516	0.719489	0.615824	0.742031
N_T_P0720_04759	CMS2	0.727346	0.677585	0.724755	0.750721
N_T_P0720_04760	CMS2	0.767692	0.70933	0.723956	0.772845
N_T_P0720_04761	CMS3	0.700887	0.697489	0.613908	0.705026
N_T_P0720_04762	CMS4	0.739342	0.716414	0.738048	0.655429
N_T_P0720_04763	NotApplicable	0.819925	0.789926	0.786517	0.829263
N_T_P0720_04765	CMS2	0.748655	0.714924	0.716279	0.766946
N_T_P0720_04766	NotApplicable	0.739265	0.730045	0.741383	0.769348
N_T_P0720_04767	CMS1	0.746442	0.755596	0.761253	0.752468
N_T_P0720_04768	CMS1	0.729696	0.753265	0.761594	0.770818
N_T_P0720_04769	NotApplicable	0.818689	0.795015	0.790792	0.804831
N_T_P0720_04770	NotApplicable	0.776298	0.73194	0.748375	0.764751
N_T_P0720_04771	NotApplicable	0.796163	0.780189	0.790854	0.811905
N_T_P0720_04772	CMS1	0.677696	0.703531	0.696207	0.721729
N_T_P0720_04773	CMS3	0.723934	0.715028	0.687055	0.748431
N_T_P0720_04774	CMS2	0.729022	0.700267	0.734667	0.735677
N_T_P0720_04775	CMS2	0.733082	0.691648	0.697689	0.750143
N_T_P0720_04776	CMS2	0.75082	0.704822	0.733078	0.736087
N_T_P0720_04777	CMS2	0.709145	0.681047	0.723044	0.75189
N_T_P0720_04778	NotApplicable	0.736716	0.744001	0.747301	0.771323
N_T_P0720_04779	CMS1	0.74043	0.740962	0.754184	0.768905
N_T_P0720_04780	NotApplicable	0.812181	0.777275	0.779764	0.819006
N_T_P0720_04781	CMS2	0.820366	0.760178	0.785422	0.81878
N_T_P0720_04783	NotApplicable	0.811525	0.786353	0.800776	0.823393
N_T_P0720_04784	NotApplicable	0.692757	0.703441	0.688977	0.712372
N_T_P0720_04785	CMS3	0.727297	0.722758	0.709777	0.755314
N_T_P0720_04786	CMS2	0.693948	0.651007	0.681299	0.73848
N_T_P0720_04787	CMS2	0.740946	0.67426	0.751287	0.762044
N_T_P0720_04788	CMS3	0.713859	0.71862	0.684556	0.717702
N_T_P0720_04789	CMS3	0.746885	0.723027	0.704182	0.789859
N_T_P0720_04790	NotApplicable	0.784761	0.760812	0.752795	0.787396
N_T_P0720_04791	CMS2	0.750528	0.689803	0.735616	0.728831
N_T_P0720_04792	CMS2	0.748267	0.710417	0.750216	0.755257
N_T_P0720_04793	CMS2	0.825012	0.765555	0.801773	0.840743
N_T_P0720_04794	CMS2	0.760623	0.731588	0.748871	0.785126
N_T_P0720_04795	CMS2	0.684341	0.668203	0.690842	0.708532
N_T_P0720_04796	NotApplicable	0.752799	0.715458	0.69774	0.751288
N_T_P0720_04797	CMS2	0.740065	0.682746	0.700871	0.747155
N_T_P0720_04798	CMS2	0.758209	0.663061	0.715418	0.746512
N_T_P0720_04799	CMS2	0.789099	0.716168	0.738936	0.778968
N_T_P0720_04800	CMS2	0.753284	0.698029	0.723292	0.751766
N_T_P0720_04801	CMS3	0.73962	0.741613	0.713635	0.739259
N_T_P0720_04802	NotApplicable	0.727962	0.738031	0.729592	0.747031
N_T_P0720_04803	CMS2	0.762471	0.672263	0.733086	0.746746
N_T_P0720_04804	CMS2	0.73635	0.650336	0.696977	0.7237
N_T_P0720_04805	CMS2	0.731372	0.551371	0.682066	0.702681
N_T_P0720_04806	NotApplicable	0.746796	0.737043	0.739655	0.789591
N_T_P0720_04808	CMS2	0.725321	0.70114	0.72612	0.752243
N_T_P0720_04810	CMS1	0.643793	0.737141	0.701096	0.721017
N_T_P0720_04811	CMS2	0.735896	0.689013	0.744646	0.752921
N_T_P0720_04812	NotApplicable	0.768839	0.767097	0.773433	0.788524
N_T_P0720_04813	CMS2	0.727753	0.726919	0.747452	0.742423
N_T_P0720_04814	CMS2	0.817538	0.754741	0.80653	0.828996
N_T_P0720_04815	NotApplicable	0.728893	0.721128	0.742507	0.771207
N_T_P0720_04816	CMS3	0.761753	0.732896	0.702781	0.754893
N_T_P0720_04817	CMS2	0.716381	0.68469	0.739046	0.697365
N_T_P0720_04818	NotApplicable	0.688463	0.682136	0.710975	0.715673
N_T_P0720_04819	NotApplicable	0.772598	0.735765	0.761933	0.789306
N_T_P0720_04820	NotApplicable	0.721757	0.703219	0.70005	0.735073
N_T_P0720_04821	NotApplicable	0.8061	0.772123	0.774789	0.837407
N_T_P0720_04822	CMS2	0.734576	0.668955	0.717836	0.697237
N_T_P0720_04823	CMS2	0.730886	0.67474	0.720235	0.72365
N_T_P0720_04824	NotApplicable	0.811269	0.768471	0.804278	0.833131
N_T_P0720_04825	CMS1	0.67895	0.691321	0.679719	0.753026
N_T_P0720_04826	CMS2	0.696602	0.651083	0.722631	0.709276
N_T_P0720_04827	CMS3	0.817168	0.78938	0.786384	0.816267
N_T_P0720_04828	CMS2	0.75685	0.703682	0.742515	0.742672
N_T_P0720_04829	NotApplicable	0.726228	0.744098	0.749011	0.742517
N_T_P0720_04830	NotApplicable	0.739519	0.699072	0.7099	0.751313
N_T_P0720_04831	NotApplicable	0.822672	0.786179	0.807669	0.850929
N_T_P0720_04832	CMS2	0.754375	0.730278	0.760543	0.790238
N_T_P0720_04833	CMS2	0.722828	0.707792	0.726333	0.712874
P_T_P0728_05242	CMS4	0.728867	0.716118	0.731926	0.714655
N_T_P0728_05625	CMS2	0.696921	0.609593	0.665084	0.718385
N_T_P0728_05626	CMS2	0.680989	0.63443	0.667257	0.710028
N_T_P0728_05627	CMS3	0.664217	0.640821	0.638661	0.726522
N_T_P0728_05629	CMS2	0.774325	0.735542	0.746645	0.799557
N_T_P0728_05630	CMS2	0.685647	0.614215	0.657844	0.724177
N_T_P0728_05631	CMS2	0.731334	0.626078	0.668669	0.715266
N_T_P0728_05632	NotApplicable	0.787174	0.757944	0.749156	0.823443
N_T_P0728_05633	CMS2	0.739558	0.600028	0.649323	0.739647
N_T_P0728_05634	CMS2	0.696947	0.58137	0.681814	0.728795
N_T_P0728_05636	CMS3	0.743199	0.740264	0.726066	0.774113
N_T_P0728_05637	CMS2	0.729109	0.600311	0.676413	0.718025
N_T_P0728_05638	CMS2	0.719117	0.598201	0.68255	0.697984
N_T_P0728_05639	CMS2	0.767742	0.695821	0.736757	0.800802
N_T_P0728_05640	CMS2	0.692147	0.620336	0.678153	0.721432
N_T_P0728_05641	NotApplicable	0.752667	0.729824	0.72975	0.775594
N_T_P0728_05642	CMS3	0.703706	0.656088	0.652308	0.746927
N_T_P0825_07746	NotApplicable	0.742696	0.782424	0.754212	0.803554
N_T_P0825_07747	CMS1	0.6917	0.736706	0.729595	0.752328
N_T_P0825_07748	CMS3	0.698528	0.730691	0.69421	0.743798
N_T_P0825_07749	NotApplicable	0.786279	0.769853	0.751271	0.797949
N_T_P0825_07750	NotApplicable	0.742341	0.758222	0.735627	0.776023
N_T_P0825_07751	NotApplicable	0.736939	0.726139	0.738677	0.735257
N_T_P0825_07752	CMS1	0.686717	0.743901	0.735608	0.771781
N_T_P0825_07753	CMS1	0.610994	0.725207	0.699321	0.771655
N_T_P0825_07754	CMS2	0.74245	0.701387	0.728306	0.765148
N_T_P0825_07755	NotApplicable	0.718239	0.733939	0.726756	0.780487
N_T_P0825_07756	CMS3	0.71466	0.713775	0.687395	0.763547
N_T_P0825_07757	CMS1	0.662758	0.687213	0.674163	0.746625
N_T_P0825_07758	CMS1	0.673398	0.733464	0.708851	0.767798
N_T_P0825_07759	CMS1	0.696086	0.736214	0.740472	0.767667
N_T_P0825_07760	CMS3	0.715703	0.741387	0.712189	0.760518
N_T_P0825_07762	NotApplicable	0.769323	0.76984	0.770884	0.804713
N_T_P0825_07763	CMS3	0.703033	0.726233	0.699632	0.713738
N_T_P0825_07764	NotApplicable	0.71831	0.777062	0.726664	0.784176
N_T_P0825_07765	CMS1	0.714768	0.717077	0.753727	0.756974
N_T_P0825_07766	CMS1	0.718934	0.732118	0.730739	0.762679
N_T_P0825_07767	NotApplicable	0.775344	0.792733	0.786578	0.819597
N_T_P0825_07768	CMS1	0.609724	0.683577	0.643138	0.761224
N_T_P0825_07769	CMS1	0.675671	0.744994	0.731417	0.729143
N_T_P0825_07770	CMS1	0.620076	0.713587	0.634711	0.727182
N_T_P0825_07771	CMS1	0.704647	0.733745	0.728953	0.778534
N_T_P0825_07772	NotApplicable	0.718812	0.742961	0.726249	0.762373
N_T_P0825_07773	CMS4	0.718286	0.733649	0.720555	0.70355
N_T_P0825_07774	CMS1	0.750108	0.771689	0.784495	0.807257
N_T_P0825_07775	CMS1	0.606235	0.714031	0.659998	0.758691
N_T_P0825_07776	CMS3	0.712111	0.720703	0.707566	0.720437
N_T_P0825_07777	NotApplicable	0.743545	0.748423	0.769624	0.764157
N_T_P0825_07778	NotApplicable	0.735698	0.749168	0.75172	0.771483
N_T_P0825_07780	CMS1	0.616781	0.723455	0.660886	0.762864
N_T_P0825_07781	CMS1	0.672587	0.72541	0.691002	0.745344
N_T_P0825_07783	NotApplicable	0.787069	0.748538	0.769368	0.777232
N_T_P0825_07784	CMS1	0.557339	0.724688	0.683319	0.721292
N_T_P0825_07785	CMS1	0.691554	0.754296	0.709978	0.770326
N_T_P0825_07787	NotApplicable	0.707531	0.717617	0.729215	0.76094
N_T_P0825_07788	NotApplicable	0.76795	0.749943	0.773867	0.803416
N_T_P0825_07789	NotApplicable	0.697336	0.724156	0.706173	0.742193
N_T_P0825_07790	NotApplicable	0.718168	0.750645	0.72624	0.774564
N_T_P0825_07793	CMS1	0.590692	0.685824	0.694164	0.737337
N_T_P0825_07794	CMS1	0.641301	0.724511	0.694936	0.751954
N_T_P0825_07795	NotApplicable	0.727651	0.725885	0.726426	0.728551
N_T_P0825_07796	NotApplicable	0.736471	0.75796	0.772172	0.753255
N_T_P0825_07798	CMS1	0.694697	0.732031	0.740547	0.767363
N_T_P0825_07799	NotApplicable	0.765968	0.759236	0.79042	0.82544
N_T_P0825_07801	CMS1	0.696491	0.740012	0.730472	0.74902
N_T_P0825_07802	CMS1	0.597321	0.701237	0.642665	0.74632
N_T_P0825_07803	CMS3	0.700714	0.725886	0.686459	0.736823
N_T_P0825_07804	NotApplicable	0.706409	0.729626	0.70051	0.737744
N_T_P0825_07805	NotApplicable	0.782734	0.788329	0.805369	0.835758
N_T_P0825_07806	NotApplicable	0.775119	0.768308	0.752262	0.795182
N_T_P0825_07807	CMS1	0.68116	0.714057	0.737052	0.724518
N_T_P0825_07808	NotApplicable	0.752514	0.728015	0.742282	0.758127
N_T_P0825_07809	CMS1	0.610789	0.71606	0.661485	0.732948
N_T_P0825_07810	CMS3	0.703573	0.73991	0.688305	0.753819
N_T_P0825_07811	NotApplicable	0.722812	0.751153	0.72276	0.745399
N_T_P0825_07812	NotApplicable	0.706307	0.701685	0.714469	0.710306
N_T_P0825_07815	CMS3	0.698928	0.729603	0.697257	0.747482
N_T_P0825_07816	CMS1	0.574763	0.712224	0.676513	0.755514
N_T_P0825_07817	CMS1	0.704865	0.749533	0.724648	0.756367
N_T_P0825_07818	CMS2	0.764783	0.70299	0.773808	0.79364
N_T_P0825_07819	CMS1	0.765904	0.789179	0.773837	0.829202
N_T_P0825_07820	CMS1	0.686016	0.696754	0.723526	0.726088
N_T_P0825_07821	NotApplicable	0.828069	0.799388	0.8093	0.848987
N_T_P0825_07822	NotApplicable	0.709799	0.763701	0.735626	0.803366
N_T_P0825_07823	CMS3	0.714873	0.719904	0.70359	0.757346
N_T_P0825_07824	CMS3	0.722166	0.73718	0.69863	0.748428
N_T_P0825_07825	CMS3	0.691695	0.723364	0.69041	0.722518
N_T_P0825_07826	CMS1	0.561416	0.714164	0.686623	0.733862
N_T_P0825_07828	CMS3	0.75112	0.748413	0.718634	0.761297
N_T_P0825_07829	CMS2	0.732914	0.731848	0.736321	0.748535
N_T_P0825_07831	CMS1	0.72949	0.752081	0.736689	0.773975
N_T_P0825_07832	CMS2	0.735186	0.723985	0.72473	0.766954
N_T_P0825_07833	CMS1	0.620746	0.702779	0.67441	0.731786
N_T_P0825_07834	CMS1	0.644817	0.701193	0.70807	0.759734
N_T_P0825_07835	CMS2	0.716739	0.715157	0.726727	0.725396
N_T_P0825_07836	NotApplicable	0.687429	0.713981	0.707532	0.718313
N_T_P0825_07838	CMS1	0.688447	0.707431	0.73191	0.706875
N_T_P0825_07839	CMS1	0.734491	0.743217	0.767244	0.804172
N_T_P0825_07840	CMS1	0.570141	0.730721	0.680529	0.735497
N_T_P0825_07841	NotApplicable	0.738494	0.758088	0.752145	0.755975
N_T_P0825_07842	CMS1	0.639284	0.710934	0.690172	0.721887
N_T_P0825_07844	CMS2	0.73034	0.69679	0.746904	0.755505
N_T_P0825_07846	CMS1	0.630486	0.71442	0.661917	0.754573
N_T_P0825_07847	NotApplicable	0.707232	0.699643	0.704156	0.714212
N_T_P0825_07848	NotApplicable	0.723581	0.755838	0.716764	0.748127
N_T_P0825_07849	CMS3	0.711458	0.742976	0.705768	0.763098
N_T_P0825_07850	CMS3	0.702047	0.701887	0.684154	0.743815
N_T_P0825_07851	CMS1	0.652334	0.74158	0.69838	0.766647
N_T_P0825_07852	CMS1	0.709334	0.730561	0.729591	0.775484
N_T_P0825_07853	CMS3	0.722003	0.759252	0.704615	0.761235
N_T_P0825_07854	NotApplicable	0.721566	0.715838	0.751199	0.735096
N_T_P0825_07855	CMS1	0.683963	0.719668	0.737601	0.738501
N_T_P0825_07856	CMS1	0.694678	0.739368	0.723251	0.759467
N_T_P0825_07857	CMS1	0.727639	0.761508	0.781308	0.792208
N_T_P0825_07858	NotApplicable	0.72888	0.741653	0.73862	0.722411
N_T_P0825_07859	NotApplicable	0.814303	0.787518	0.796991	0.818293
N_T_P0825_07860	NotApplicable	0.763901	0.757006	0.743777	0.784264
N_T_P0825_07861	CMS3	0.727516	0.721971	0.702279	0.743203
N_T_P0825_07862	CMS1	0.625947	0.750291	0.6586	0.787435
N_T_P0825_07863	CMS1	0.635887	0.718634	0.65065	0.741213
N_T_P0825_07864	CMS1	0.726017	0.736777	0.753362	0.777576
N_T_P0825_07865	NotApplicable	0.712264	0.736205	0.739177	0.728898
N_T_P0825_07866	NotApplicable	0.711765	0.737043	0.72855	0.770901
N_T_P0825_07868	CMS1	0.723295	0.752186	0.73518	0.751124
N_T_P0825_07869	CMS1	0.703132	0.749903	0.74973	0.769886
N_T_P0825_07871	CMS2	0.740062	0.708515	0.737286	0.710092
N_T_P0825_07872	NotApplicable	0.856431	0.822224	0.829396	0.87747
N_T_P0825_07873	CMS3	0.629976	0.679745	0.617046	0.755738
N_T_P0825_07874	CMS1	0.686625	0.720587	0.752843	0.749125
N_T_P0825_07875	CMS3	0.65277	0.708088	0.625879	0.731137
N_T_P0825_07876	CMS3	0.668785	0.720757	0.667594	0.764825
N_T_P0825_07877	CMS3	0.683303	0.726313	0.669339	0.768107
N_T_P0825_07878	CMS3	0.712005	0.730721	0.679662	0.742157
N_T_P0825_07880	CMS2	0.757106	0.710173	0.744725	0.766941
N_T_P0825_07881	CMS1	0.700972	0.709845	0.727606	0.72607
N_T_P0825_07882	NotApplicable	0.77624	0.788187	0.796195	0.814687
N_T_P0825_07883	CMS1	0.708996	0.726886	0.745447	0.770267
N_T_P0825_07884	CMS1	0.724528	0.740752	0.739467	0.738177
N_T_P0825_07885	CMS1	0.723296	0.726953	0.755714	0.769928
N_T_P0825_07886	CMS3	0.704368	0.759742	0.694411	0.776263
N_T_P0825_07887	CMS1	0.712505	0.750304	0.73371	0.767484
N_T_P0825_07888	CMS1	0.723986	0.762602	0.77653	0.781139
N_T_P0825_07889	NotApplicable	0.75138	0.761381	0.745481	0.801862
N_T_P0825_07890	CMS3	0.716474	0.697841	0.689615	0.752349
N_T_P0825_07891	CMS1	0.695812	0.700268	0.722854	0.722442
N_T_P0825_07892	NotApplicable	0.71502	0.718413	0.712236	0.716934
N_T_P0825_07893	CMS1	0.644545	0.718848	0.689545	0.71138
N_T_P0825_07895	CMS1	0.708705	0.714441	0.717415	0.730395
N_T_P0825_07896	CMS3	0.726283	0.724625	0.696757	0.730942
N_T_P0825_07897	CMS1	0.684175	0.731998	0.749412	0.742918
N_T_P0825_07899	CMS1	0.591992	0.711313	0.638379	0.761155
N_T_P0825_07900	NotApplicable	0.71454	0.74352	0.725435	0.776642
N_T_P0825_07901	NotApplicable	0.750629	0.746718	0.744732	0.747287
N_T_P0825_07902	CMS1	0.732594	0.758867	0.752794	0.775129
N_T_P0825_07903	CMS1	0.676835	0.708928	0.71507	0.720922
N_T_P0825_07904	CMS1	0.625808	0.713205	0.675246	0.751715
N_T_P0825_07905	CMS1	0.723741	0.748436	0.747725	0.767355
N_T_P0825_07906	CMS4	0.713725	0.719797	0.719618	0.69357
N_T_P0825_07907	NotApplicable	0.789434	0.779024	0.760964	0.796357
N_T_P0825_07908	NotApplicable	0.757546	0.764455	0.763923	0.792362
N_T_P0825_07909	CMS1	0.617789	0.725349	0.694842	0.75648
N_T_P0825_07910	CMS1	0.574672	0.679207	0.672705	0.721651
N_T_P0825_07911	NotApplicable	0.81537	0.810266	0.802449	0.859203
N_T_P0825_07912	CMS1	0.697327	0.739545	0.729578	0.737279
N_T_P0825_07913	CMS3	0.642923	0.723053	0.636372	0.763244
N_T_P0825_07915	CMS1	0.715392	0.732084	0.728294	0.77219
N_T_P0825_07917	CMS1	0.672395	0.702867	0.712032	0.762422
N_T_P0825_07918	NotApplicable	0.760002	0.758578	0.757439	0.755771
N_T_P0825_07919	CMS4	0.689877	0.703103	0.722208	0.68419
N_T_P0825_07920	CMS1	0.691627	0.711969	0.72414	0.73099
N_T_P0825_07921	NotApplicable	0.761617	0.789156	0.757965	0.810374
N_T_P0825_07922	NotApplicable	0.743266	0.762427	0.748324	0.751396
N_T_P0825_07923	CMS1	0.626753	0.71444	0.64217	0.748184
N_T_P0825_07924	CMS1	0.579784	0.727214	0.667939	0.756044
N_T_P0825_07925	NotApplicable	0.72907	0.728268	0.74215	0.774625
N_T_P0825_07926	NotApplicable	0.761789	0.736669	0.747246	0.752803
N_T_P0825_07928	CMS3	0.672785	0.739105	0.668589	0.733507
N_T_P0825_07929	NotApplicable	0.770189	0.762563	0.771336	0.779772
N_T_P0825_07931	NotApplicable	0.780441	0.788553	0.797482	0.817041
N_T_P0825_07932	NotApplicable	0.750668	0.752356	0.740924	0.790634
N_T_P0825_07933	NotApplicable	0.738325	0.728116	0.776026	0.777234
N_T_P0825_07934	CMS1	0.719255	0.732678	0.76324	0.765985
N_T_P0825_07935	CMS1	0.761689	0.777681	0.784696	0.794352
N_T_P0825_07936	CMS1	0.741341	0.746759	0.782892	0.800485
N_T_P0825_07937	CMS2	0.727453	0.719004	0.742329	0.752586
N_T_P0825_07938	NotApplicable	0.767574	0.747791	0.741311	0.808982
N_T_P0825_07939	CMS1	0.705208	0.760571	0.724467	0.776983
N_T_P0825_07940	NotApplicable	0.701666	0.708016	0.699339	0.727972
N_T_P0825_07941	CMS1	0.630029	0.725406	0.685329	0.761832
N_T_P0825_07942	CMS1	0.687342	0.716632	0.692167	0.740394
N_T_P0825_07943	CMS4	0.698356	0.693942	0.719627	0.678799
N_T_P0825_07944	CMS1	0.705339	0.756711	0.731692	0.747386
N_T_P0825_07945	NotApplicable	0.73244	0.736482	0.746507	0.754744
N_T_P0825_07946	CMS1	0.696924	0.718946	0.715356	0.772921
N_T_P0825_07947	CMS1	0.705904	0.726783	0.71516	0.735537
N_T_P0825_07948	NotApplicable	0.741717	0.757287	0.729085	0.776228
N_T_P0825_07949	NotApplicable	0.794137	0.777985	0.77921	0.799688
N_T_P0825_07950	CMS1	0.692965	0.727435	0.727832	0.711652
N_T_P0825_07951	CMS2	0.725826	0.702557	0.731836	0.767207
N_T_P0825_07952	CMS1	0.705555	0.764428	0.753301	0.775507
N_T_P0825_07953	NotApplicable	0.721948	0.733579	0.737136	0.783304
N_T_P0825_07954	CMS3	0.746689	0.763688	0.713747	0.798234
N_T_P0825_07955	NotApplicable	0.715448	0.712923	0.714693	0.72269
N_T_P0825_07956	NotApplicable	0.769212	0.783896	0.738034	0.829132
N_T_P0825_07957	CMS1	0.696586	0.715224	0.725656	0.748553
N_T_P0825_07958	CMS2	0.746463	0.70787	0.738209	0.735077
N_T_P0825_07959	CMS1	0.690782	0.71954	0.720546	0.723192
N_T_P0825_07960	CMS1	0.701914	0.731718	0.707639	0.786274
N_T_P0825_07962	NotApplicable	0.719393	0.749088	0.752491	0.774614
N_T_P0825_07963	CMS1	0.588808	0.709231	0.672733	0.744851
N_T_P0825_07964	CMS2	0.789994	0.769343	0.783456	0.807837
N_T_P0825_07965	NotApplicable	0.725159	0.745288	0.737941	0.788633
N_T_P0825_07966	CMS3	0.747817	0.749152	0.736447	0.788692
N_T_P0825_07967	CMS4	0.75015	0.752858	0.76198	0.747007
N_T_P0825_07969	CMS1	0.627442	0.739873	0.706638	0.766358
N_T_P0825_07970	CMS1	0.724668	0.760889	0.737378	0.795171
N_T_P0825_07971	CMS1	0.644529	0.728977	0.697653	0.770746
N_T_P0825_07972	CMS2	0.724284	0.7065	0.71141	0.74743
N_T_P0825_07973	CMS1	0.6141	0.71533	0.629756	0.722
N_T_P0825_07974	NotApplicable	0.738478	0.742857	0.708257	0.757429
N_T_P0825_07975	CMS1	0.713311	0.720937	0.730409	0.719655
N_T_P0825_07976	NotApplicable	0.744359	0.713161	0.705458	0.706476
N_T_P0825_07977	CMS1	0.710776	0.732228	0.713652	0.763386
N_T_P0825_07978	NotApplicable	0.722982	0.736801	0.708048	0.759705
N_T_P0825_07979	CMS1	0.681557	0.741353	0.726353	0.759858
N_T_P0825_07980	CMS2	0.724691	0.719985	0.748204	0.745266
N_T_P1212_09447	CMS3	0.80208	0.761957	0.752427	0.821203
N_T_P1212_09448	CMS1	0.730408	0.731172	0.757473	0.774767
N_T_P1212_09450	CMS1	0.668238	0.709593	0.700102	0.747826
N_T_P1212_09452	CMS1	0.660862	0.686895	0.664339	0.74759
N_T_P1212_09454	CMS1	0.663816	0.682754	0.687472	0.74593
N_T_P1212_09455	CMS3	0.732365	0.693317	0.691669	0.759209
N_T_P1212_09456	CMS3	0.713178	0.7139	0.691981	0.756313
N_T_P1212_09458	CMS1	0.726774	0.746599	0.728344	0.785258
N_T_P1212_09462	CMS3	0.670073	0.710566	0.664335	0.7559
N_T_P1212_09463	CMS3	0.683027	0.666689	0.622892	0.704666
N_T_P1212_09464	CMS1	0.64804	0.713415	0.69494	0.7589
N_T_P1212_09465	CMS3	0.70301	0.711195	0.687497	0.733169
N_T_P1212_09466	NotApplicable	0.695128	0.703355	0.679369	0.773746
N_T_P1212_09467	CMS3	0.732585	0.727462	0.697296	0.758482
N_T_P1212_09468	CMS3	0.686339	0.690383	0.575812	0.741348
N_T_P1212_09469	CMS3	0.654275	0.686165	0.647055	0.742058
N_T_P1212_09470	CMS3	0.737852	0.730967	0.657709	0.749369
N_T_P1212_09472	CMS3	0.670027	0.696901	0.658084	0.756002
N_T_P1212_09473	NotApplicable	0.659326	0.695579	0.667769	0.742887
N_T_P1212_09474	NotApplicable	0.648965	0.687556	0.671251	0.755246
N_T_P1212_09476	NotApplicable	0.695364	0.679482	0.682106	0.760457
N_T_P1212_09478	NotApplicable	0.695159	0.733675	0.7204	0.762606
N_T_P1212_09479	CMS3	0.670402	0.696784	0.651726	0.732309
N_T_P1212_09480	CMS3	0.758434	0.707783	0.707547	0.808942
N_T_P1212_09481	CMS2	0.688227	0.624305	0.669439	0.727424
N_T_P1212_09482	NotApplicable	0.677644	0.671073	0.66759	0.745071
N_T_P1212_09484	CMS3	0.65142	0.656738	0.619872	0.745719
N_T_P1212_09485	NotApplicable	0.64146	0.666652	0.648461	0.730458
N_T_P1212_09486	NotApplicable	0.695447	0.722121	0.692372	0.751391
N_T_P1212_09487	CMS3	0.72906	0.716471	0.706888	0.792688
N_T_P1212_09488	NotApplicable	0.717199	0.686346	0.689078	0.744849
N_T_P1212_09489	CMS1	0.623514	0.664176	0.648485	0.744789
N_T_P1212_09490	CMS3	0.679919	0.669265	0.649037	0.734087
N_T_P1212_09491	NotApplicable	0.675781	0.707534	0.679348	0.767116
N_T_P1212_09492	NotApplicable	0.669875	0.672281	0.679849	0.744709
N_T_P1212_09493	CMS1	0.654559	0.695224	0.675267	0.757636
N_T_P1212_09494	CMS1	0.624536	0.665604	0.642345	0.731965
N_T_P1212_09495	CMS1	0.639862	0.679871	0.666538	0.746022
N_T_P1212_09497	CMS3	0.72329	0.733287	0.631069	0.768908
N_T_P1212_09498	CMS1	0.627259	0.664151	0.657472	0.738372
N_T_P1212_09499	CMS1	0.69517	0.715429	0.718551	0.780775
N_T_P1212_09500	CMS1	0.659053	0.673689	0.680225	0.737613
N_T_P1212_09501	CMS1	0.62015	0.666067	0.681728	0.724361
N_T_P1212_09502	NotApplicable	0.687999	0.705876	0.669145	0.760711
N_T_P1212_09503	CMS1	0.639241	0.708071	0.671851	0.747463
N_T_P1212_09504	CMS1	0.583625	0.677952	0.688225	0.721318
N_T_P1212_09506	NotApplicable	0.668369	0.673499	0.667822	0.76772
N_T_P1212_09507	CMS1	0.644876	0.680334	0.698708	0.761243
N_T_P1212_09508	CMS3	0.67269	0.676611	0.611975	0.722384
N_T_P1212_09509	CMS1	0.684694	0.720656	0.692713	0.756959
N_T_P1212_09510	NotApplicable	0.698105	0.707353	0.696196	0.755665
N_T_P1212_09511	NotApplicable	0.669959	0.678243	0.723071	0.74084
N_T_P1212_09512	NotApplicable	0.662573	0.6773	0.681294	0.734481
N_T_P1212_09513	CMS3	0.666999	0.679365	0.627311	0.730886
N_T_P1212_09514	NotApplicable	0.715487	0.678876	0.69578	0.76411
N_T_P1212_09515	NotApplicable	0.665283	0.682608	0.689504	0.705507
N_T_P1212_09516	CMS1	0.612615	0.667843	0.67016	0.74958
N_T_P1212_09517	CMS3	0.698251	0.662829	0.65566	0.750607
N_T_P1212_09518	NotApplicable	0.663146	0.689961	0.683346	0.763952
N_T_P1212_09519	CMS1	0.616229	0.688031	0.6929	0.691017
N_T_P1212_09520	CMS3	0.720112	0.715938	0.715698	0.743457
N_T_P1212_09521	CMS1	0.631634	0.6654	0.654152	0.743569
N_T_P1212_09522	NotApplicable	0.692538	0.692933	0.713762	0.692922
N_T_P1212_09523	CMS3	0.628926	0.684049	0.623106	0.75054
N_T_P1212_09524	CMS3	0.646915	0.665084	0.591342	0.724305
N_T_P1212_09525	CMS3	0.653267	0.694978	0.637883	0.752398
N_T_P1212_09526	NotApplicable	0.688328	0.67892	0.672016	0.737879
N_T_P1212_09527	CMS3	0.653547	0.66456	0.629643	0.735917
N_T_P1212_09528	CMS1	0.638075	0.674238	0.663719	0.772279
N_T_P1212_09530	CMS1	0.704764	0.721131	0.710524	0.766331
N_T_P1212_09532	CMS2	0.666889	0.62974	0.638609	0.70255
N_T_P1212_09533	CMS3	0.657544	0.658683	0.598122	0.749529
N_T_P1212_09534	CMS3	0.657795	0.635286	0.601044	0.731777
N_T_P1212_09535	CMS3	0.649608	0.686092	0.64628	0.730741
N_T_P1212_09536	CMS3	0.652048	0.692035	0.651631	0.750297
N_T_P1212_09537	CMS1	0.627689	0.681906	0.651908	0.699083
N_T_P1212_09538	CMS3	0.732788	0.698065	0.68518	0.761669
N_T_P1212_09539	CMS3	0.698856	0.691164	0.61477	0.744904
N_T_P1212_09540	CMS3	0.628968	0.68012	0.628799	0.701389
N_T_P1212_09541	NotApplicable	0.658953	0.688597	0.696663	0.734417
N_T_P1212_09542	CMS3	0.732359	0.717389	0.693532	0.76945
N_T_P1212_09544	NotApplicable	0.67281	0.671856	0.660821	0.71051
N_T_P1212_09545	NotApplicable	0.635891	0.67326	0.663128	0.721541
N_T_P1212_09546	NotApplicable	0.685099	0.684274	0.688304	0.726093
N_T_P1212_09547	CMS2	0.717174	0.67849	0.681994	0.745208
N_T_P1212_09548	CMS1	0.601608	0.675776	0.645301	0.720716
N_T_P1212_09549	NotApplicable	0.672583	0.694858	0.67936	0.681644
N_T_P1212_09550	CMS3	0.650704	0.705103	0.643722	0.717426
N_T_P1212_09551	NotApplicable	0.669811	0.662752	0.674028	0.684918
N_T_P1212_09552	NotApplicable	0.650257	0.68787	0.664337	0.733912
N_T_P1212_09553	CMS3	0.646393	0.646627	0.632514	0.718068
N_T_P1212_09554	CMS1	0.644835	0.646383	0.650282	0.73293
N_T_P1228_11190	CMS3	0.696569	0.700229	0.659138	0.764083
N_T_P1228_11191	CMS2	0.74971	0.698267	0.748324	0.78488
N_T_P1228_11194	CMS2	0.774406	0.756533	0.756667	0.78729
N_T_P1228_11196	CMS3	0.719855	0.733717	0.704317	0.74539
N_T_P1228_11197	CMS3	0.72896	0.742263	0.713284	0.77733
N_T_P1228_11198	CMS2	0.793173	0.748786	0.773734	0.801887
N_T_P1228_11203	CMS2	0.755176	0.725198	0.727883	0.762131
N_T_P1228_11207	NotApplicable	0.721629	0.710064	0.715531	0.76809
N_T_P1228_11209	CMS3	0.726125	0.7404	0.72537	0.761639
N_T_P1228_11210	CMS3	0.738689	0.729468	0.69483	0.765017
N_T_P1228_11212	CMS1	0.748109	0.748873	0.771929	0.789349
N_T_P1228_11214	CMS3	0.738066	0.754303	0.714922	0.790241
N_T_P1228_11220	NotApplicable	0.85766	0.819517	0.834152	0.870477
N_T_P1228_11221	CMS3	0.695289	0.698576	0.664492	0.737019
N_T_P1228_11223	CMS3	0.72355	0.735804	0.705785	0.766688
N_T_P1228_11224	CMS1	0.720877	0.743652	0.732045	0.749362
N_T_P1228_11233	CMS3	0.800652	0.767453	0.755662	0.813155
N_T_P1228_11246	CMS2	0.750132	0.734093	0.758356	0.795875
N_T_P1228_11248	NotApplicable	0.822413	0.795079	0.816998	0.838231
N_T_P1228_11249	CMS2	0.76249	0.738431	0.744429	0.774191
N_T_P1228_11253	CMS3	0.747499	0.759268	0.744383	0.786645
N_T_P1228_11261	CMS2	0.731896	0.67974	0.710077	0.730322
N_T_P1228_11264	CMS1	0.705155	0.720487	0.738293	0.756947
N_T_P1228_11269	CMS2	0.714041	0.540348	0.647194	0.701429
N_T_P1228_11271	CMS2	0.716127	0.691178	0.699853	0.719108
N_T_P1228_11274	NotApplicable	0.845971	0.816024	0.821329	0.868179
N_T_P1228_11277	CMS2	0.676309	0.611794	0.633899	0.705804
N_T_P1228_11287	CMS1	0.684199	0.733497	0.738421	0.73071
N_T_P1228_11288	NotApplicable	0.834673	0.807021	0.828781	0.869345
N_T_P1228_11292	CMS2	0.744554	0.70185	0.732431	0.753318
N_T_P1228_11295	NotApplicable	0.789268	0.774349	0.7466	0.822084
N_T_P1228_11301	CMS1	0.567981	0.705692	0.689287	0.694627
N_T_P1228_11312	CMS3	0.780233	0.757451	0.735197	0.807889
