# Supplementary material for: Single-Cell RNA Sequencing Analysis of the Heterogeneity in Gene Regulatory Networks in Colorectal Cancer
Source: Front Cell Dev Biol. 2021 Nov 30;9:765578. doi: 10.3389/fcell.2021.765578 (PMC8669944; doi:10.3389/fcell.2021.765578)
Supplement: Supplementary file 13 [file Table5.xlsx]

## Sheet: Sheet1
Table S5. Number of candidate TF-target regulations in five GRNs
ID	CoExp	Motif	ES > 1
NAT	254542	21689	1906
CMS1	241315	22228	3136
CMS2	260857	23708	3583
CMS3	262841	24310	3631
CMS4	275990	24994	3622
