# Supplementary material for: Single-Cell RNA Sequencing Analysis of the Heterogeneity in Gene Regulatory Networks in Colorectal Cancer
Source: Front Cell Dev Biol. 2021 Nov 30;9:765578. doi: 10.3389/fcell.2021.765578 (PMC8669944; doi:10.3389/fcell.2021.765578)
Supplement: Supplementary file 14 [file Table7.xlsx]

## Sheet: Sheet1
Table S7. CMS subtype and ESTIMATE scores of TCGA samples.
ID	StromalScore	ImmuneScore	ESTIMATEScore	CMS1	CMS2	CMS3	CMS4	Subtype
TCGA-3L-AA1B-01A	-633.292	197.292	-436	-0.481346	0.370282	0.190352	0.0564371	CMS4
TCGA-4N-A93T-01A	-1817.12	-389.106	-2206.23	-0.472791	0.196561	-0.13993	-0.43233	NA
TCGA-4T-AA8H-01A	-2018.64	-580.859	-2599.5	-0.250042	0.432717	0.641052	-0.236974	CMS3
TCGA-5M-AAT4-01A	-1388.21	-566.083	-1954.3	-0.219743	0.00986756	-0.783096	-0.465176	NA
TCGA-5M-AAT5-01A	-1570.64	-510.963	-2081.6	-0.0594414	0.0654249	0.524354	-0.30746	CMS2
TCGA-5M-AAT6-01A	325.707	1471.44	1797.14	0.295946	-0.852547	-0.948964	0.47906	CMS1
TCGA-5M-AATA-01A	-672.098	250.436	-421.663	-0.192695	-0.446317	-0.885303	-0.161852	NA
TCGA-5M-AATE-01A	-1179.83	-218.477	-1398.31	-0.29451	0.0876403	-0.696695	0.529711	CMS2
TCGA-A6-2671-01A	109.725	514.269	623.994	-0.114083	-0.0523726	-0.760941	0.36138	CMS4
TCGA-A6-2672-01A	58.3412	1843.29	1901.63	0.450335	-0.700622	-0.751092	0.00173284	CMS1
TCGA-A6-2672-01B	-126.852	1239.83	1112.98	-0.562363	-0.785009	-0.948175	-0.0431533	CMS1
TCGA-A6-2674-01A	1098.05	1846.74	2944.78	-0.525422	-0.767866	-0.78323	0.42419	CMS4
TCGA-A6-2674-01B	1101.33	1504.33	2605.67	-0.653526	-0.726323	-0.869041	-0.00991147	CMS4
TCGA-A6-2675-01A	474.031	982.105	1456.14	-0.167706	0.346074	0.698208	0.275537	CMS4
TCGA-A6-2676-01A	-180.304	1560.43	1380.12	0.529297	-0.753309	-0.922349	-0.665608	CMS1
TCGA-A6-2677-01A	-1447.35	-434.425	-1881.78	-0.329017	0.57595	-0.481956	-0.18898	CMS2
TCGA-A6-2677-01B	17.4423	-144.235	-126.793	-0.708401	-0.573695	-0.917153	0.0493622	NA
TCGA-A6-2678-01A	-505.121	591.859	86.7381	0.3111	0.239049	0.14798	0.544334	CMS3
TCGA-A6-2679-01A	-502.185	1165.53	663.343	0.103753	0.341237	0.749514	-0.256101	NA
TCGA-A6-2680-01A	-557.654	505.525	-52.1288	-0.0405186	0.56964	0.674826	0.0193486	CMS2
TCGA-A6-2681-01A	174.076	740.625	914.701	0.155657	0.210815	0.0420401	-0.169445	CMS4
TCGA-A6-2682-01A	-56.7166	747.087	690.371	0.218838	0.606028	0.685526	0.599481	CMS4
TCGA-A6-2683-01A	-1130.52	-16.0203	-1146.54	-0.452566	0.522833	0.100258	-0.321904	NA
TCGA-A6-2684-01A	311.845	969.053	1280.9	-0.248777	-0.199585	-0.741624	0.452964	CMS4
TCGA-A6-2684-01C	1055.24	807.511	1862.76	-0.653568	-0.5718	-0.847738	0.0353567	CMS4
TCGA-A6-2685-01A	667.212	1354.22	2021.43	-0.0458582	0.0638184	0.545042	0.40675	CMS4
TCGA-A6-2686-01A	188.621	1878.23	2066.85	0.221025	-0.755664	0.0386382	0.251086	CMS1
TCGA-A6-3807-01A	-236.042	848.966	612.925	0.407574	0.140724	-0.473799	0.284057	CMS4
TCGA-A6-3808-01A	527.863	1250.2	1778.06	0.540277	-0.235898	0.665416	0.424349	CMS4
TCGA-A6-3809-01A	-173.15	1422.29	1249.14	0.284665	-0.687901	-0.690461	-0.257643	CMS1
TCGA-A6-3809-01B	415.373	1585.1	2000.47	-0.4808	-0.678608	-0.814522	0.0639563	NA
TCGA-A6-3810-01A	452.059	952.119	1404.18	-0.413847	-0.297878	-0.985143	0.295489	CMS4
TCGA-A6-3810-01B	449.082	609.87	1058.95	-0.654084	-0.647756	-0.925158	0.162292	NA
TCGA-A6-4105-01A	9.90978	1113.67	1123.58	0.212169	-0.151373	0.369167	-0.185141	CMS4
TCGA-A6-4107-01A	-146.396	772.069	625.673	0.284486	0.595631	0.453669	-0.119546	CMS2
TCGA-A6-5656-01A	-1201.18	-341.147	-1542.33	-0.584284	-0.235667	-0.962839	0.66024	CMS2
TCGA-A6-5656-01B	1036.74	722.173	1758.92	-0.642771	-0.607441	-0.873602	0.0921478	NA
TCGA-A6-5657-01A	19.7282	681.413	701.141	0.160405	-0.775491	-0.930085	-0.0321075	CMS4
TCGA-A6-5659-01A	-528.12	-186.695	-714.815	-0.365121	0.109287	-0.860728	-0.138155	NA
TCGA-A6-5659-01B	-556.631	-422.489	-979.12	-0.658716	-0.357229	-0.856321	-0.381805	NA
TCGA-A6-5660-01A	-357.5	182.123	-175.377	-0.0282796	0.481851	-0.849374	0.392621	CMS2
TCGA-A6-5661-01A	-907.655	298.847	-608.808	0.599997	-0.68065	0.683621	-0.499365	CMS1
TCGA-A6-5661-01B	386.842	1356.45	1743.29	-0.51146	-0.666372	-0.623405	0.426212	NA
TCGA-A6-5662-01A	-713.835	-270.554	-984.389	0.0505734	0.0047614	-0.9078	0.239211	CMS4
TCGA-A6-5664-01A	468.351	1092.33	1560.68	-0.136422	-0.477479	-0.00152031	0.341746	CMS4
TCGA-A6-5665-01A	-1348.47	302.299	-1046.17	0.527702	-0.794752	0.541289	-0.467882	CMS1
TCGA-A6-5665-01B	-106.695	610.495	503.799	-0.461585	-0.742446	-0.778867	0.00430815	CMS1
TCGA-A6-5666-01A	-1430.72	-318.955	-1749.67	0.25037	-0.0270153	-0.079114	-0.267577	CMS2
TCGA-A6-5667-01A	-468.227	-124.604	-592.83	-0.0592508	0.571283	-0.395996	0.296585	CMS2
TCGA-A6-6137-01A	-946.594	685.585	-261.008	-0.455944	0.607797	0.513327	0.327513	CMS2
TCGA-A6-6138-01A	215.892	1535.21	1751.11	0.255982	0.0827226	-0.972923	0.38025	CMS4
TCGA-A6-6140-01A	-1339.63	124.294	-1215.34	-0.297249	0.651078	0.443777	0.0857217	CMS2
TCGA-A6-6141-01A	-653.424	821.82	168.396	-0.120379	0.166452	0.874468	-0.57636	CMS3
TCGA-A6-6142-01A	536.773	526.548	1063.32	0.00212335	0.350617	-0.930662	0.450909	CMS4
TCGA-A6-6648-01A	-1307.62	-175.237	-1482.85	-0.420512	0.210765	0.192643	-0.369262	CMS2
TCGA-A6-6649-01A	-200.733	691.959	491.226	-0.158229	-0.70722	0.755615	0.408907	CMS1
TCGA-A6-6650-01A	-1338.05	-409.689	-1747.74	-0.428277	0.385633	-0.68364	-0.0262923	NA
TCGA-A6-6650-01B	-897.679	-145.541	-1043.22	-0.682105	-0.448205	-0.812828	-0.0893105	NA
TCGA-A6-6651-01A	1242.08	1632.28	2874.36	-0.441014	-0.309112	-0.952967	0.765993	CMS4
TCGA-A6-6652-01A	-1415.62	-490.304	-1905.93	-0.33097	-0.257603	-0.97708	0.338487	CMS2
TCGA-A6-6653-01A	-579.631	479.678	-99.9531	0.594992	-0.615734	0.725398	0.122388	CMS1
TCGA-A6-6654-01A	1134.34	1933.55	3067.89	0.0574847	-0.48246	-0.793488	0.602089	CMS4
TCGA-A6-6780-01A	-596.445	1649.63	1053.19	0.0577444	-0.330912	-0.729975	-0.41931	CMS1
TCGA-A6-6780-01B	558.05	1831.62	2389.67	-0.514139	-0.597296	-0.874064	-0.338392	NA
TCGA-A6-6781-01A	1241.23	1593.53	2834.75	-0.0883599	-0.72754	-0.289932	0.209577	CMS4
TCGA-A6-6781-01B	1984.32	2104.39	4088.71	-0.5741	-0.768638	-0.771453	-0.150929	CMS4
TCGA-A6-6782-01A	399.214	991.737	1390.95	-0.434676	0.499852	-0.888882	0.603435	CMS4
TCGA-A6-A565-01A	78.5779	1778.29	1856.87	-0.486237	-0.555146	0.726055	0.151828	CMS4
TCGA-A6-A566-01A	1627.15	1778.16	3405.32	-0.147487	-0.510136	-0.595793	0.607944	CMS4
TCGA-A6-A567-01A	-847.538	-368.539	-1216.08	-0.171534	-0.0261197	-0.555547	0.387251	CMS2
TCGA-A6-A56B-01A	-456.429	-311.831	-768.26	-0.436814	-0.18467	-0.953756	0.456192	CMS4
TCGA-A6-A5ZU-01A	114.928	835.113	950.041	-0.308262	-0.407431	-0.941593	0.546155	CMS4
TCGA-AA-3488-01A	-1183.93	175.272	-1008.65	-0.0414333	0.420747	0.280148	-0.369184	CMS2
TCGA-AA-3489-01A	1293.42	1953.47	3246.89	-0.39477	-0.376042	-0.963994	0.279827	CMS4
TCGA-AA-3492-01A	-500.158	728.779	228.621	0.51252	-0.381714	0.552736	-0.305598	CMS1
TCGA-AA-3494-01A	-1003.25	226.291	-776.956	-0.21237	0.418463	-0.564344	-0.746209	CMS2
TCGA-AA-3495-01A	-847.533	625.249	-222.284	0.0472398	0.381916	0.500741	-0.539995	CMS2
TCGA-AA-3496-01A	237.828	1172.95	1410.78	-0.433754	0.041378	-0.807094	0.767725	CMS4
TCGA-AA-3502-01A	-1435.06	567.537	-867.523	-0.0360623	-0.300723	0.928103	-0.493576	CMS3
TCGA-AA-3506-01A	-449.283	876.215	426.932	0.084591	0.499738	0.829744	-0.132049	CMS2
TCGA-AA-3509-01A	-651.674	559.066	-92.6076	0.321696	0.445404	0.5456	-0.358285	CMS2
TCGA-AA-3510-01A	-587.445	985.645	398.2	0.00107577	0.243987	0.643535	-0.806178	NA
TCGA-AA-3511-01A	-73.0168	197.755	124.739	-0.045823	0.135513	0.659392	-0.259762	CMS4
TCGA-AA-3514-01A	89.1119	453.785	542.897	-0.428707	0.275877	0.562773	-0.0198982	CMS4
TCGA-AA-3516-01A	-690.156	861.727	171.57	0.674956	-0.724509	0.303152	-0.301775	CMS1
TCGA-AA-3517-01A	-633.968	462.646	-171.323	-0.476686	0.0327041	0.0740527	0.557845	CMS2
TCGA-AA-3518-01A	-826.841	984.314	157.473	0.488178	-0.752943	0.465254	-0.151385	CMS1
TCGA-AA-3519-01A	-833.94	420.425	-413.515	0.304123	0.435944	0.586437	-0.334161	CMS2
TCGA-AA-3520-01A	-37.3461	641.685	604.338	0.394027	0.104064	0.558147	-0.19994	CMS4
TCGA-AA-3521-01A	-607.575	217.095	-390.48	-0.307445	0.382278	0.650116	0.570636	CMS2
TCGA-AA-3522-01A	-1182.31	474.585	-707.725	0.40748	0.137497	0.864577	-0.262512	CMS3
TCGA-AA-3524-01A	-751.488	313.457	-438.031	0.488052	0.577163	0.712007	-0.156414	CMS2
TCGA-AA-3525-01A	-1050.76	583.364	-467.394	0.499279	-0.526091	0.796778	-0.54795	CMS1
TCGA-AA-3526-01A	-466.776	848.77	381.995	0.427132	0.17876	0.719146	-0.284799	CMS2
TCGA-AA-3527-01A	-50.8455	902.082	851.237	-0.181675	0.326063	0.723874	0.126864	NA
TCGA-AA-3529-01A	-996.925	46.2232	-950.702	-0.0951291	0.386618	0.614938	-0.408192	CMS2
TCGA-AA-3530-01A	-1212.17	465.61	-746.56	-0.204489	0.385281	-0.248668	0.354765	CMS2
TCGA-AA-3531-01A	-1167.55	-79.131	-1246.68	-0.41126	0.639051	0.656544	0.191894	CMS2
TCGA-AA-3532-01A	-19.92	1341.16	1321.24	0.426983	0.464935	0.101861	0.0308782	CMS4
TCGA-AA-3534-01A	-702.37	20.844	-681.526	-0.368492	0.126398	-0.725497	-0.21355	CMS2
TCGA-AA-3538-01A	-375.613	214.566	-161.047	-0.0514167	0.519533	0.478857	0.293952	CMS2
TCGA-AA-3542-01A	-936.333	182.559	-753.774	-0.205443	0.585803	0.731097	-0.616748	CMS2
TCGA-AA-3543-01A	-345.378	1502.07	1156.7	0.527456	-0.536712	0.611781	-0.154489	CMS1
TCGA-AA-3544-01A	143.33	1569.62	1712.95	0.386642	0.226747	0.209773	-0.529022	CMS1
TCGA-AA-3548-01A	-543.427	733.908	190.481	0.186964	0.646893	0.422057	-0.329415	CMS3
TCGA-AA-3549-01A	-718.104	508.472	-209.632	0.176163	0.084074	-0.241656	-0.241953	NA
TCGA-AA-3552-01A	-614.79	1134.68	519.888	-0.269103	0.561594	-0.167619	0.207704	CMS2
TCGA-AA-3553-01A	-299.519	937.164	637.645	0.385208	0.116119	-0.608953	0.469872	CMS2
TCGA-AA-3554-01A	268.564	1568.85	1837.41	0.335394	-0.729986	0.459327	0.113184	CMS1
TCGA-AA-3555-01A	-322.004	354.914	32.91	0.358193	-0.581257	0.697785	0.590229	CMS3
TCGA-AA-3556-01A	-805.273	493.709	-311.564	0.488557	-0.613255	0.775148	-0.627536	CMS3
TCGA-AA-3560-01A	-491.627	690.043	198.416	0.126669	0.247496	0.913573	-0.200817	CMS3
TCGA-AA-3561-01A	-956.118	231.299	-724.819	0.244641	0.219461	0.174491	0.0827694	NA
TCGA-AA-3562-01A	-450.411	523.577	73.1661	0.0371106	0.633651	0.596771	0.407676	CMS2
TCGA-AA-3655-01A	-515.263	313.759	-201.504	0.0985951	0.120116	-0.608926	-0.159292	CMS3
TCGA-AA-3660-01A	-756.318	132.215	-624.104	0.0540372	0.328348	0.105473	0.650481	CMS2
TCGA-AA-3662-01A	-374.857	896.549	521.692	0.0666986	-0.24765	-0.868587	0.339524	CMS2
TCGA-AA-3663-01A	-926.273	435.984	-490.289	0.54592	-0.594348	0.866386	-0.755485	CMS3
TCGA-AA-3664-01A	-1280.78	186.538	-1094.24	0.12254	-0.591107	-0.217154	0.481248	CMS1
TCGA-AA-3666-01A	-762.097	701.618	-60.4792	0.502399	-0.112144	-0.409091	0.0620061	NA
TCGA-AA-3667-01A	-748.479	598.505	-149.974	-0.372874	0.557571	0.190628	0.298809	CMS2
TCGA-AA-3672-01A	-347.59	1523.6	1176.01	0.146112	-0.529841	0.0554333	0.510189	CMS1
TCGA-AA-3673-01A	-695.8	324.644	-371.156	0.130024	0.61897	0.298494	-0.535329	CMS2
TCGA-AA-3675-01A	-878.244	158.719	-719.525	0.334044	0.170048	-0.214403	-0.326687	CMS3
TCGA-AA-3678-01A	-911.625	745.724	-165.901	-0.0996216	0.472403	0.461155	-0.584696	CMS2
TCGA-AA-3679-01A	-731.573	368.805	-362.769	0.251723	0.518537	0.330972	0.202084	CMS2
TCGA-AA-3680-01A	-994.451	573.668	-420.783	-0.0720852	0.299721	0.822662	0.0701054	CMS3
TCGA-AA-3681-01A	-804.395	889.361	84.9658	0.474059	-0.266586	0.780575	0.427068	CMS1
TCGA-AA-3684-01A	521.351	1262.86	1784.21	-0.119376	0.0957766	0.786791	0.677964	CMS4
TCGA-AA-3685-01A	-282.493	1236.12	953.627	0.397097	0.510554	0.607182	-0.0776875	CMS2
TCGA-AA-3688-01A	-860.149	328.797	-531.352	0.0400063	0.593869	0.424708	0.136979	CMS2
TCGA-AA-3692-01A	-420.311	919.562	499.251	-0.277615	0.219916	0.550138	-0.643469	CMS3
TCGA-AA-3693-01A	-1066.34	32.3077	-1034.03	-0.163972	0.701535	-0.778477	-0.393186	CMS2
TCGA-AA-3696-01A	-864.824	-304.672	-1169.5	0.0702514	0.585371	-0.166748	0.340536	CMS2
TCGA-AA-3697-01A	-874.063	422.941	-451.122	0.21101	0.462912	0.245544	-0.371952	CMS2
TCGA-AA-3710-01A	-81.6336	2019.55	1937.91	0.602054	-0.718179	0.367038	0.00121976	CMS1
TCGA-AA-3712-01A	-225.642	212.496	-13.1457	0.0183902	0.395035	0.277643	0.810923	CMS4
TCGA-AA-3713-01A	-745.717	987.807	242.09	0.0930298	-0.691007	0.554933	-0.309957	CMS1
TCGA-AA-3715-01A	510.231	1752.18	2262.42	0.180171	-0.731191	-0.721956	0.503541	CMS1
TCGA-AA-3811-01A	-592.804	633.95	41.1459	0.276482	-0.627256	0.171215	0.275918	CMS1
TCGA-AA-3812-01A	108.979	884.633	993.612	-0.140248	0.551522	0.862575	0.721958	CMS4
TCGA-AA-3814-01A	174.152	1169.3	1343.45	0.394751	0.522279	0.658257	0.421154	CMS4
TCGA-AA-3815-01A	-530.354	1598.45	1068.1	0.51509	-0.549291	-0.186342	0.253787	CMS1
TCGA-AA-3818-01A	-964.269	165.665	-798.605	0.374006	0.510353	0.871851	-0.289037	CMS3
TCGA-AA-3819-01A	-975.076	113.769	-861.307	-0.254056	0.341025	0.713854	-0.607802	CMS2
TCGA-AA-3821-01A	-308.448	535.935	227.487	0.287415	-0.644799	0.374074	-0.158271	CMS1
TCGA-AA-3831-01A	-640.614	694.274	53.6602	-0.19514	0.503452	0.453355	-0.572806	CMS2
TCGA-AA-3833-01A	-95.6984	1023.77	928.07	0.455174	-0.534811	0.666378	-0.209491	CMS1
TCGA-AA-3837-01A	-507.586	236.028	-271.557	0.0295933	0.658257	0.825587	0.359342	CMS2
TCGA-AA-3841-01A	-394.097	905.453	511.356	-0.0937534	0.529697	0.723399	0.42024	CMS2
TCGA-AA-3842-01A	-95.0292	506.15	411.121	0.609411	-0.0643923	0.68395	-0.515986	CMS1
TCGA-AA-3844-01A	-1002.03	502.474	-499.551	0.315396	0.205919	-0.478911	-0.815108	NA
TCGA-AA-3845-01A	-540.784	974.935	434.151	0.464347	-0.762408	-0.367564	-0.331753	CMS1
TCGA-AA-3846-01A	-752.38	715.254	-37.1259	0.0444498	0.149513	-0.471906	0.262641	CMS2
TCGA-AA-3848-01A	-981.274	306.36	-674.913	-0.405997	0.533242	0.557608	0.0866489	CMS2
TCGA-AA-3850-01A	-333.924	1130.44	796.518	-0.0331038	0.472072	0.61436	-0.178514	CMS3
TCGA-AA-3851-01A	-584.075	860.553	276.478	0.461402	0.32214	0.860843	-0.459802	CMS3
TCGA-AA-3852-01A	-112.189	824.832	712.643	0.158644	-0.11722	0.841175	0.151577	CMS3
TCGA-AA-3854-01A	-1082.49	124.809	-957.68	0.252749	-0.551389	0.96155	-0.584206	CMS3
TCGA-AA-3855-01A	-798.198	726.547	-71.6509	-0.145496	0.433842	0.757808	-0.484696	CMS2
TCGA-AA-3856-01A	-667.115	1206.29	539.174	0.0093621	0.598788	0.584397	-0.646293	CMS2
TCGA-AA-3858-01A	-422.166	411.12	-11.0463	0.103998	0.497689	0.55859	0.268658	CMS2
TCGA-AA-3860-01A	-39.6912	958.502	918.81	0.180829	0.430285	0.620288	0.266995	CMS4
TCGA-AA-3861-01A	-1497.52	783.23	-714.293	0.44117	0.188058	0.905779	-0.0815918	CMS3
TCGA-AA-3862-01A	-651.11	1036.51	385.399	0.426227	0.322066	0.746243	-0.531978	NA
TCGA-AA-3864-01A	-459.925	296.643	-163.282	0.504898	-0.527445	0.770279	-0.698518	CMS3
TCGA-AA-3866-01A	359.051	1634.47	1993.52	0.248699	0.544785	-0.698882	0.154132	CMS4
TCGA-AA-3867-01A	159.861	422.705	582.565	-0.140799	0.696961	0.598849	0.215867	CMS4
TCGA-AA-3869-01A	-329.207	1060.8	731.593	0.470531	0.324556	-0.765853	-0.0128638	CMS2
TCGA-AA-3870-01A	259.824	1111.86	1371.68	0.249998	-0.513567	-0.531401	0.387017	CMS1
TCGA-AA-3872-01A	621.006	904.204	1525.21	0.0153378	-0.4645	-0.590225	0.603488	CMS4
TCGA-AA-3875-01A	-500.818	967.908	467.091	0.216533	0.580214	0.663838	0.410498	CMS2
TCGA-AA-3877-01A	34.1121	1262.7	1296.81	0.57275	-0.855479	-0.708562	-0.0494153	CMS1
TCGA-AA-3930-01A	-406.795	945.775	538.98	0.510577	-0.563685	-0.0614758	-0.395843	CMS1
TCGA-AA-3939-01A	-623.649	725.788	102.139	0.49231	0.358904	0.77509	0.0705497	CMS3
TCGA-AA-3941-01A	-1229.56	-45.4922	-1275.05	0.391379	-0.297689	0.580432	0.372981	CMS1
TCGA-AA-3947-01A	10.333	863.302	873.635	0.404659	-0.620931	-0.305977	-0.135242	NA
TCGA-AA-3949-01A	337.796	2091.05	2428.84	0.595914	-0.637732	0.6872	-0.463397	CMS1
TCGA-AA-3950-01A	473.185	1817.84	2291.02	0.567126	-0.738092	-0.416917	0.0926429	CMS1
TCGA-AA-3952-01A	-160.143	392.654	232.511	-0.0292639	0.219822	-0.306954	0.0729957	NA
TCGA-AA-3955-01A	-1089.14	63.5943	-1025.54	0.400179	0.56136	0.21609	-0.299615	CMS2
TCGA-AA-3956-01A	-444.196	512.16	67.9633	-0.0673125	0.294482	0.738102	0.240062	CMS2
TCGA-AA-3966-01A	352.862	1887.86	2240.72	0.429175	-0.754576	0.647935	0.359434	CMS1
TCGA-AA-3968-01A	-140.459	609.994	469.535	-0.0239299	0.344981	-0.455777	0.311184	CMS4
TCGA-AA-3970-01A	-934.285	797.44	-136.844	0.256129	0.417889	0.619614	0.482285	CMS2
TCGA-AA-3971-01A	-673.411	1046.53	373.117	-0.156132	0.649551	0.782942	-0.229582	CMS2
TCGA-AA-3972-01A	-761.363	-0.544751	-761.908	0.263678	0.0684228	0.491079	0.25835	CMS2
TCGA-AA-3973-01A	-762.51	-127.734	-890.245	-0.34692	0.13474	-0.939707	0.158849	NA
TCGA-AA-3975-01A	-505.349	540.53	35.1808	-0.478833	0.694458	0.411685	0.65555	CMS2
TCGA-AA-3976-01A	-612.656	233.563	-379.093	0.521222	0.469624	0.566382	-0.22679	CMS2
TCGA-AA-3977-01A	-437.598	835.693	398.095	0.559852	0.219786	0.625811	0.463094	CMS3
TCGA-AA-3979-01A	-1298.34	-187.898	-1486.24	0.523052	0.408755	0.0410524	-0.57029	CMS2
TCGA-AA-3980-01A	-570.881	1190.27	619.393	0.190201	0.0611972	-0.466559	-0.598922	NA
TCGA-AA-3982-01A	-216.416	1151.31	934.897	-0.162411	0.261459	0.507352	-0.415371	NA
TCGA-AA-3984-01A	-392.94	628.704	235.764	0.425531	0.0691951	-0.654081	0.496981	CMS1
TCGA-AA-3986-01A	-551.954	1557.58	1005.63	-0.297026	0.363519	0.353906	-0.509998	CMS2
TCGA-AA-3989-01A	-132.497	972.967	840.47	0.0348768	0.667537	0.224575	-0.265395	CMS2
TCGA-AA-3994-01A	-550.612	409.932	-140.68	0.420334	-0.499473	0.765795	-0.261155	CMS3
TCGA-AA-A004-01A	-469.893	887.904	418.011	-0.199726	-0.363151	0.302296	0.609859	NA
TCGA-AA-A00A-01A	-424.392	718.018	293.626	0.30637	-0.110659	-0.526163	-0.0632686	CMS1
TCGA-AA-A00D-01A	-81.2482	1671.82	1590.57	0.153521	-0.446699	-0.987395	0.548213	CMS1
TCGA-AA-A00E-01A	-555.882	1089.15	533.268	0.567592	-0.605009	-0.123083	-0.134998	CMS1
TCGA-AA-A00F-01A	-472.765	58.7472	-414.018	-0.433899	0.318133	0.526567	-0.150217	CMS4
TCGA-AA-A00J-01A	-477.103	306.786	-170.317	0.328497	-0.812749	-0.0296708	0.178141	CMS1
TCGA-AA-A00K-01A	-886.255	279.231	-607.023	-0.238728	0.443346	0.896561	-0.552077	CMS3
TCGA-AA-A00L-01A	-1288.34	-249.223	-1537.56	-0.328805	0.458558	0.0266728	-0.368219	CMS2
TCGA-AA-A00N-01A	261.492	640.509	902.001	0.410434	-0.409588	0.724015	0.669673	CMS4
TCGA-AA-A00O-01A	-34.7489	291.349	256.6	-0.381132	-0.189243	-0.914747	0.518688	CMS4
TCGA-AA-A00Q-01A	-811.316	190.63	-620.686	-0.363407	0.670067	-0.317156	-0.502303	CMS2
TCGA-AA-A00R-01A	-283.679	2015.82	1732.14	0.41028	-0.795481	-0.983238	-0.216389	CMS1
TCGA-AA-A00U-01A	-1094.14	-58.5174	-1152.66	0.202769	0.0926773	0.272294	0.0696246	NA
TCGA-AA-A00W-01A	-1879.17	-39.9738	-1919.15	-0.195771	0.573642	-0.33874	-0.824673	CMS2
TCGA-AA-A00Z-01A	-1094.07	47.2869	-1046.79	-0.378683	0.479037	-0.68289	-0.266391	CMS2
TCGA-AA-A010-01A	-1000.35	296.042	-704.308	0.388311	0.183807	-0.443123	0.319379	CMS1
TCGA-AA-A017-01A	-585.393	193.709	-391.684	-0.504562	0.480825	-0.697612	0.678426	CMS2
TCGA-AA-A01C-01A	-305.929	123.513	-182.416	0.0378168	0.741298	0.573732	0.139219	CMS2
TCGA-AA-A01D-01A	58.4832	650.263	708.746	0.0501448	-0.35484	0.841769	0.278439	CMS4
TCGA-AA-A01F-01A	-1825.7	-241.518	-2067.22	-0.0773209	0.219175	-0.7366	-0.573471	CMS2
TCGA-AA-A01G-01A	-1416.47	-313.375	-1729.85	-0.00440963	0.471931	0.712834	-0.10131	CMS2
TCGA-AA-A01I-01A	-1317.97	134.9	-1183.07	0.275808	0.338438	0.215085	-0.0308395	CMS2
TCGA-AA-A01K-01A	-189.726	509.378	319.652	0.318753	-0.576543	-0.340507	0.608849	CMS4
TCGA-AA-A01P-01A	247.166	1817.35	2064.52	0.422608	-0.783328	-0.954506	0.0326272	CMS1
TCGA-AA-A01Q-01A	-1135.26	628.894	-506.367	-0.293657	-0.561271	0.5782	-0.743568	NA
TCGA-AA-A01R-01A	-692.946	1525.79	832.841	0.146068	-0.635579	-0.543213	-0.535934	CMS1
TCGA-AA-A01S-01A	-1768.22	-597.785	-2366.01	-0.318675	0.646117	0.655879	-0.0412542	CMS2
TCGA-AA-A01T-01A	-1320.03	2.98412	-1317.05	-0.136995	0.730059	0.663434	-0.573788	CMS2
TCGA-AA-A01V-01A	-1724.51	372.595	-1351.91	-0.389511	0.128735	0.673402	-0.162701	CMS3
TCGA-AA-A01X-01A	-1025.52	-48.0012	-1073.52	-0.465642	0.0778961	-0.36257	0.175652	CMS2
TCGA-AA-A01Z-01A	-1407.95	-516.512	-1924.46	-0.189833	0.0393381	0.490634	0.295033	NA
TCGA-AA-A022-01A	-422.411	1299.8	877.388	0.00190288	-0.692983	-0.761984	-0.112164	CMS1
TCGA-AA-A024-01A	-1438.87	-85.5259	-1524.4	-0.164085	0.627615	0.9618	-0.534035	CMS3
TCGA-AA-A029-01A	-1501.02	-241.074	-1742.1	0.204517	0.261272	0.909185	-0.381963	CMS3
TCGA-AA-A02E-01A	-1263	25.753	-1237.25	0.0851988	0.200359	-0.530589	0.0746834	NA
TCGA-AA-A02F-01A	-1095.58	-685.122	-1780.7	-0.00527383	0.429479	0.0180321	-0.529311	CMS2
TCGA-AA-A02H-01A	-908.096	-100.187	-1008.28	-0.254419	0.723028	-0.150815	0.726578	CMS2
TCGA-AA-A02J-01A	-1848.25	-756.011	-2604.26	-0.272837	0.632997	-0.209745	-0.368273	CMS2
TCGA-AA-A02K-01A	-1422.96	-252.816	-1675.78	-0.210787	0.303374	-0.777688	-0.561082	NA
TCGA-AA-A02O-01A	-1149.79	216.823	-932.966	-0.248049	0.152822	0.822412	0.0686484	CMS3
TCGA-AA-A02R-01A	-173.583	1617.43	1443.85	0.558004	-0.860006	-0.873237	-0.508378	CMS1
TCGA-AA-A02W-01A	-1144.53	-289.66	-1434.19	-0.190659	0.343289	-0.933915	0.346494	CMS2
TCGA-AA-A02Y-01A	-2042.13	314.316	-1727.81	0.360151	0.121901	0.907473	-0.679483	CMS3
TCGA-AA-A03F-01A	-1221.56	490.399	-731.165	-0.249936	0.367485	0.780786	-0.373338	CMS3
TCGA-AA-A03J-01A	-564.573	834.081	269.509	-0.157603	0.37886	0.58659	0.115952	CMS2
TCGA-AD-5900-01A	-166.049	976.54	810.491	0.611502	-0.892534	0.678465	-0.226394	CMS1
TCGA-AD-6548-01A	-118.157	1007.19	889.032	0.366662	0.075122	-0.170326	0.190302	CMS4
TCGA-AD-6888-01A	-2091.78	-363.107	-2454.88	0.045214	0.572582	-0.586129	-0.338676	CMS2
TCGA-AD-6889-01A	-1123.54	11.757	-1111.79	0.493885	-0.763941	-0.132751	0.307218	CMS1
TCGA-AD-6890-01A	-686.868	167.245	-519.624	-0.0436611	0.508693	0.549391	-0.571971	CMS2
TCGA-AD-6895-01A	-393.248	795.599	402.351	0.582714	-0.804078	-0.0915243	0.02026	CMS1
TCGA-AD-6899-01A	440.423	1178.01	1618.43	-0.0254311	0.346573	-0.576757	0.738457	CMS4
TCGA-AD-6901-01A	469.604	946.47	1416.07	-0.15621	0.14071	-0.927121	0.555619	CMS4
TCGA-AD-6963-01A	-1044.33	716.749	-327.58	0.0580981	0.172337	-0.881339	-0.176763	CMS2
TCGA-AD-6964-01A	819.36	1974.62	2793.98	0.0795702	-0.572816	-0.949483	0.176678	CMS4
TCGA-AD-6965-01A	-919.611	-187.262	-1106.87	-0.00153603	0.416802	0.380059	0.711663	CMS2
TCGA-AD-A5EJ-01A	-905.766	-6.99349	-912.76	0.360083	-0.807737	0.759964	-0.485551	CMS1
TCGA-AD-A5EK-01A	-1007.33	-405.431	-1412.76	-0.333	-0.373823	-0.953602	-0.510274	NA
TCGA-AF-2687-01A	1090.18	1324	2414.18	-0.183006	-0.641793	-0.99007	0.570759	CMS4
TCGA-AF-2690-01A	1544.23	2126.37	3670.6	-0.0236082	-0.161681	-0.968439	0.414807	CMS4
TCGA-AF-2691-01A	-346.431	914.441	568.01	0.107603	0.23801	0.191495	0.430821	CMS2
TCGA-AF-2692-01A	-687.087	249.284	-437.803	-0.239743	0.368116	0.617401	0.338647	CMS3
TCGA-AF-2693-01A	-505.195	605.619	100.424	0.132274	0.462782	0.601235	-0.410178	CMS3
TCGA-AF-3400-01A	1245.01	2263.62	3508.63	0.40158	-0.623292	0.75852	0.452765	CMS4
TCGA-AF-3911-01A	-324.269	276.028	-48.2408	0.15542	0.606967	-0.15284	0.626371	CMS2
TCGA-AF-3913-01A	-263.572	16.7994	-246.772	-0.16116	0.545297	-0.790994	-0.116158	CMS2
TCGA-AF-4110-01A	113.002	1215.45	1328.45	0.240246	0.2446	0.860096	0.188807	CMS4
TCGA-AF-5654-01A	-1295.16	-411.16	-1706.31	0.0615381	0.395858	-0.797163	-0.6228	CMS2
TCGA-AF-6136-01A	-935.88	55.7479	-880.133	0.0394029	-0.0920341	0.603256	-0.536331	CMS3
TCGA-AF-6655-01A	148.941	174.388	323.329	0.0429563	-0.34775	-0.703161	0.532249	CMS4
TCGA-AF-6672-01A	-1199.68	-12.1286	-1211.81	-0.286204	-0.0960653	0.743337	-0.124516	CMS3
TCGA-AF-A56K-01A	147.239	581.65	728.888	-0.579663	0.0453019	-0.795023	0.719987	CMS4
TCGA-AF-A56L-01A	-618.777	-105.983	-724.76	-0.314455	0.32484	-0.654889	-0.169457	CMS2
TCGA-AF-A56N-01A	-401.7	-0.0110169	-401.711	-0.40688	0.491369	-0.981217	0.363033	CMS2
TCGA-AG-3574-01A	-823.566	205.336	-618.229	-0.0357827	0.677326	0.629756	-0.0294429	CMS2
TCGA-AG-3575-01A	188.471	970.504	1158.97	0.510168	-0.63719	-0.778689	-0.00519276	CMS1
TCGA-AG-3578-01A	-758.42	466.434	-291.986	-0.269494	-0.63327	0.668687	0.00961329	CMS3
TCGA-AG-3580-01A	-1032.55	676.482	-356.068	0.221184	0.308078	-0.564344	-0.654338	CMS2
TCGA-AG-3581-01A	-581.146	574.948	-6.19823	-0.147375	0.54948	0.791833	0.000545356	CMS2
TCGA-AG-3582-01A	-415.3	495.051	79.7509	0.0985259	0.607981	-0.566134	0.31858	CMS2
TCGA-AG-3583-01A	-1144.73	583.226	-561.508	0.0800159	0.52586	0.873006	-0.571292	CMS2
TCGA-AG-3584-01A	-337.737	540.903	203.166	-0.31119	0.218033	0.577141	-0.19015	CMS2
TCGA-AG-3586-01A	-912.542	377.605	-534.937	0.122233	0.530677	0.708523	-0.246543	CMS2
TCGA-AG-3587-01A	-625.231	327.108	-298.122	0.0843351	0.432052	-0.807536	0.354448	CMS2
TCGA-AG-3591-01A	-1093.56	330.799	-762.765	0.141139	-0.29131	0.624096	-0.783737	CMS3
TCGA-AG-3592-01A	-609.408	319.432	-289.976	0.00873439	0.264593	-0.550746	0.0333905	CMS2
TCGA-AG-3593-01A	-744.843	865.158	120.315	-0.398367	0.475339	-0.244319	0.331284	CMS2
TCGA-AG-3594-01A	-654.904	1541.2	886.298	0.104243	-0.396197	0.770991	-0.675077	CMS3
TCGA-AG-3598-01A	-833.564	773.027	-60.5373	0.355873	0.458565	0.151662	-0.620128	NA
TCGA-AG-3599-01A	-1019.89	616.079	-403.812	0.48483	0.385803	0.753979	-0.706928	CMS1
TCGA-AG-3600-01A	-614.216	630.218	16.002	0.476454	-0.48759	0.603487	-0.440114	CMS1
TCGA-AG-3601-01A	-667.494	30.1916	-637.302	0.0977439	0.601907	0.711699	0.0411468	CMS2
TCGA-AG-3602-01A	-277.535	816.656	539.121	0.404602	0.0819164	0.797067	-0.564088	NA
TCGA-AG-3605-01A	-1230.35	509.326	-721.023	0.0899113	0.249333	0.220465	-0.500118	NA
TCGA-AG-3608-01A	-638.824	952.23	313.405	0.152772	0.682257	0.676116	-0.153178	CMS2
TCGA-AG-3609-01A	92.7696	761.847	854.617	0.185022	0.112575	-0.275568	0.708795	CMS4
TCGA-AG-3611-01A	-1197.42	597.415	-600.009	-0.0762895	-0.0440549	0.815542	-0.799153	CMS3
TCGA-AG-3612-01A	-130.212	591.315	461.104	-0.112511	0.530368	-0.602163	-0.104297	CMS2
TCGA-AG-3725-01A	-1321.03	79.3907	-1241.64	0.131569	0.521867	0.168494	-0.645015	CMS2
TCGA-AG-3726-01A	-481.133	434.358	-46.7751	-0.353092	0.63525	0.275542	-0.105741	CMS2
TCGA-AG-3727-01A	-337.64	345.079	7.4387	-0.296732	0.262323	0.767296	-0.245837	CMS2
TCGA-AG-3728-01A	247.997	1398.8	1646.8	-0.248007	0.438464	0.0837765	0.367391	CMS4
TCGA-AG-3731-01A	744.402	1382.66	2127.06	-0.0143073	-0.543369	-0.379941	0.46041	CMS4
TCGA-AG-3732-01A	-879.061	1028.76	149.697	-0.516127	-0.406395	0.52547	-0.0818938	CMS3
TCGA-AG-3742-01A	-437.3	-81.749	-519.049	-0.077147	0.186471	-0.991302	0.247557	CMS2
TCGA-AG-3878-01A	399.663	1330.3	1729.97	-0.190026	0.314244	0.714624	0.180677	CMS4
TCGA-AG-3881-01A	561.671	1332.04	1893.71	0.0637315	-0.448944	0.831457	0.48377	CMS4
TCGA-AG-3882-01A	-176.658	1646.15	1469.49	-0.369723	0.589384	-0.144056	0.19133	CMS2
TCGA-AG-3883-01A	518.556	1156.19	1674.75	-0.0535558	0.505787	0.613225	0.0117572	CMS4
TCGA-AG-3885-01A	-710.707	720.265	9.55781	-0.0984213	0.179591	0.657442	-0.316562	NA
TCGA-AG-3887-01A	-741.577	525.196	-216.381	0.18995	0.188534	0.176806	-0.0518782	CMS3
TCGA-AG-3890-01A	-508.304	943.028	434.724	-0.457865	0.569944	0.479206	-0.346512	CMS2
TCGA-AG-3892-01A	-823.305	1304.49	481.186	0.535549	0.428378	0.729461	-0.516272	CMS1
TCGA-AG-3893-01A	-119.987	447.095	327.108	-0.244037	0.647851	0.72925	0.695227	CMS4
TCGA-AG-3894-01A	-827.974	199.735	-628.239	-0.0294038	0.758985	0.382085	-0.655454	CMS2
TCGA-AG-3896-01A	-363.794	448.617	84.8237	0.00141619	0.666823	0.807883	-0.550362	CMS2
TCGA-AG-3898-01A	-255.934	784.248	528.314	0.210776	0.0407142	-0.747359	0.300897	CMS2
TCGA-AG-3901-01A	1006.6	1496.42	2503.02	0.0892574	0.237679	0.802687	-0.193132	CMS4
TCGA-AG-3902-01A	-763.51	1333.85	570.34	0.153539	-0.251674	0.866176	-0.505084	CMS1
TCGA-AG-3909-01A	-625.93	402.044	-223.886	-0.280942	0.730837	0.841445	-0.695112	CMS2
TCGA-AG-3999-01A	-632.362	19.9511	-612.411	-0.0809525	0.2789	-0.799678	-0.134149	CMS2
TCGA-AG-4001-01A	393.077	696.846	1089.92	-0.372759	0.51526	-0.624799	0.423948	CMS4
TCGA-AG-4005-01A	-326.459	114.964	-211.496	0.0772847	-0.0421759	-0.131547	-0.449742	CMS4
TCGA-AG-4007-01A	-158.133	885.684	727.552	-0.104275	0.565082	0.745858	0.0992018	CMS2
TCGA-AG-4008-01A	126.744	484.744	611.488	0.380096	0.188951	0.587456	0.251513	CMS4
TCGA-AG-4015-01A	-970.438	100.443	-869.994	-0.0867466	0.413752	0.527144	-0.350451	CMS2
TCGA-AG-4021-01A	12.2152	108.624	120.839	0.0864507	-0.236783	-0.948752	0.414984	CMS4
TCGA-AG-4022-01A	96.8248	868.322	965.147	-0.16871	0.295713	-0.338602	0.751463	CMS4
TCGA-AG-A002-01A	-1463.68	-699.785	-2163.46	0.183983	-0.816472	-0.853453	-0.138589	CMS1
TCGA-AG-A008-01A	-1750.81	-142.071	-1892.88	-0.25889	0.0901235	0.707811	-0.781736	CMS3
TCGA-AG-A00C-01A	-1689.18	80.0176	-1609.17	-0.259499	0.473101	-0.333308	0.115257	NA
TCGA-AG-A00H-01A	-173.448	-19.4352	-192.883	-0.230324	0.530516	0.466484	0.473393	CMS4
TCGA-AG-A00Y-01A	-1260.04	361.753	-898.291	-0.122452	0.491167	-0.500356	-0.715935	CMS2
TCGA-AG-A011-01A	-758.196	142.256	-615.94	-0.401935	0.310141	-0.517228	-0.330912	CMS2
TCGA-AG-A014-01A	-1170.44	-270.405	-1440.85	-0.163792	-0.0551318	-0.75115	0.244978	CMS2
TCGA-AG-A015-01A	-1537.65	-294.732	-1832.38	-0.0469067	0.609894	0.877009	-0.578917	CMS3
TCGA-AG-A016-01A	-1448.32	-692.05	-2140.37	-0.134162	0.54732	0.54281	-0.412628	CMS2
TCGA-AG-A01J-01A	-1416.1	-28.0639	-1444.16	-0.42739	0.672195	0.688143	0.0416732	CMS2
TCGA-AG-A01L-01A	-1320.91	-186.825	-1507.74	-0.163895	0.638952	0.170268	-0.622633	CMS2
TCGA-AG-A01N-01A	-1168.94	-431.111	-1600.06	-0.425585	0.267531	-0.126842	-0.0912432	CMS2
TCGA-AG-A01W-01A	-1229.28	224.912	-1004.37	0.0213609	-0.0586841	-0.159264	-0.548029	NA
TCGA-AG-A01Y-01A	-538.354	466.307	-72.0471	-0.325643	-0.462257	-0.788907	0.223542	CMS4
TCGA-AG-A020-01A	-1724.23	-420.265	-2144.49	0.0849776	0.102104	0.890672	-0.596095	CMS3
TCGA-AG-A023-01A	-241.685	357.848	116.163	-0.494378	0.023801	-0.507611	0.319055	CMS4
TCGA-AG-A025-01A	-811.517	7.9576	-803.56	-0.474566	0.491513	0.222556	-0.505207	CMS2
TCGA-AG-A026-01A	-932.03	-513.952	-1445.98	-0.494325	0.404598	-0.219646	0.376416	CMS2
TCGA-AG-A02G-01A	-1569.74	-102.673	-1672.42	-0.451594	0.374906	-0.565518	-0.592648	CMS2
TCGA-AG-A02N-01A	-1463.09	416.891	-1046.2	0.0957114	-0.489952	0.690895	-0.474662	CMS3
TCGA-AG-A02X-01A	-1481.12	-259.577	-1740.7	-0.106844	-0.215545	0.851548	-0.63801	CMS3
TCGA-AG-A032-01A	-1054.85	19.6965	-1035.15	-0.453086	0.49448	0.352387	-0.479903	CMS2
TCGA-AG-A036-01A	-677.947	177.05	-500.897	-0.264296	0.14169	-0.923715	0.344371	CMS2
TCGA-AH-6544-01A	-1764.92	-643.381	-2408.3	0.433372	0.011599	0.803341	-0.524042	CMS3
TCGA-AH-6547-01A	435.881	1812.24	2248.12	-0.363289	-0.0629654	0.821296	0.201658	CMS4
TCGA-AH-6549-01A	-264.245	98.597	-165.648	0.0817539	-0.717299	-0.734739	0.620343	CMS4
TCGA-AH-6643-01A	-796.995	23.935	-773.06	0.0761321	-0.697349	-0.909897	0.0369492	CMS4
TCGA-AH-6644-01A	215.57	457.878	673.448	-0.00147228	-0.444626	-0.948848	0.472308	CMS4
TCGA-AH-6897-01A	-1395.87	-417.658	-1813.53	-0.050089	0.281579	-0.867435	-0.414306	CMS2
TCGA-AH-6903-01A	-1529.09	-241.138	-1770.23	-0.0208969	0.0601199	0.546677	-0.546805	CMS3
TCGA-AM-5820-01A	-606.717	-113.987	-720.704	0.0630538	-0.238411	-0.460127	-0.592581	NA
TCGA-AM-5821-01A	-357.626	1236.1	878.47	0.653728	-0.83787	-0.839501	0.51294	CMS1
TCGA-AU-3779-01A	-168.347	1048.99	880.646	0.184388	0.347132	-0.202154	0.242966	CMS2
TCGA-AU-6004-01A	-39.2057	1132.85	1093.64	0.213496	-0.776226	-0.864365	0.19313	CMS1
TCGA-AY-4070-01A	-726.215	371.249	-354.966	-0.290919	-0.474897	-0.386573	0.53885	CMS4
TCGA-AY-4071-01A	-293.022	1298.65	1005.63	-0.202791	0.673541	0.521741	0.0167787	CMS2
TCGA-AY-5543-01A	-1227.69	489.557	-738.129	0.309103	0.482833	-0.491939	-0.335805	CMS2
TCGA-AY-6196-01A	1808.82	2697.63	4506.45	-0.35177	-0.789205	-0.0538024	0.40906	CMS4
TCGA-AY-6197-01A	-1257.6	293.461	-964.143	0.0389059	-0.669836	0.400458	-0.502965	CMS1
TCGA-AY-6386-01A	-1090.54	443.135	-647.405	0.351241	0.197469	0.920674	-0.747753	CMS3
TCGA-AY-A54L-01A	-2133.2	-694.318	-2827.52	0.0389559	0.161873	0.0985834	-0.548264	NA
TCGA-AY-A69D-01A	-1140.96	-198.348	-1339.31	-0.408387	0.104491	0.44101	-0.0393793	CMS3
TCGA-AY-A71X-01A	-2211.04	-719.455	-2930.49	-0.219308	-0.179116	0.91492	-0.727918	CMS3
TCGA-AY-A8YK-01A	-1210.3	-125.763	-1336.06	-0.396038	0.667856	0.572196	0.411374	CMS2
TCGA-AZ-4308-01A	13.2167	571.121	584.338	0.0322661	0.309454	0.728172	0.40997	CMS4
TCGA-AZ-4313-01A	-1101.25	-88.3596	-1189.61	0.437406	-0.431452	0.915921	-0.267015	CMS3
TCGA-AZ-4315-01A	-544.493	643.669	99.1765	0.476676	-0.0086658	0.249527	-0.107611	NA
TCGA-AZ-4323-01A	203.47	2062.78	2266.25	-0.478972	-0.728308	-0.80592	0.645458	CMS4
TCGA-AZ-4614-01A	-1694.48	-132.74	-1827.22	0.288696	-0.698014	0.0118029	-0.540758	CMS1
TCGA-AZ-4615-01A	-55.3291	1381.38	1326.05	0.694137	-0.851421	-0.305598	-0.235412	CMS1
TCGA-AZ-4616-01A	-720.43	516.566	-203.864	0.524519	-0.581589	-0.252252	0.126876	CMS1
TCGA-AZ-4682-01B	-1073.49	36.4182	-1037.07	0.203946	0.39361	0.63311	-0.431197	CMS2
TCGA-AZ-4684-01A	-100.879	895.011	794.132	0.168384	0.157181	0.555729	-0.696732	CMS4
TCGA-AZ-5403-01A	-34.4689	268.727	234.259	0.384145	0.547848	0.702558	0.388485	CMS4
TCGA-AZ-5407-01A	-1432.99	469.211	-963.776	0.343323	-0.115301	0.797972	-0.310027	CMS3
TCGA-AZ-6598-01A	-795.011	840.774	45.7628	0.373629	-0.725843	0.576632	0.106672	CMS1
TCGA-AZ-6599-01A	-1965.58	-449.078	-2414.66	-0.191725	-0.39039	0.873294	-0.770724	CMS3
TCGA-AZ-6600-01A	147.017	749.74	896.757	0.298546	-0.598387	-0.0376798	-0.299697	CMS4
TCGA-AZ-6601-01A	52.0529	1401.9	1453.95	0.418604	-0.770868	-0.465952	-0.574562	CMS1
TCGA-AZ-6603-01A	-45.0899	648.117	603.027	-0.413907	0.402912	0.100052	0.763125	CMS2
TCGA-AZ-6605-01A	819.08	1240.46	2059.54	0.0249165	-0.410655	-0.0302795	0.741787	CMS4
TCGA-AZ-6606-01A	-1548.12	-188.595	-1736.71	0.366202	-0.237037	0.6164	0.108635	CMS1
TCGA-AZ-6607-01A	954.993	1048.15	2003.15	0.036364	-0.750927	-0.513763	0.540359	CMS4
TCGA-AZ-6608-01A	-2076.57	-503.746	-2580.32	-0.00722607	0.624778	-0.243514	-0.241037	CMS2
TCGA-BM-6198-01A	-70.1359	1198.39	1128.26	0.0345948	-0.489822	-0.757096	0.420753	CMS1
TCGA-CA-5254-01A	-458.322	-67.4898	-525.812	0.138803	-0.507007	-0.576267	-0.710845	CMS1
TCGA-CA-5255-01A	-1711.59	-378.274	-2089.86	0.458332	-0.423294	0.830976	-0.340825	CMS1
TCGA-CA-5256-01A	-782.809	481.485	-301.323	0.114678	0.686488	0.0397774	-0.40172	CMS2
TCGA-CA-5796-01A	-1271.03	414.262	-856.768	0.239921	-0.487107	0.926197	-0.684661	CMS3
TCGA-CA-5797-01A	-317.127	245.43	-71.6974	0.285365	0.495763	-0.140385	0.202824	CMS2
TCGA-CA-6715-01A	-1384.27	-578.86	-1963.13	-0.183263	0.59771	-0.885938	0.115345	CMS2
TCGA-CA-6716-01A	-609.143	-490.188	-1099.33	-0.316392	0.48361	-0.789985	0.626617	CMS2
TCGA-CA-6717-01A	664.205	1395.35	2059.55	0.176983	-0.559051	0.402556	0.188876	CMS4
TCGA-CA-6718-01A	-235.79	1519.78	1283.99	0.47318	-0.843633	-0.984739	0.491885	CMS1
TCGA-CA-6719-01A	169.644	629.453	799.097	0.0670775	0.104104	-0.877547	0.274149	CMS4
TCGA-CI-6619-01B	-621.721	520.039	-101.681	-0.135419	-0.60774	-0.0172459	-0.312415	CMS4
TCGA-CI-6620-01A	-504.742	-0.0136219	-504.756	-0.0627801	-0.57378	-0.309439	-0.00356238	CMS4
TCGA-CI-6621-01A	-80.2877	823.601	743.313	0.0117025	-0.214681	-0.161865	0.385162	CMS4
TCGA-CI-6622-01A	-1198.83	-263.122	-1461.95	0.0208059	0.608422	0.828897	-0.789781	CMS2
TCGA-CI-6623-01B	-750.58	275.081	-475.499	-0.0354986	-0.221159	-0.891269	0.333791	CMS2
TCGA-CI-6624-01C	21.6771	816.861	838.538	-0.395239	0.356598	0.855359	0.15414	CMS4
TCGA-CK-4947-01B	-206.535	961.816	755.281	0.156857	-0.038704	0.740142	-0.356084	CMS3
TCGA-CK-4948-01B	-136.333	418.999	282.666	0.153399	-0.0874976	-0.142274	0.313415	CMS4
TCGA-CK-4950-01A	-630.94	969.224	338.285	0.349543	0.384329	0.919558	-0.456332	CMS3
TCGA-CK-4951-01A	231.885	1325.37	1557.25	0.522105	-0.575109	-0.851106	-0.037891	CMS1
TCGA-CK-4952-01A	-1031.1	114.112	-916.989	0.288804	-0.756501	0.773416	-0.452163	CMS3
TCGA-CK-5912-01A	-740.193	-121.645	-861.838	-0.209891	0.414958	-0.963205	0.0352746	CMS2
TCGA-CK-5913-01A	-390.653	747.139	356.486	0.527062	-0.789229	0.499721	-0.0854382	CMS1
TCGA-CK-5914-01A	-622.087	154.957	-467.13	0.116995	-0.00490282	0.316321	-0.149615	CMS2
TCGA-CK-5915-01A	-1371.99	-710.116	-2082.1	-0.251979	0.571462	-0.107035	-0.565285	CMS2
TCGA-CK-5916-01A	-124.8	1421.71	1296.91	0.562	-0.782028	-0.961357	-0.128043	CMS1
TCGA-CK-6746-01A	-991.619	1203.64	212.018	0.462628	-0.836549	-0.925774	-0.703541	CMS1
TCGA-CK-6747-01A	-676.647	285.489	-391.158	0.0828591	0.212266	0.870677	0.253927	CMS3
TCGA-CK-6748-01A	417.291	551.562	968.852	-0.0029665	0.399573	-0.450029	0.432507	CMS4
TCGA-CK-6751-01A	-181.981	272.165	90.1844	0.421078	-0.225532	0.898447	-0.219839	CMS3
TCGA-CL-4957-01A	-877.005	-269.072	-1146.08	0.124386	0.11753	0.778033	0.232865	CMS2
TCGA-CL-5917-01A	-829.115	-435.62	-1264.73	-0.009376	0.220786	-0.93582	0.491102	CMS4
TCGA-CL-5918-01A	-1475.31	52.4884	-1422.82	-0.0793076	0.384767	-0.926871	0.0933573	CMS2
TCGA-CM-4743-01A	-890.936	674.463	-216.474	0.60421	-0.805413	-0.732213	0.20414	CMS1
TCGA-CM-4744-01A	-1280.05	682.897	-597.153	0.648708	-0.0486274	-0.165037	-0.750905	CMS1
TCGA-CM-4746-01A	-1400.68	20.9422	-1379.73	0.347034	-0.104508	0.958682	-0.74867	CMS3
TCGA-CM-4747-01A	-549.921	205.168	-344.754	-0.26236	0.566743	0.866408	-0.39719	NA
TCGA-CM-4748-01A	-335.815	442.039	106.224	0.0167037	-0.32361	0.364529	0.105327	CMS4
TCGA-CM-4750-01A	-782.034	267.623	-514.412	0.287591	0.412554	0.0403772	-0.462349	CMS2
TCGA-CM-4751-01A	-347.508	913.13	565.622	0.170198	-0.465841	0.739969	-0.232371	CMS1
TCGA-CM-4752-01A	-233.297	1006.16	772.866	0.148803	0.351806	0.36719	0.686894	CMS2
TCGA-CM-5341-01A	648.337	1525.66	2174	0.24571	0.243649	-0.743505	-0.28384	NA
TCGA-CM-5344-01A	-121.485	-100.044	-221.529	-0.144449	0.388019	0.0267804	0.454087	CMS4
TCGA-CM-5348-01A	699.929	1054.08	1754.01	-0.311902	-0.665019	-0.733886	0.647238	CMS4
TCGA-CM-5349-01A	-90.4382	711.749	621.311	0.0141978	0.274587	-0.389527	0.365454	CMS4
TCGA-CM-5860-01A	469.773	638.333	1108.11	0.612496	-0.0899235	0.265779	0.594638	CMS4
TCGA-CM-5861-01A	-1257.96	-31.7384	-1289.7	0.629444	-0.835215	0.771722	-0.0492753	CMS1
TCGA-CM-5862-01A	-578.691	-496.72	-1075.41	0.0407396	-0.229767	-0.782518	0.0019942	CMS2
TCGA-CM-5863-01A	97.5365	466.628	564.164	0.0665448	-0.48823	0.952081	0.640902	CMS3
TCGA-CM-5864-01A	-1069.25	199.13	-870.122	0.0457879	0.0502925	-0.550534	-0.100447	CMS2
TCGA-CM-5868-01A	-445.598	-9.39259	-454.991	0.205637	0.334533	-0.676019	0.342899	CMS4
TCGA-CM-6161-01A	-433.218	674.431	241.213	-0.313274	0.26487	0.00128938	-0.0112157	CMS2
TCGA-CM-6162-01A	1395.25	1727.8	3123.05	0.163183	-0.746705	0.654042	0.677004	CMS4
TCGA-CM-6163-01A	-77.8737	852.208	774.334	-0.321904	0.0711691	0.424995	-0.0638064	CMS4
TCGA-CM-6164-01A	-669.23	316.954	-352.276	-0.213108	0.55863	-0.704978	0.365892	CMS2
TCGA-CM-6165-01A	103.009	563.384	666.392	-0.292523	0.477271	-0.027007	-0.168584	CMS4
TCGA-CM-6166-01A	-841.441	-678.907	-1520.35	-0.0290607	0.464497	-0.656967	0.0596695	CMS2
TCGA-CM-6167-01A	1162.49	1051.99	2214.48	-0.453046	-0.697754	-0.373165	0.788722	CMS4
TCGA-CM-6168-01A	823.611	1161.63	1985.25	0.163528	-0.496592	-0.116212	0.658766	CMS4
TCGA-CM-6169-01A	960.889	1624.98	2585.87	0.00462969	-0.0353738	-0.906607	0.718668	CMS4
TCGA-CM-6170-01A	-199.362	500.358	300.996	-0.30529	0.390519	-0.653961	0.262068	CMS2
TCGA-CM-6171-01A	-881.956	367.4	-514.556	0.302632	-0.699351	0.619729	-0.161645	CMS1
TCGA-CM-6172-01A	-501.756	78.8809	-422.875	-0.319299	0.179003	0.520041	-0.157427	CMS3
TCGA-CM-6674-01A	-215.949	706.047	490.098	0.646991	-0.822328	0.853569	-0.338723	CMS1
TCGA-CM-6675-01A	-1028.91	-211.716	-1240.63	0.249371	-0.529478	-0.755307	-0.571875	CMS1
TCGA-CM-6676-01A	-499.165	-338.86	-838.025	-0.346675	0.116148	-0.706253	0.679985	CMS2
TCGA-CM-6677-01A	-146.12	477.59	331.47	0.00423098	-0.13047	-0.405757	0.340135	NA
TCGA-CM-6678-01A	-950.313	-376.022	-1326.33	0.0723168	0.323223	0.595924	0.347471	CMS3
TCGA-CM-6679-01A	231.795	625.738	857.533	-0.459883	0.605556	-0.850644	0.560356	CMS4
TCGA-CM-6680-01A	-2.95044	844.049	841.099	-0.371076	-0.203426	0.805554	-0.374965	CMS3
TCGA-D5-5537-01A	-491.448	-131.575	-623.023	-0.185736	0.539779	-0.867617	-0.167783	CMS2
TCGA-D5-5538-01A	252.073	1245.76	1497.84	0.422818	0.0483204	-0.853146	0.544832	CMS4
TCGA-D5-5539-01A	-7.42857	667.884	660.455	-0.0193987	-0.432479	0.835556	0.400694	CMS3
TCGA-D5-5540-01A	-946.055	30.0935	-915.961	0.0654118	-0.136548	-0.853011	-0.38789	NA
TCGA-D5-5541-01A	-92.6226	730.706	638.083	-0.10295	-0.0801647	-0.976291	0.25274	CMS4
TCGA-D5-6529-01A	444.739	1464.6	1909.34	0.0371022	0.135243	-0.487688	0.481362	CMS4
TCGA-D5-6530-01A	-630.851	1137.09	506.234	0.102038	-0.578777	0.671074	-0.598422	CMS1
TCGA-D5-6531-01A	-172.158	744.945	572.786	0.425862	-0.42906	-0.78452	0.335541	CMS1
TCGA-D5-6532-01A	-1240.61	-231.614	-1472.23	-0.0260334	0.284411	-0.64798	-0.546354	CMS2
TCGA-D5-6533-01A	-659.704	222.927	-436.777	0.019365	0.320093	-0.939726	0.54835	CMS2
TCGA-D5-6534-01A	1498.66	2245.23	3743.89	-0.00546083	-0.725223	-0.821739	0.371805	CMS4
TCGA-D5-6535-01A	-585.671	674.587	88.9162	0.0481854	0.150218	-0.614195	0.269299	CMS3
TCGA-D5-6536-01A	-333.196	476.53	143.335	-0.0930123	-0.610555	0.92492	0.114919	CMS4
TCGA-D5-6537-01A	-1505.11	-50.9182	-1556.03	0.384962	0.340225	0.0290882	-0.250439	CMS2
TCGA-D5-6538-01A	-1517.52	-948.362	-2465.88	-0.417149	0.0421617	-0.736582	-0.444607	CMS2
TCGA-D5-6539-01A	-903.235	435.738	-467.497	-0.160161	0.156811	0.855455	-0.810816	CMS3
TCGA-D5-6540-01A	-743.303	518.992	-224.311	0.50817	-0.910757	0.0174879	0.107854	CMS1
TCGA-D5-6541-01A	466.28	1204.56	1670.84	0.180228	-0.0423424	-0.469142	-0.0985973	CMS4
TCGA-D5-6898-01A	21.6183	645.576	667.195	-0.283748	0.239718	-0.757888	0.537674	CMS4
TCGA-D5-6920-01A	-769.048	735.507	-33.5413	-0.240851	0.154115	0.738795	-0.42013	CMS3
TCGA-D5-6922-01A	173.481	303.427	476.908	-0.510126	0.0772687	-0.94346	0.0717626	CMS4
TCGA-D5-6923-01A	195.672	190.066	385.737	-0.385146	-0.165006	-0.99388	0.67635	CMS4
TCGA-D5-6924-01A	453.645	1019.3	1472.95	-0.266491	0.41969	-0.933568	0.820593	CMS4
TCGA-D5-6926-01A	409.799	648.216	1058.01	-0.263335	0.197641	-0.978042	0.682025	CMS4
TCGA-D5-6927-01A	55.1313	1220.16	1275.29	0.338322	-0.609421	-0.761677	0.187996	CMS1
TCGA-D5-6928-01A	1059.19	3048.86	4108.04	0.0387019	-0.84286	-0.631151	0.159849	CMS1
TCGA-D5-6929-01A	18.7281	599.966	618.694	-0.14835	0.481337	-0.33269	-0.0561788	CMS4
TCGA-D5-6930-01A	58.9254	1061.37	1120.29	0.516077	-0.816478	0.135091	0.242492	CMS1
TCGA-D5-6931-01A	-304.226	771.639	467.412	0.205541	-0.346811	0.723014	0.00252507	CMS1
TCGA-D5-6932-01A	-247.785	417.848	170.062	-0.0581801	0.218611	-0.836653	0.743917	CMS4
TCGA-D5-7000-01A	-319.097	518.856	199.759	0.293639	-0.527037	0.560476	-0.016002	CMS1
TCGA-DC-4745-01A	-593.595	230.927	-362.668	0.0699595	0.35262	-0.38701	-0.0677295	CMS2
TCGA-DC-4749-01A	-1069.7	-185.402	-1255.1	0.32035	0.497336	0.240052	-0.150836	CMS2
TCGA-DC-5337-01A	-851.782	575.684	-276.098	0.45325	0.430783	0.629047	-0.224087	CMS2
TCGA-DC-5869-01A	-404.099	25.9938	-378.105	0.218273	0.167971	-0.888517	0.516374	CMS2
TCGA-DC-6154-01A	-852.275	-54.8129	-907.088	-0.341726	0.479615	-0.936583	-0.673721	CMS2
TCGA-DC-6155-01A	-791.466	425.703	-365.763	-0.13395	0.248677	0.291429	0.160763	NA
TCGA-DC-6156-01A	987.139	1580.29	2567.43	-0.300316	0.0535931	-0.989242	0.308138	CMS4
TCGA-DC-6157-01A	-793.539	-86.0694	-879.609	-0.313151	0.474174	-0.594923	0.133992	CMS2
TCGA-DC-6158-01A	724.152	1004.51	1728.67	0.0575758	-0.297587	-0.78756	0.391393	CMS4
TCGA-DC-6160-01A	-1060.3	559.661	-500.638	0.0784379	-0.202485	-0.0470549	-0.561593	CMS2
TCGA-DC-6681-01A	-55.0386	177.922	122.883	-0.303289	0.404037	0.604867	-0.604173	CMS4
TCGA-DC-6682-01A	-1262.91	-165.2	-1428.11	-0.0214587	-0.12032	-0.923858	-0.142482	NA
TCGA-DC-6683-01A	-495.557	33.756	-461.801	-0.0830318	0.57536	-0.317978	-0.449304	CMS2
TCGA-DM-A0X9-01A	-1153.71	153.447	-1000.27	0.189672	0.318178	0.813925	-0.00944732	CMS2
TCGA-DM-A0XD-01A	-841.117	-146.246	-987.363	0.238045	-0.440664	-0.592911	-0.0623956	CMS1
TCGA-DM-A0XF-01A	-725.711	125.834	-599.877	0.310323	-0.0317157	-0.436904	-0.0472331	CMS2
TCGA-DM-A1D0-01A	-1872.38	-877.485	-2749.86	-0.18706	0.439789	-0.227071	-0.226584	CMS2
TCGA-DM-A1D4-01A	-1834.21	-130.582	-1964.79	-0.309246	0.295402	0.674749	-0.787922	CMS3
TCGA-DM-A1D6-01A	-1736.54	-933.16	-2669.7	-0.206094	-0.738285	0.912072	-0.709584	CMS3
TCGA-DM-A1D7-01A	-1109.28	-69.87	-1179.15	0.0465968	0.251477	-0.457803	-0.541769	NA
TCGA-DM-A1D8-01A	-1394.2	-470.544	-1864.74	-0.145184	-0.296657	-0.914766	-0.230832	NA
TCGA-DM-A1D9-01A	-1254.14	-457.355	-1711.5	0.0671231	-0.104944	-0.468057	-0.320141	NA
TCGA-DM-A1DA-01A	-1459.17	-320.755	-1779.93	0.361887	-0.622877	-0.291138	-0.42002	NA
TCGA-DM-A1DB-01A	-1867.91	-57.5554	-1925.46	-0.330897	0.178456	-0.589631	-0.723628	CMS2
TCGA-DM-A1HA-01A	-2037.73	-366.426	-2404.15	0.162561	-0.735393	-0.863576	-0.387246	NA
TCGA-DM-A1HB-01A	-1187.42	-202.503	-1389.93	0.547326	-0.784381	0.887824	-0.625112	CMS1
TCGA-DM-A280-01A	-921.319	9.81458	-911.504	0.469943	-0.100891	0.808556	-0.728483	CMS3
TCGA-DM-A282-01A	-985.327	-522.301	-1507.63	-0.323467	0.526007	0.222199	0.453125	CMS2
TCGA-DM-A285-01A	-561.849	-638.913	-1200.76	-0.304096	-0.268829	-0.701961	0.266259	CMS4
TCGA-DM-A288-01A	-1557.53	-560.977	-2118.51	0.134294	-0.0734876	-0.599177	-0.521778	NA
TCGA-DM-A28A-01A	-643.369	-244.567	-887.936	0.0423111	0.183777	-0.723755	0.362464	CMS4
TCGA-DM-A28C-01A	-1568.32	-636.602	-2204.92	-0.441215	0.357836	-0.285087	-0.260134	CMS2
TCGA-DM-A28E-01A	-1811.84	-498.207	-2310.05	-0.312261	0.148713	-0.588624	-0.456114	CMS2
TCGA-DM-A28F-01A	-1368.58	-228.101	-1596.68	-0.136829	0.548406	0.0208259	0.194291	CMS2
TCGA-DM-A28G-01A	-1352.1	-242.459	-1594.56	-0.423426	0.358976	0.645021	0.464538	CMS3
TCGA-DM-A28H-01A	-1377.53	-612.133	-1989.66	-0.173992	-0.246684	-0.839136	-0.550618	NA
TCGA-DM-A28K-01A	-1388.6	-265.29	-1653.89	0.0703868	-0.454062	0.920597	-0.691282	CMS3
TCGA-DM-A28M-01A	-1912.21	-396.603	-2308.82	0.301851	0.333976	0.740027	-0.731197	CMS3
TCGA-DT-5265-01A	269.834	626.376	896.21	0.205427	-0.689249	-0.566769	0.23099	CMS4
TCGA-DY-A0XA-01A	-1007.48	-233.934	-1241.41	-0.514195	0.439144	-0.911514	-0.0850788	CMS2
TCGA-DY-A1DC-01A	-501.153	131.361	-369.791	0.122093	0.518894	-0.725846	-0.327443	CMS2
TCGA-DY-A1DD-01A	-1155.49	-430.435	-1585.92	-0.507894	-0.0714372	-0.956642	0.826539	CMS2
TCGA-DY-A1DE-01A	-614.029	308.371	-305.658	0.114565	0.124707	-0.0276878	-0.318523	NA
TCGA-DY-A1DF-01A	-894.814	-419.756	-1314.57	-0.430787	-0.234139	-0.66149	-0.449928	NA
TCGA-DY-A1DG-01A	-1872.77	-482.799	-2355.57	-0.257762	0.403017	-0.482608	-0.208159	CMS2
TCGA-DY-A1H8-01A	-2026.92	-517.983	-2544.91	-0.238384	0.15465	-0.400027	-0.445516	NA
TCGA-EF-5830-01A	-1155	60.2713	-1094.73	0.251865	0.170632	-0.460366	-0.058378	CMS2
TCGA-EF-5831-01A	-212.897	170.24	-42.6575	0.0811305	0.63365	-0.370251	0.263611	CMS2
TCGA-EI-6506-01A	-721.209	680.643	-40.5658	-0.149374	0.127693	0.770491	-0.755242	CMS3
TCGA-EI-6507-01A	74.3284	1231.56	1305.89	-0.103658	-0.875382	-0.0974356	0.0703719	CMS1
TCGA-EI-6508-01A	-874.306	-228.727	-1103.03	-0.364362	0.167708	0.437253	-0.214732	CMS3
TCGA-EI-6509-01A	-650.762	-294.104	-944.866	-0.159442	-0.153884	-0.498066	0.188396	CMS4
TCGA-EI-6510-01A	-1793.96	57.0268	-1736.94	-0.210206	0.334735	0.755345	-0.744622	CMS3
TCGA-EI-6511-01A	156.145	1647.87	1804.01	0.0501567	0.386044	-0.902931	0.134198	CMS4
TCGA-EI-6512-01A	-884.011	252.12	-631.89	0.447311	-0.0167891	0.503762	-0.190424	CMS1
TCGA-EI-6513-01A	-714.008	104.818	-609.19	-0.0766752	-0.0419039	-0.950099	0.43922	CMS2
TCGA-EI-6514-01A	-285.734	109.648	-176.086	-0.359611	0.538347	-0.842542	0.0476151	CMS2
TCGA-EI-6881-01A	-1216.63	147.972	-1068.66	0.148868	0.133929	-0.782212	-0.863513	CMS2
TCGA-EI-6882-01A	-841.398	366.632	-474.766	0.250157	-0.70548	0.081873	-0.688425	CMS3
TCGA-EI-6883-01A	-981.787	302.784	-679.003	-0.170019	0.401647	-0.938572	-0.532756	CMS2
TCGA-EI-6884-01A	-133.196	829.194	695.998	-0.0339464	0.0923766	-0.0306399	0.0347469	CMS4
TCGA-EI-6885-01A	104.545	664.721	769.266	-0.320238	-0.0996056	-0.983161	0.212518	CMS4
TCGA-EI-6917-01A	435.385	1549.65	1985.03	0.261668	-0.683394	-0.940381	0.474239	CMS4
TCGA-EI-7002-01A	-259.461	199.072	-60.3895	-0.473332	0.414786	-0.883128	0.464947	CMS2
TCGA-EI-7004-01A	1629.28	1153.66	2782.94	-0.287405	-0.719476	0.158872	0.351935	CMS4
TCGA-F4-6459-01A	372.394	264.563	636.957	-0.391446	0.46557	-0.437205	0.342368	CMS4
TCGA-F4-6460-01A	-23.845	395.844	371.999	-0.495045	-0.151149	-0.331629	0.402325	CMS4
TCGA-F4-6461-01A	-52.2344	593.919	541.685	-0.10802	-0.740925	0.847603	0.198541	CMS4
TCGA-F4-6463-01A	3.399	175.651	179.05	-0.0915015	0.191762	0.280654	0.739625	CMS4
TCGA-F4-6569-01A	1202.18	1089.02	2291.2	0.0883403	-0.532583	-0.876584	0.512687	CMS4
TCGA-F4-6570-01A	446.399	1669.5	2115.9	0.452176	-0.750612	0.0405582	0.106465	CMS1
TCGA-F4-6703-01A	1708.2	2439.01	4147.21	0.129116	-0.689467	-0.937263	0.681189	CMS4
TCGA-F4-6704-01A	990.292	791.126	1781.42	-0.284809	-0.762069	-0.263222	0.142743	CMS4
TCGA-F4-6805-01A	593.587	1014.79	1608.37	0.450058	-0.567638	0.011203	0.619497	CMS4
TCGA-F4-6806-01A	-583.425	300.932	-282.493	0.0654252	0.316486	0.797798	-0.161769	CMS3
TCGA-F4-6807-01A	859.853	1346.66	2206.52	0.0947014	-0.371305	-0.910532	0.547931	CMS4
TCGA-F4-6808-01A	-1376.47	-316.168	-1692.63	-0.0119796	0.507201	-0.557702	-0.545271	CMS2
TCGA-F4-6809-01A	144.543	889.803	1034.35	-0.211174	-0.118499	-0.873853	0.116288	CMS4
TCGA-F4-6854-01A	-275.608	307.623	32.0157	-0.0592995	0.465999	-0.419599	0.351723	CMS2
TCGA-F4-6855-01A	767.46	391.468	1158.93	-0.312395	0.158093	0.282743	-0.117906	CMS4
TCGA-F4-6856-01A	-942.946	185.485	-757.462	0.526504	-0.687385	0.826146	-0.62873	CMS3
TCGA-F5-6464-01A	1130.59	1381.46	2512.05	0.25267	-0.767996	-0.866982	0.567198	CMS4
TCGA-F5-6465-01A	697.512	1252.52	1950.03	-0.43197	0.263922	-0.854493	0.228515	CMS4
TCGA-F5-6571-01A	357.192	1151.21	1508.4	-0.382572	-0.0618118	-0.959067	0.163631	CMS4
TCGA-F5-6702-01A	1219.4	786.525	2005.93	-0.171516	-0.265206	0.0707536	0.542485	CMS4
TCGA-F5-6810-01A	92.3825	-2.41671	89.9658	-0.113212	0.394838	-0.837327	0.672498	CMS4
TCGA-F5-6811-01A	476.303	556.662	1032.96	0.0392943	0.0323664	-0.357582	0.605062	CMS4
TCGA-F5-6812-01A	440.794	896.209	1337	-0.0619126	-0.417851	-0.942132	-0.029726	CMS4
TCGA-F5-6813-01A	-185.554	589.971	404.417	0.12248	0.061849	-0.810596	-0.535192	CMS4
TCGA-F5-6814-01A	-543.447	553.87	10.4225	0.311398	-0.383105	-0.881416	-0.267328	CMS1
TCGA-F5-6861-01A	-897.483	-95.3128	-992.796	0.238991	0.461061	0.115428	-0.47777	CMS2
TCGA-F5-6863-01A	-895.869	-663.601	-1559.47	-0.0580913	0.284432	-0.863172	-0.232941	CMS4
TCGA-F5-6864-01A	469.873	535.736	1005.61	-0.471019	0.13342	-0.379192	0.329449	CMS4
TCGA-G4-6293-01A	-771.862	990.128	218.266	-0.23665	0.438335	0.510074	-0.0471024	CMS2
TCGA-G4-6294-01A	-1035.37	80.5616	-954.813	-0.224863	0.514872	-0.963897	0.386525	CMS2
TCGA-G4-6295-01A	-856.959	919.93	62.9712	0.140145	-0.446413	-0.799723	-0.713125	NA
TCGA-G4-6297-01A	341.29	726.421	1067.71	0.0514143	-0.223902	-0.237727	0.68101	CMS4
TCGA-G4-6298-01A	-779.409	-747.311	-1526.72	-0.155121	-0.0545049	-0.836826	-0.0157817	CMS2
TCGA-G4-6299-01A	-93.4238	1011.86	918.439	0.391177	-0.832334	-0.829109	0.50382	CMS1
TCGA-G4-6302-01A	1022.47	909.187	1931.65	0.0436328	-0.878863	-0.572666	0.469357	CMS4
TCGA-G4-6303-01A	-203.703	122.522	-81.1808	-0.486852	0.392402	-0.976907	0.485158	CMS4
TCGA-G4-6304-01A	-1689.67	149.201	-1540.47	0.155753	0.0253072	-0.624598	-0.115027	NA
TCGA-G4-6306-01A	-1957.25	28.2647	-1928.98	0.178169	0.393818	0.592531	-0.634584	CMS2
TCGA-G4-6307-01A	-1637.37	-496.874	-2134.25	-0.360645	0.658437	-0.473293	-0.4545	CMS2
TCGA-G4-6309-01A	-1257.02	29.7624	-1227.26	0.476155	-0.63342	0.525951	-0.550359	CMS1
TCGA-G4-6310-01A	-611.832	-726.623	-1338.45	-0.17647	0.0461826	-0.898543	-0.27093	CMS4
TCGA-G4-6311-01A	-127.745	563.886	436.141	0.00820663	0.147803	-0.46637	0.616826	CMS4
TCGA-G4-6314-01A	300.946	192.441	493.388	-0.383294	-0.334472	-0.985528	0.720687	CMS4
TCGA-G4-6315-01A	-1707.69	-531.272	-2238.96	-0.0277447	0.655229	0.843927	-0.742789	CMS2
TCGA-G4-6317-01A	-1837.12	-869.491	-2706.61	-0.0120582	0.595149	-0.458681	-0.185587	CMS2
TCGA-G4-6317-02A	-1258.79	-605.781	-1864.57	-0.259636	0.682935	-0.19171	-0.255627	CMS2
TCGA-G4-6320-01A	-1581.81	-134.275	-1716.09	-0.20769	-0.370997	0.669399	-0.503419	CMS3
TCGA-G4-6321-01A	-1428.07	798.393	-629.675	0.0192419	-0.0779944	0.877798	-0.588314	CMS3
TCGA-G4-6322-01A	-926.161	96.7887	-829.372	-0.0919241	-0.215601	0.943325	-0.384326	CMS3
TCGA-G4-6323-01A	-1723.45	907.897	-815.556	-0.201271	0.19524	0.649982	-0.0474986	CMS3
TCGA-G4-6586-01A	-1536.06	709.295	-826.763	0.517933	-0.678252	-0.204689	-0.533095	CMS1
TCGA-G4-6588-01A	-733.659	426.486	-307.173	0.567237	-0.907681	0.268698	-0.32164	CMS1
TCGA-G4-6625-01A	50.3796	1645.77	1696.15	-0.0671762	0.102361	-0.0155495	0.0909888	CMS4
TCGA-G4-6626-01A	-1532.03	-388.182	-1920.21	-0.256804	0.335357	-0.744587	-0.502275	CMS2
TCGA-G4-6627-01A	185.551	1131.14	1316.69	0.136918	-0.0579593	0.592075	0.349584	CMS4
TCGA-G4-6628-01A	-140.625	1752.01	1611.39	0.495616	-0.812581	-0.968065	-0.635635	CMS1
TCGA-G5-6233-01A	-774.393	147.038	-627.356	0.307901	-0.524247	0.408387	-0.220355	CMS1
TCGA-G5-6235-01A	-1859.78	-352.108	-2211.88	0.0173846	0.341251	0.670015	-0.678424	CMS2
TCGA-G5-6572-01A	24.6465	-261.725	-237.079	-0.438978	0.46822	-0.836922	-0.324381	CMS4
TCGA-G5-6572-02A	-267.11	859.601	592.492	-0.406256	-0.283926	-0.858457	0.0398299	CMS4
TCGA-G5-6641-01A	-2129.02	-724.367	-2853.39	-0.345502	0.392557	0.884341	-0.470438	CMS3
TCGA-NH-A50T-01A	-1420.32	-674.799	-2095.11	-0.1323	0.276941	-0.700729	-0.0324284	CMS2
TCGA-NH-A50U-01A	-813.697	-183.97	-997.667	-0.105672	0.167869	-0.843331	0.0707902	NA
TCGA-NH-A50V-01A	-90.005	577.202	487.197	-0.231849	-0.674004	-0.937879	0.483485	NA
TCGA-NH-A5IV-01A	-377.634	995.612	617.978	-0.348074	-0.619624	-0.600027	-0.631118	NA
TCGA-NH-A6GA-01A	-1002.91	-44.3575	-1047.27	-0.194839	-0.563474	-0.681408	-0.374825	NA
TCGA-NH-A6GB-01A	-990.826	489.13	-501.696	0.165911	-0.529782	-0.758463	0.187671	NA
TCGA-NH-A6GC-01A	-346.069	-166.464	-512.532	-0.463169	-0.101539	0.626657	-0.334797	CMS3
TCGA-NH-A8F7-01A	-1583.28	-743.919	-2327.2	-0.499891	0.529906	-0.534942	-0.252872	CMS2
TCGA-NH-A8F7-06A	-1960.97	-1011.94	-2972.9	-0.429616	0.610255	0.323278	-0.00322448	CMS2
TCGA-NH-A8F8-01A	-326.614	194.864	-131.749	-0.0630217	0.159045	-0.675654	0.10184	CMS4
TCGA-QG-A5YV-01A	-1383.28	-108.241	-1491.52	0.101795	0.562205	0.468141	-0.676835	CMS2
TCGA-QG-A5YW-01A	-755.44	615.653	-139.787	-0.14242	0.188432	-0.0913072	0.146484	NA
TCGA-QG-A5YX-01A	-1713.86	-286.891	-2000.75	-0.225068	0.292051	0.580996	-0.246675	CMS3
TCGA-QG-A5Z1-01A	-401.032	-194.404	-595.437	-0.502577	0.622491	-0.738551	0.0425594	CMS4
TCGA-QG-A5Z2-01A	-1712.59	787.401	-925.186	-0.0783442	-0.545995	-0.110259	-0.278366	CMS3
TCGA-QL-A97D-01A	-1247.73	651.685	-596.043	-0.0111878	0.279882	-0.660162	-0.0333454	NA
TCGA-RU-A8FL-01A	-2257.18	-729.582	-2986.76	-0.104548	0.298075	-0.886785	-0.0646513	NA
TCGA-SS-A7HO-01A	-1531.7	-743.937	-2275.64	-0.464513	-0.0600437	-0.945788	-0.538709	NA
TCGA-T9-A92H-01A	-1510.17	-325.532	-1835.7	0.0183771	0.725682	-0.407328	-0.416353	CMS2
TCGA-WS-AB45-01A	2009.27	2286.38	4295.66	-0.305912	-0.740068	0.0125445	0.677336	CMS4
